# Supplementary material for: Meristem micropropagation of cassava (Manihot esculenta) evokes genome-wide changes in DNA methylation
Source: Front Plant Sci. 2015 Aug 13;6:590. doi: 10.3389/fpls.2015.00590 (PMC4534864; doi:10.3389/fpls.2015.00590)
Supplement: Supplementary file 1 [file Table_1.XLSX]

## Sheet: GBS adaptor & primer sequences
Oligonucleotide name	Barcode	plus_strand_primer 5'--> 3'	negative_strand_primer 5'--> 3'	Sample ID
Common adaptor	NA	CGAGATCGGAAGAGCGGTTCAGCAGGAATGCCGAG	CTCGGCATTCCTGCTGAACCGCTCTTCCGATCT	Common Adaptor
Adaptor HpaII 1	AACT	ACACTCTTTCCCTACACGACGCTCTTCCGATCTAACT	CGAGTTAGATCGGAAGAGCGTCGTGTAGGGAAAGAGTGT	Negative Control
Adaptor HpaII 2	CCAG	ACACTCTTTCCCTACACGACGCTCTTCCGATCTCCAG	CGCTGGAGATCGGAAGAGCGTCGTGTAGGGAAAGAGTGT	Mzungu field young leaf 1
Adaptor HpaII 3	TTGA	ACACTCTTTCCCTACACGACGCTCTTCCGATCTTTGA	CGTCAAAGATCGGAAGAGCGTCGTGTAGGGAAAGAGTGT	Mzungu field young leaf 2
Adaptor HpaII 4	GGTA	ACACTCTTTCCCTACACGACGCTCTTCCGATCTGGTA	CGTACCAGATCGGAAGAGCGTCGTGTAGGGAAAGAGTGT	Mzungu field young leaf 3
Adaptor HpaII 5	ATTG	ACACTCTTTCCCTACACGACGCTCTTCCGATCTATTG	CGCAATAGATCGGAAGAGCGTCGTGTAGGGAAAGAGTGT	Mzungu field mature leaf 1
Adaptor HpaII 6	CGGT	ACACTCTTTCCCTACACGACGCTCTTCCGATCTCGGT	CGACCGAGATCGGAAGAGCGTCGTGTAGGGAAAGAGTGT	Mzungu field mature leaf 2
Adaptor HpaII 7	TGCG	ACACTCTTTCCCTACACGACGCTCTTCCGATCTTGCG	CGCGCAAGATCGGAAGAGCGTCGTGTAGGGAAAGAGTGT	Mzungu field mature leaf 3
Adaptor HpaII 8	GTAT	ACACTCTTTCCCTACACGACGCTCTTCCGATCTGTAT	CGATACAGATCGGAAGAGCGTCGTGTAGGGAAAGAGTGT	Mzungu field root 1
Adaptor HpaII 9	AACCA	ACACTCTTTCCCTACACGACGCTCTTCCGATCTAACCA	CGTGGTTAGATCGGAAGAGCGTCGTGTAGGGAAAGAGTGT	Mzungu field root 2
Adaptor HpaII 10	CCACT	ACACTCTTTCCCTACACGACGCTCTTCCGATCTCCACT	CGAGTGGAGATCGGAAGAGCGTCGTGTAGGGAAAGAGTGT	Mzungu field root 3
Adaptor HpaII 11	TATAG	ACACTCTTTCCCTACACGACGCTCTTCCGATCTTATAG	CGCTATAAGATCGGAAGAGCGTCGTGTAGGGAAAGAGTGT	Kiroba field young leaf 1
Adaptor HpaII 12	GCGCA	ACACTCTTTCCCTACACGACGCTCTTCCGATCTGCGCA	CGTGCGCAGATCGGAAGAGCGTCGTGTAGGGAAAGAGTGT	Kiroba field young leaf 2
Adaptor HpaII 13	AATGT	ACACTCTTTCCCTACACGACGCTCTTCCGATCTAATGT	CGACATTAGATCGGAAGAGCGTCGTGTAGGGAAAGAGTGT	Kiroba field young leaf 3
Adaptor HpaII 14	CCGAG	ACACTCTTTCCCTACACGACGCTCTTCCGATCTCCGAG	CGCTCGGAGATCGGAAGAGCGTCGTGTAGGGAAAGAGTGT	Kiroba field mature leaf 1
Adaptor HpaII 15	TTACA	ACACTCTTTCCCTACACGACGCTCTTCCGATCTTTACA	CGTGTAAAGATCGGAAGAGCGTCGTGTAGGGAAAGAGTGT	Kiroba field mature leaf 2
Adaptor HpaII 16	GGCTT	ACACTCTTTCCCTACACGACGCTCTTCCGATCTGGCTT	CGAAGCCAGATCGGAAGAGCGTCGTGTAGGGAAAGAGTGT	Kiroba field mature leaf 3
Adaptor HpaII 17	AAGTG	ACACTCTTTCCCTACACGACGCTCTTCCGATCTAAGTG	CGCACTTAGATCGGAAGAGCGTCGTGTAGGGAAAGAGTGT	Kiroba field root 1
Adaptor HpaII 18	CCTGA	ACACTCTTTCCCTACACGACGCTCTTCCGATCTCCTGA	CGTCAGGAGATCGGAAGAGCGTCGTGTAGGGAAAGAGTGT	Kiroba field root 2
Adaptor HpaII 19	TTCAT	ACACTCTTTCCCTACACGACGCTCTTCCGATCTTTCAT	CGATGAAAGATCGGAAGAGCGTCGTGTAGGGAAAGAGTGT	Kiroba field root 3
Adaptor HpaII 20	GGACG	ACACTCTTTCCCTACACGACGCTCTTCCGATCTGGACG	CGCGTCCAGATCGGAAGAGCGTCGTGTAGGGAAAGAGTGT	Kibandameno field young leaf 1
Adaptor HpaII 21	ACATA	ACACTCTTTCCCTACACGACGCTCTTCCGATCTACATA	CGTATGTAGATCGGAAGAGCGTCGTGTAGGGAAAGAGTGT	Kibandameno field young leaf 2
Adaptor HpaII 22	CACGG	ACACTCTTTCCCTACACGACGCTCTTCCGATCTCACGG	CGCCGTGAGATCGGAAGAGCGTCGTGTAGGGAAAGAGTGT	Kibandameno field young leaf 3
Adaptor HpaII 23	TGTCT	ACACTCTTTCCCTACACGACGCTCTTCCGATCTTGTCT	CGAGACAAGATCGGAAGAGCGTCGTGTAGGGAAAGAGTGT	Kibandameno field mature leaf 1
Adaptor HpaII 24	ATGAA	ACACTCTTTCCCTACACGACGCTCTTCCGATCTATGAA	CGTTCATAGATCGGAAGAGCGTCGTGTAGGGAAAGAGTGT	Kibandameno field mature leaf 2
Adaptor HpaII 25	GAGAT	ACACTCTTTCCCTACACGACGCTCTTCCGATCTGAGAT	CGATCTCAGATCGGAAGAGCGTCGTGTAGGGAAAGAGTGT	Kibandameno field mature leaf 3
Adaptor HpaII 26	CCACGT	ACACTCTTTCCCTACACGACGCTCTTCCGATCTCCACGT	CGACGTGGAGATCGGAAGAGCGTCGTGTAGGGAAAGAGTGT	Kibandameno field root 1
Adaptor HpaII 27	TTCTGA	ACACTCTTTCCCTACACGACGCTCTTCCGATCTTTCTGA	CGTCAGAAAGATCGGAAGAGCGTCGTGTAGGGAAAGAGTGT	Kibandameno field root 2
Adaptor HpaII 28	CGTGAA	ACACTCTTTCCCTACACGACGCTCTTCCGATCTCGTGAA	CGTTCACGAGATCGGAAGAGCGTCGTGTAGGGAAAGAGTGT	Kibandameno field root 3
Adaptor HpaII 29	GACATT	ACACTCTTTCCCTACACGACGCTCTTCCGATCTGACATT	CGAATGTCAGATCGGAAGAGCGTCGTGTAGGGAAAGAGTGT	Kizimbani field young leaf 1
Adaptor HpaII 30	ACATGA	ACACTCTTTCCCTACACGACGCTCTTCCGATCTACATGA	CGTCATGTAGATCGGAAGAGCGTCGTGTAGGGAAAGAGTGT	Kizimbani field young leaf 2
Adaptor HpaII 31	TTGCAT	ACACTCTTTCCCTACACGACGCTCTTCCGATCTTTGCAT	CGATGCAAAGATCGGAAGAGCGTCGTGTAGGGAAAGAGTGT	Kizimbani field young leaf 3
Adaptor HpaII 32	GCTGTA	ACACTCTTTCCCTACACGACGCTCTTCCGATCTGCTGTA	CGTACAGCAGATCGGAAGAGCGTCGTGTAGGGAAAGAGTGT	Kizimbani field mature leaf 1
Adaptor HpaII 33	AGACAT	ACACTCTTTCCCTACACGACGCTCTTCCGATCTAGACAT	CGATGTCTAGATCGGAAGAGCGTCGTGTAGGGAAAGAGTGT	Kizimbani field mature leaf 2
Adaptor HpaII 34	CACTGT	ACACTCTTTCCCTACACGACGCTCTTCCGATCTCACTGT	CGACAGTGAGATCGGAAGAGCGTCGTGTAGGGAAAGAGTGT	Kizimbani field mature leaf 3
Adaptor HpaII 35	TTGGCA	ACACTCTTTCCCTACACGACGCTCTTCCGATCTTTGGCA	CGTGCCAAAGATCGGAAGAGCGTCGTGTAGGGAAAGAGTGT	Kizimbani field root 1
Adaptor HpaII 36	AGCATA	ACACTCTTTCCCTACACGACGCTCTTCCGATCTAGCATA	CGTATGCTAGATCGGAAGAGCGTCGTGTAGGGAAAGAGTGT	Kizimbani field root 2
Adaptor HpaII 37	GATCAT	ACACTCTTTCCCTACACGACGCTCTTCCGATCTGATCAT	CGATGATCAGATCGGAAGAGCGTCGTGTAGGGAAAGAGTGT	Kizimbani field root 3
Adaptor HpaII 38	CCTAGA	ACACTCTTTCCCTACACGACGCTCTTCCGATCTCCTAGA	CGTCTAGGAGATCGGAAGAGCGTCGTGTAGGGAAAGAGTGT	Mzungu invitro young leaf 1
Adaptor HpaII 39	TGATCT	ACACTCTTTCCCTACACGACGCTCTTCCGATCTTGATCT	CGAGATCAAGATCGGAAGAGCGTCGTGTAGGGAAAGAGTGT	Mzungu invitro young leaf 2
Adaptor HpaII 40	GTGCTA	ACACTCTTTCCCTACACGACGCTCTTCCGATCTGTGCTA	CGTAGCACAGATCGGAAGAGCGTCGTGTAGGGAAAGAGTGT	Mzungu invitro young leaf 3
Adaptor HpaII 41	AACGAT	ACACTCTTTCCCTACACGACGCTCTTCCGATCTAACGAT	CGATCGTTAGATCGGAAGAGCGTCGTGTAGGGAAAGAGTGT	Mzungu invitro mature leaf 1
Adaptor HpaII 42	CCAATG	ACACTCTTTCCCTACACGACGCTCTTCCGATCTCCAATG	CGCATTGGAGATCGGAAGAGCGTCGTGTAGGGAAAGAGTGT	Mzungu invitro mature leaf 2
Adaptor HpaII 43	TTGTCAA	ACACTCTTTCCCTACACGACGCTCTTCCGATCTTTGTCAA	CGTTGACAAAGATCGGAAGAGCGTCGTGTAGGGAAAGAGTGT	Mzungu invitro mature leaf 3
Adaptor HpaII 44	ACTGGTT	ACACTCTTTCCCTACACGACGCTCTTCCGATCTACTGGTT	CGAACCAGTAGATCGGAAGAGCGTCGTGTAGGGAAAGAGTGT	Mzungu invitro root 1
Adaptor HpaII 45	GGAACAT	ACACTCTTTCCCTACACGACGCTCTTCCGATCTGGAACAT	CGATGTTCCAGATCGGAAGAGCGTCGTGTAGGGAAAGAGTGT	Mzungu invitro root 2
Adaptor HpaII 46	CACCGTA	ACACTCTTTCCCTACACGACGCTCTTCCGATCTCACCGTA	CGTACGGTGAGATCGGAAGAGCGTCGTGTAGGGAAAGAGTGT	Mzungu invitro root 3
Adaptor HpaII 47	CTTGTGA	ACACTCTTTCCCTACACGACGCTCTTCCGATCTCTTGTGA	CGTCACAAGAGATCGGAAGAGCGTCGTGTAGGGAAAGAGTGT	Kiroba invitro young leaf 1
Adaptor HpaII 48	TCGTAAT	ACACTCTTTCCCTACACGACGCTCTTCCGATCTTCGTAAT	CGATTACGAAGATCGGAAGAGCGTCGTGTAGGGAAAGAGTGT	Kiroba invitro young leaf 2
Adaptor HpaII 49	GGACAGT	ACACTCTTTCCCTACACGACGCTCTTCCGATCTGGACAGT	CGACTGTCCAGATCGGAAGAGCGTCGTGTAGGGAAAGAGTGT	Kiroba invitro young leaf 3
Adaptor HpaII 50	AACGCTA	ACACTCTTTCCCTACACGACGCTCTTCCGATCTAACGCTA	CGTAGCGTTAGATCGGAAGAGCGTCGTGTAGGGAAAGAGTGT	Kiroba invitro mature leaf 1
Adaptor HpaII 51	CTTAGAA	ACACTCTTTCCCTACACGACGCTCTTCCGATCTCTTAGAA	CGTTCTAAGAGATCGGAAGAGCGTCGTGTAGGGAAAGAGTGT	Kiroba invitro mature leaf 2
Adaptor HpaII 52	ACGTTGT	ACACTCTTTCCCTACACGACGCTCTTCCGATCTACGTTGT	CGACAACGTAGATCGGAAGAGCGTCGTGTAGGGAAAGAGTGT	Kiroba invitro mature leaf 3
Adaptor HpaII 53	TGACCTA	ACACTCTTTCCCTACACGACGCTCTTCCGATCTTGACCTA	CGTAGGTCAAGATCGGAAGAGCGTCGTGTAGGGAAAGAGTGT	Kiroba invitro root 1
Adaptor HpaII 54	GACAATT	ACACTCTTTCCCTACACGACGCTCTTCCGATCTGACAATT	CGAATTGTCAGATCGGAAGAGCGTCGTGTAGGGAAAGAGTGT	Kiroba invitro root 2
Adaptor HpaII 55	CTGTTAT	ACACTCTTTCCCTACACGACGCTCTTCCGATCTCTGTTAT	CGATAACAGAGATCGGAAGAGCGTCGTGTAGGGAAAGAGTGT	Kiroba invitro root 3
Adaptor HpaII 56	TGTCGGA	ACACTCTTTCCCTACACGACGCTCTTCCGATCTTGTCGGA	CGTCCGACAAGATCGGAAGAGCGTCGTGTAGGGAAAGAGTGT	Kibandameno invitro young leaf 1
Adaptor HpaII 57	GAAGCTT	ACACTCTTTCCCTACACGACGCTCTTCCGATCTGAAGCTT	CGAAGCTTCAGATCGGAAGAGCGTCGTGTAGGGAAAGAGTGT	Kibandameno invitro young leaf 2
Adaptor HpaII 58	ACCATGA	ACACTCTTTCCCTACACGACGCTCTTCCGATCTACCATGA	CGTCATGGTAGATCGGAAGAGCGTCGTGTAGGGAAAGAGTGT	Kibandameno invitro young leaf 3
Adaptor HpaII 59	CGTTAAT	ACACTCTTTCCCTACACGACGCTCTTCCGATCTCGTTAAT	CGATTAACGAGATCGGAAGAGCGTCGTGTAGGGAAAGAGTGT	Kibandameno invitro mature leaf 1
Adaptor HpaII 60	TTCGGAAT	ACACTCTTTCCCTACACGACGCTCTTCCGATCTTTCGGAAT	CGATTCCGAAAGATCGGAAGAGCGTCGTGTAGGGAAAGAGTGT	Kibandameno invitro mature leaf 2
Adaptor HpaII 61	GAGACTAA	ACACTCTTTCCCTACACGACGCTCTTCCGATCTGAGACTAA	CGTTAGTCTCAGATCGGAAGAGCGTCGTGTAGGGAAAGAGTGT	Kibandameno invitro mature leaf 3
Adaptor HpaII 62	ACACAGTA	ACACTCTTTCCCTACACGACGCTCTTCCGATCTACACAGTA	CGTACTGTGTAGATCGGAAGAGCGTCGTGTAGGGAAAGAGTGT	Kibandameno invitro root 1
Adaptor HpaII 63	CTTGTAAT	ACACTCTTTCCCTACACGACGCTCTTCCGATCTCTTGTAAT	CGATTACAAGAGATCGGAAGAGCGTCGTGTAGGGAAAGAGTGT	Kibandameno invitro root 2
Adaptor HpaII 64	TCGTGTTA	ACACTCTTTCCCTACACGACGCTCTTCCGATCTTCGTGTTA	CGTAACACGAAGATCGGAAGAGCGTCGTGTAGGGAAAGAGTGT	Kibandameno invitro root 3
Adaptor HpaII 65	GGAACGTT	ACACTCTTTCCCTACACGACGCTCTTCCGATCTGGAACGTT	CGAACGTTCCAGATCGGAAGAGCGTCGTGTAGGGAAAGAGTGT	Kizimbani invitro young leaf 1
Adaptor HpaII 66	AACCGAAT	ACACTCTTTCCCTACACGACGCTCTTCCGATCTAACCGAAT	CGATTCGGTTAGATCGGAAGAGCGTCGTGTAGGGAAAGAGTGT	Kizimbani invitro young leaf 2
Adaptor HpaII 67	CTTGTGTA	ACACTCTTTCCCTACACGACGCTCTTCCGATCTCTTGTGTA	CGTACACAAGAGATCGGAAGAGCGTCGTGTAGGGAAAGAGTGT	Kizimbani invitro young leaf 3
Adaptor HpaII 68	TGCTATAA	ACACTCTTTCCCTACACGACGCTCTTCCGATCTTGCTATAA	CGTTATAGCAAGATCGGAAGAGCGTCGTGTAGGGAAAGAGTGT	Kizimbani invitro mature leaf 1
Adaptor HpaII 69	GAGAACAT	ACACTCTTTCCCTACACGACGCTCTTCCGATCTGAGAACAT	CGATGTTCTCAGATCGGAAGAGCGTCGTGTAGGGAAAGAGTGT	Kizimbani invitro mature leaf 2
Adaptor HpaII 70	ACACGATT	ACACTCTTTCCCTACACGACGCTCTTCCGATCTACACGATT	CGAATCGTGTAGATCGGAAGAGCGTCGTGTAGGGAAAGAGTGT	Kizimbani invitro mature leaf 3
Adaptor HpaII 71	TTGTCGAA	ACACTCTTTCCCTACACGACGCTCTTCCGATCTTTGTCGAA	CGTTCGACAAAGATCGGAAGAGCGTCGTGTAGGGAAAGAGTGT	Kizimbani invitro root 1
Adaptor HpaII 72	GGTGCTTA	ACACTCTTTCCCTACACGACGCTCTTCCGATCTGGTGCTTA	CGTAAGCACCAGATCGGAAGAGCGTCGTGTAGGGAAAGAGTGT	Kizimbani invitro root 2
Adaptor HpaII 73	AACATGTT	ACACTCTTTCCCTACACGACGCTCTTCCGATCTAACATGTT	CGAACATGTTAGATCGGAAGAGCGTCGTGTAGGGAAAGAGTGT	Kizimbani invitro root 3
Adaptor HpaII 74	CCACGCAT	ACACTCTTTCCCTACACGACGCTCTTCCGATCTCCACGCAT	CGATGCGTGGAGATCGGAAGAGCGTCGTGTAGGGAAAGAGTGT	Mfaransa invitro young leaf 1
Adaptor HpaII 75	CTGTAATA	ACACTCTTTCCCTACACGACGCTCTTCCGATCTCTGTAATA	CGTATTACAGAGATCGGAAGAGCGTCGTGTAGGGAAAGAGTGT	Mfaransa invitro young leaf 2
Adaptor HpaII 76	TCTGTTAA	ACACTCTTTCCCTACACGACGCTCTTCCGATCTTCTGTTAA	CGTTAACAGAAGATCGGAAGAGCGTCGTGTAGGGAAAGAGTGT	Mfaransa invitro young leaf 3
Adaptor HpaII 77	GGAACAATA	ACACTCTTTCCCTACACGACGCTCTTCCGATCTGGAACAATA	CGTATTGTTCCAGATCGGAAGAGCGTCGTGTAGGGAAAGAGTGT	Mfaransa invitro mature leaf 1
Adaptor HpaII 78	AACCTGCAT	ACACTCTTTCCCTACACGACGCTCTTCCGATCTAACCTGCAT	CGATGCAGGTTAGATCGGAAGAGCGTCGTGTAGGGAAAGAGTGT	Mfaransa invitro mature leaf 2
Adaptor HpaII 79	TTGTACTTA	ACACTCTTTCCCTACACGACGCTCTTCCGATCTTTGTACTTA	CGTAAGTACAAAGATCGGAAGAGCGTCGTGTAGGGAAAGAGTGT	Mfaransa invitro mature leaf 3
Adaptor HpaII 80	GGTGGTCAT	ACACTCTTTCCCTACACGACGCTCTTCCGATCTGGTGGTCAT	CGATGACCACCAGATCGGAAGAGCGTCGTGTAGGGAAAGAGTGT	Mfaransa invitro root 1
Adaptor HpaII 81	AACAAGATA	ACACTCTTTCCCTACACGACGCTCTTCCGATCTAACAAGATA	CGTATCTTGTTAGATCGGAAGAGCGTCGTGTAGGGAAAGAGTGT	Mfaransa invitro root 2
Adaptor HpaII 82	CCACGATAT	ACACTCTTTCCCTACACGACGCTCTTCCGATCTCCACGATAT	CGATATCGTGGAGATCGGAAGAGCGTCGTGTAGGGAAAGAGTGT	Mfaransa invitro root 3
Adaptor HpaII 92	CGTTGTTAA	ACACTCTTTCCCTACACGACGCTCTTCCGATCTCGTTGTTAA	CGTTAACAACGAGATCGGAAGAGCGTCGTGTAGGGAAAGAGTGT	Mfaransa field mature leaf 2
Adaptor HpaII 93	GAACACATT	ACACTCTTTCCCTACACGACGCTCTTCCGATCTGAACACATT	CGAATGTGTTCAGATCGGAAGAGCGTCGTGTAGGGAAAGAGTGT	Mfaransa field mature leaf 3
Adaptor HpaII 94	ACCACGCTA	ACACTCTTTCCCTACACGACGCTCTTCCGATCTACCACGCTA	CGTAGCGTGGTAGATCGGAAGAGCGTCGTGTAGGGAAAGAGTGT	Mfaransa field root 1
Adaptor HpaII 95	TTGTTAACA	ACACTCTTTCCCTACACGACGCTCTTCCGATCTTTGTTAACA	CGTGTTAACAAAGATCGGAAGAGCGTCGTGTAGGGAAAGAGTGT	Mfaransa field root 2
Adaptor HpaII 96	CATGGTTAT	ACACTCTTTCCCTACACGACGCTCTTCCGATCTCATGGTTAT	CGATAACCATGAGATCGGAAGAGCGTCGTGTAGGGAAAGAGTGT	Mfaransa field root 3
PCR-primer A	NA	AATGATACGGCGACCACCGAGATCTACACTCTTTCCCTACACGACGCTCTTCCGATCT		Common Primer
PCR-primer B	NA	CAAGCAGAAGACGGCATACGAGATCGGTCTCGGCATTCCTGCTGAACCGCTCTTCCGATCT		Common Primer
