# Supplementary material for: Meristem micropropagation of cassava (Manihot esculenta) evokes genome-wide changes in DNA methylation
Source: Front Plant Sci. 2015 Aug 13;6:590. doi: 10.3389/fpls.2015.00590 (PMC4534864; doi:10.3389/fpls.2015.00590)
Supplement: Supplementary file 2 [file Table_2.XLSX]

## Sheet: Kibandameno
Alleles used for quantitative analysis of MSAP peak height using enzyme combination MspI-EcoRI
Comparison	allele	logFC	logCPM	PValue	FDR
Kibandameno: Field vs Invitro	55.2403	-0.928713	15.8842	0.000347429	0.0011063
Kibandameno: Field vs Invitro	83.259582	-1.1338	16.0759	8.42088e-06	6.31566e-05
Kibandameno: Field vs Invitro	130.3059153	0.921376	14.4435	0.000368766	0.0011063
Kibandameno: Field vs Invitro	303.9183967	1.0464	13.6523	0.000196749	0.000983745
Kibandameno: Field vs Invitro	316.8416961	1.22669	13.594	0.000857588	0.00214397
Kibandameno: Field vs Invitro	341.4326428	2.22092	13.842	2.09753e-10	3.14629e-09
Kibandameno(Field): Mature Leaf vs Young Leaf	331.8383007	13.5295	10.5096	0.00315471	0.296543
Kibandameno(Invitro): Mature Leaf vs Root	92.5	13.8336	10.582	4.15159e-06	0.000390249
Kibandameno(Invitro): Mature Leaf vs Root	163.0598866	11.2929	8.05703	0.00794308	0.124442
Kibandameno(Invitro): Mature Leaf vs Root	193.551134	-11.7886	8.54801	0.00186879	0.0878333
Kibandameno(Invitro): Mature Leaf vs Root	444.0787736	11.5829	8.33997	0.00304595	0.0954397
Kibandameno(Invitro): Mature Leaf vs Root	470.7719365	11.4479	8.20627	0.00410279	0.0964155
Kibandameno(Invitro): Mature Leaf vs Root	497.2937336	11.3813	8.14678	0.00532534	0.100116
Kibandameno(Invitro): Mature Leaf vs Young Leaf	263.978125	13.532	10.5053	0.00171939	0.161623
Kibandameno(Invitro): Root vs Young Leaf	58.069093	-1.63036	17.745	0.00563216	0.132356
Kibandameno(Invitro): Root vs Young Leaf	92.5	-14.0938	10.9687	6.67368e-06	0.000627325
Kibandameno(Invitro): Root vs Young Leaf	263.978125	13.413	10.2916	0.00295847	0.0934532
Kibandameno(Invitro): Root vs Young Leaf	500.2048404	-12.2581	9.1414	0.00298255	0.0934532
Kibandameno(Field): Mature Leaf vs Root	55.240281	0.80083	15.6149	0.570009	1
Kibandameno(Field): Mature Leaf vs Root	58.069093	0.828031	17.8572	0.48155	1
Kibandameno(Field): Mature Leaf vs Root	66.9356	-0.476013	12.347	0.865181	1
Kibandameno(Field): Mature Leaf vs Root	69.117253	-1.83459	12.6461	0.392938	1
Kibandameno(Field): Mature Leaf vs Root	76.843673	-4.05262	12.5924	0.0635759	1
Kibandameno(Field): Mature Leaf vs Root	80.880107	0.291637	15.8727	0.799523	1
Kibandameno(Field): Mature Leaf vs Root	83.259582	0.586475	15.7923	0.63056	1
Kibandameno(Field): Mature Leaf vs Root	88.410897	-0.043101	18.6714	0.974676	1
Kibandameno(Field): Mature Leaf vs Root	92.5	1.66043	11.9598	0.582151	1
Kibandameno(Field): Mature Leaf vs Root	97.7	0.303177	10.739	0.945044	1
Kibandameno(Field): Mature Leaf vs Root	101.1418059	0.454159	15.0795	0.75863	1
Kibandameno(Field): Mature Leaf vs Root	105.8649206	-8.52652	5.51827	0.671372	1
Kibandameno(Field): Mature Leaf vs Root	109.5816011	-0.118068	10.1595	0.967249	1
Kibandameno(Field): Mature Leaf vs Root	113.16412	0.0415882	9.18626	0.990969	1
Kibandameno(Field): Mature Leaf vs Root	119.2684505	0.151583	14.1596	0.912948	1
Kibandameno(Field): Mature Leaf vs Root	123.8011672	0.872492	9.65041	0.79388	1
Kibandameno(Field): Mature Leaf vs Root	130.3059153	0.237428	13.1163	0.873589	1
Kibandameno(Field): Mature Leaf vs Root	133.8671134	0.69692	11.7286	0.792919	1
Kibandameno(Field): Mature Leaf vs Root	137.392432	1.03876	11.069	0.738389	1
Kibandameno(Field): Mature Leaf vs Root	141.3295009	-0.0396598	14.4863	0.977845	1
Kibandameno(Field): Mature Leaf vs Root	146.1235086	-2.61985	10.4709	0.431763	1
Kibandameno(Field): Mature Leaf vs Root	154.5674187	0.261554	14.3193	0.85197	1
Kibandameno(Field): Mature Leaf vs Root	157.934391	1.38016	8.16691	0.850216	1
Kibandameno(Field): Mature Leaf vs Root	161.1483275	-2.71821	9.48599	0.489859	1
Kibandameno(Field): Mature Leaf vs Root	163.0598866	1.07556	10.2618	0.754009	1
Kibandameno(Field): Mature Leaf vs Root	167.469375	0.818894	7.24094	0.944639	1
Kibandameno(Field): Mature Leaf vs Root	172.4963958	1.97823	8.63527	0.609375	1
Kibandameno(Field): Mature Leaf vs Root	181.2855585	0.177944	12.3838	0.912225	1
Kibandameno(Field): Mature Leaf vs Root	184.6378795	-0.534155	8.18395	0.935586	1
Kibandameno(Field): Mature Leaf vs Root	189.3098095	-0.00598391	10.0234	0.998769	1
Kibandameno(Field): Mature Leaf vs Root	193.551134	-1.8118	9.40965	0.661156	1
Kibandameno(Field): Mature Leaf vs Root	198.5963673	-0.131383	8.53577	0.974066	1
Kibandameno(Field): Mature Leaf vs Root	202.3875097	-1.09877	8.17874	0.84286	1
Kibandameno(Field): Mature Leaf vs Root	212.0202622	2.24001	8.67564	0.613077	1
Kibandameno(Field): Mature Leaf vs Root	215.7152436	-0.558733	9.22354	0.868254	1
Kibandameno(Field): Mature Leaf vs Root	220.1480556	1.58618	9.65102	0.700714	1
Kibandameno(Field): Mature Leaf vs Root	225.8361468	0.297665	9.68376	0.928604	1
Kibandameno(Field): Mature Leaf vs Root	230.6970235	0.580118	11.5365	0.869911	1
Kibandameno(Field): Mature Leaf vs Root	237.44375	-1.3827	8.88131	0.78643	1
Kibandameno(Field): Mature Leaf vs Root	243.408141	-0.794432	8.47525	0.913283	1
Kibandameno(Field): Mature Leaf vs Root	245.5640164	-1.09059	11.908	0.582305	1
Kibandameno(Field): Mature Leaf vs Root	246.8505769	-2.56274e-15	2.16035	1	1
Kibandameno(Field): Mature Leaf vs Root	259.3656098	-1.27349	7.45286	0.878219	1
Kibandameno(Field): Mature Leaf vs Root	263.978125	0.67424	11.4687	0.854097	1
Kibandameno(Field): Mature Leaf vs Root	266.8722222	-2.18231	13.5873	0.137436	1
Kibandameno(Field): Mature Leaf vs Root	271.1559319	0.106155	8.65821	0.981556	1
Kibandameno(Field): Mature Leaf vs Root	282.086743	0.583201	11.8134	0.774853	1
Kibandameno(Field): Mature Leaf vs Root	285.0131438	1.14996	11.6224	0.603217	1
Kibandameno(Field): Mature Leaf vs Root	288.6200676	3.64411	10.3166	0.539366	1
Kibandameno(Field): Mature Leaf vs Root	290.6145989	2.12636	10.7276	0.516259	1
Kibandameno(Field): Mature Leaf vs Root	294.0703509	0.420645	9.01734	0.891716	1
Kibandameno(Field): Mature Leaf vs Root	303.9183967	-0.731481	11.9118	0.693736	1
Kibandameno(Field): Mature Leaf vs Root	308.3116563	-0.203367	10.7768	0.937421	1
Kibandameno(Field): Mature Leaf vs Root	309.8511607	3.9253	12.119	0.219984	1
Kibandameno(Field): Mature Leaf vs Root	311.1962252	3.9492	12.1506	0.122323	1
Kibandameno(Field): Mature Leaf vs Root	316.8416961	-1.04785	11.5281	0.671201	1
Kibandameno(Field): Mature Leaf vs Root	319.8398899	-2.58013	8.40012	0.671209	1
Kibandameno(Field): Mature Leaf vs Root	331.8383007	14.7651	11.6139	0.0212512	1
Kibandameno(Field): Mature Leaf vs Root	332.8671429	-10.5992	7.47171	0.43038	1
Kibandameno(Field): Mature Leaf vs Root	334.3525893	0.114561	10.2771	0.978257	1
Kibandameno(Field): Mature Leaf vs Root	341.4326428	-0.650469	11.1513	0.795891	1
Kibandameno(Field): Mature Leaf vs Root	346.4151791	-0.89131	11.2447	0.809833	1
Kibandameno(Field): Mature Leaf vs Root	348.770263	-0.940073	11.1468	0.835303	1
Kibandameno(Field): Mature Leaf vs Root	359.6641572	-1.41304	9.82463	0.655577	1
Kibandameno(Field): Mature Leaf vs Root	361.82	-2.56274e-15	1.68256	1	1
Kibandameno(Field): Mature Leaf vs Root	365.0796616	-0.775587	13.7091	0.625966	1
Kibandameno(Field): Mature Leaf vs Root	370.935	-2.56274e-15	1.65348	1	1
Kibandameno(Field): Mature Leaf vs Root	373.3532393	-2.56274e-15	2.13364	1	1
Kibandameno(Field): Mature Leaf vs Root	378.5835476	-0.508549	10.3677	0.897383	1
Kibandameno(Field): Mature Leaf vs Root	406.384375	-10.0562	6.95484	0.529726	1
Kibandameno(Field): Mature Leaf vs Root	417.6775517	-11.0968	7.96188	0.245404	1
Kibandameno(Field): Mature Leaf vs Root	433.5015663	1.81976	10.1754	0.656283	1
Kibandameno(Field): Mature Leaf vs Root	435.0555128	12.6956	9.54823	0.0726735	1
Kibandameno(Field): Mature Leaf vs Root	438.1876988	-1.55124	9.39674	0.689226	1
Kibandameno(Field): Mature Leaf vs Root	442.3945991	9.19704	6.10945	0.491418	1
Kibandameno(Field): Mature Leaf vs Root	444.0787736	-0.403298	7.13087	0.974377	1
Kibandameno(Field): Mature Leaf vs Root	446.1851892	8.99967	5.92248	0.539232	1
Kibandameno(Field): Mature Leaf vs Root	457.7534591	-0.666159	8.51684	0.922701	1
Kibandameno(Field): Mature Leaf vs Root	458.9518627	-0.749421	8.32916	0.924829	1
Kibandameno(Field): Mature Leaf vs Root	466.4270987	-1.50881	7.68268	0.877145	1
Kibandameno(Field): Mature Leaf vs Root	467.8362	10.7223	7.59229	0.361096	1
Kibandameno(Field): Mature Leaf vs Root	470.7719365	-0.00597363	8.51442	0.999163	1
Kibandameno(Field): Mature Leaf vs Root	475.8546602	-1.33632	9.31489	0.68914	1
Kibandameno(Field): Mature Leaf vs Root	479.576325	1.47376	8.67766	0.81523	1
Kibandameno(Field): Mature Leaf vs Root	482.1002	-2.56274e-15	1.65348	1	1
Kibandameno(Field): Mature Leaf vs Root	488.2717391	-2.56274e-15	2.13364	1	1
Kibandameno(Field): Mature Leaf vs Root	497.2937336	-9.50225	6.40262	0.559979	1
Kibandameno(Field): Mature Leaf vs Root	500.2048404	-1.33654	7.94722	0.892384	1
Kibandameno(Field): Mature Leaf vs Root	502.7	-8.99494	5.91828	0.642768	1
Kibandameno(Field): Mature Leaf vs Root	508.149547	1.99629	9.93758	0.713515	1
Kibandameno(Field): Mature Leaf vs Root	510.6046023	2.69799	9.77764	0.623035	1
Kibandameno(Field): Mature Leaf vs Root	518.9734951	-10.5125	7.39656	0.499508	1
Kibandameno(Field): Mature Leaf vs Root	521.1826282	-1.32876	8.88481	0.717575	1
Kibandameno(Field): Mature Leaf vs Root	526.0944737	9.1465	6.08884	0.502759	1
Kibandameno(Field): Mature Leaf vs Young Leaf	55.240281	0.437326	15.6014	0.672794	1
Kibandameno(Field): Mature Leaf vs Young Leaf	58.069093	-1.14485	17.1804	0.336439	1
Kibandameno(Field): Mature Leaf vs Young Leaf	66.9356	-2.29036	12.055	0.583588	1
Kibandameno(Field): Mature Leaf vs Young Leaf	69.117253	-0.960307	13.0611	0.512467	1
Kibandameno(Field): Mature Leaf vs Young Leaf	76.843673	-2.27669	13.1079	0.125412	1
Kibandameno(Field): Mature Leaf vs Young Leaf	80.880107	0.596939	16.2892	0.583261	1
Kibandameno(Field): Mature Leaf vs Young Leaf	83.259582	0.310395	15.8598	0.763114	1
Kibandameno(Field): Mature Leaf vs Young Leaf	88.410897	-0.669309	18.6507	0.728431	1
Kibandameno(Field): Mature Leaf vs Young Leaf	92.5	-1.28925	10.6566	0.744968	1
Kibandameno(Field): Mature Leaf vs Young Leaf	97.7	1.28958	11.5385	0.588947	1
Kibandameno(Field): Mature Leaf vs Young Leaf	101.1418059	0.195032	15.1622	0.841669	1
Kibandameno(Field): Mature Leaf vs Young Leaf	105.8649206	0.843464	6.92342	0.936863	1
Kibandameno(Field): Mature Leaf vs Young Leaf	109.5816011	-2.41079	9.76776	0.408993	1
Kibandameno(Field): Mature Leaf vs Young Leaf	113.16412	-0.218272	9.15937	0.967888	1
Kibandameno(Field): Mature Leaf vs Young Leaf	119.2684505	-0.837807	14.0141	0.676948	1
Kibandameno(Field): Mature Leaf vs Young Leaf	123.8011672	-0.416758	9.21992	0.896735	1
Kibandameno(Field): Mature Leaf vs Young Leaf	130.3059153	0.180726	13.2749	0.892879	1
Kibandameno(Field): Mature Leaf vs Young Leaf	133.8671134	-1.52664	11.1122	0.559727	1
Kibandameno(Field): Mature Leaf vs Young Leaf	137.392432	0.906878	11.1968	0.760851	1
Kibandameno(Field): Mature Leaf vs Young Leaf	141.3295009	0.137338	14.8286	0.885194	1
Kibandameno(Field): Mature Leaf vs Young Leaf	146.1235086	-4.08727	10.7133	0.216587	1
Kibandameno(Field): Mature Leaf vs Young Leaf	154.5674187	0.0631313	14.4389	0.958393	1
Kibandameno(Field): Mature Leaf vs Young Leaf	157.934391	2.1792	9.00004	0.640652	1
Kibandameno(Field): Mature Leaf vs Young Leaf	161.1483275	-0.0459512	10.4166	0.982148	1
Kibandameno(Field): Mature Leaf vs Young Leaf	163.0598866	0.0858941	9.82018	0.976887	1
Kibandameno(Field): Mature Leaf vs Young Leaf	167.469375	1.23366	7.52959	0.867244	1
Kibandameno(Field): Mature Leaf vs Young Leaf	172.4963958	-0.091319	7.5112	0.990939	1
Kibandameno(Field): Mature Leaf vs Young Leaf	181.2855585	-1.26497	12.0681	0.431774	1
Kibandameno(Field): Mature Leaf vs Young Leaf	184.6378795	-0.501482	8.32908	0.92711	1
Kibandameno(Field): Mature Leaf vs Young Leaf	189.3098095	-0.417799	10.0183	0.848683	1
Kibandameno(Field): Mature Leaf vs Young Leaf	193.551134	-0.286065	10.0546	0.916179	1
Kibandameno(Field): Mature Leaf vs Young Leaf	198.5963673	-0.176865	8.70375	0.975001	1
Kibandameno(Field): Mature Leaf vs Young Leaf	202.3875097	-0.707124	8.47451	0.900847	1
Kibandameno(Field): Mature Leaf vs Young Leaf	212.0202622	0.636131	7.547	0.949214	1
Kibandameno(Field): Mature Leaf vs Young Leaf	215.7152436	-11.702	8.69077	0.0897839	1
Kibandameno(Field): Mature Leaf vs Young Leaf	220.1480556	-0.0608723	8.64622	0.994901	1
Kibandameno(Field): Mature Leaf vs Young Leaf	225.8361468	-0.282608	9.68802	0.907591	1
Kibandameno(Field): Mature Leaf vs Young Leaf	230.6970235	-0.968255	11.161	0.74476	1
Kibandameno(Field): Mature Leaf vs Young Leaf	237.44375	-1.65002	8.98376	0.743324	1
Kibandameno(Field): Mature Leaf vs Young Leaf	243.408141	0.655365	9.19493	0.899156	1
Kibandameno(Field): Mature Leaf vs Young Leaf	245.5640164	-0.192965	12.5039	0.89898	1
Kibandameno(Field): Mature Leaf vs Young Leaf	246.8505769	9.53583	6.57482	0.453847	1
Kibandameno(Field): Mature Leaf vs Young Leaf	259.3656098	-0.784482	7.74648	0.913862	1
Kibandameno(Field): Mature Leaf vs Young Leaf	263.978125	1.0637	11.7393	0.763802	1
Kibandameno(Field): Mature Leaf vs Young Leaf	266.8722222	-0.0204525	14.5269	0.986766	1
Kibandameno(Field): Mature Leaf vs Young Leaf	271.1559319	-1.58395	8.3217	0.825203	1
Kibandameno(Field): Mature Leaf vs Young Leaf	282.086743	-0.671791	11.4574	0.714844	1
Kibandameno(Field): Mature Leaf vs Young Leaf	285.0131438	0.048205	11.1288	0.980505	1
Kibandameno(Field): Mature Leaf vs Young Leaf	288.6200676	2.364	9.20654	0.704507	1
Kibandameno(Field): Mature Leaf vs Young Leaf	290.6145989	0.638854	9.92928	0.819789	1
Kibandameno(Field): Mature Leaf vs Young Leaf	294.0703509	-1.81539	8.44884	0.743617	1
Kibandameno(Field): Mature Leaf vs Young Leaf	303.9183967	0.426382	12.6584	0.772354	1
Kibandameno(Field): Mature Leaf vs Young Leaf	308.3116563	0.455288	11.3361	0.803137	1
Kibandameno(Field): Mature Leaf vs Young Leaf	309.8511607	2.86318	11.2464	0.270589	1
Kibandameno(Field): Mature Leaf vs Young Leaf	311.1962252	2.58414	11.0216	0.348079	1
Kibandameno(Field): Mature Leaf vs Young Leaf	316.8416961	0.686727	12.5112	0.648514	1
Kibandameno(Field): Mature Leaf vs Young Leaf	319.8398899	-1.17398	8.84286	0.821693	1
Kibandameno(Field): Mature Leaf vs Young Leaf	332.8671429	1.65194	9.52302	0.710847	1
Kibandameno(Field): Mature Leaf vs Young Leaf	334.3525893	-0.531654	10.2783	0.867541	1
Kibandameno(Field): Mature Leaf vs Young Leaf	341.4326428	0.630927	11.9684	0.725829	1
Kibandameno(Field): Mature Leaf vs Young Leaf	346.4151791	2.35742	13.285	0.154955	1
Kibandameno(Field): Mature Leaf vs Young Leaf	348.770263	2.45781	13.2749	0.242271	1
Kibandameno(Field): Mature Leaf vs Young Leaf	359.6641572	0.0735345	10.5995	0.972065	1
Kibandameno(Field): Mature Leaf vs Young Leaf	361.82	0	1.90267	1	1
Kibandameno(Field): Mature Leaf vs Young Leaf	365.0796616	0.429696	14.39	0.759912	1
Kibandameno(Field): Mature Leaf vs Young Leaf	370.935	0	1.89651	1	1
Kibandameno(Field): Mature Leaf vs Young Leaf	373.3532393	0	2.06348	1	1
Kibandameno(Field): Mature Leaf vs Young Leaf	378.5835476	0.847677	11.247	0.715035	1
Kibandameno(Field): Mature Leaf vs Young Leaf	406.384375	1.48446	8.86019	0.766171	1
Kibandameno(Field): Mature Leaf vs Young Leaf	417.6775517	0.522549	9.39523	0.870693	1
Kibandameno(Field): Mature Leaf vs Young Leaf	433.5015663	1.38971	10.0043	0.608713	1
Kibandameno(Field): Mature Leaf vs Young Leaf	435.0555128	12.2282	9.21302	0.0480702	1
Kibandameno(Field): Mature Leaf vs Young Leaf	438.1876988	0.913202	10.6028	0.7149	1
Kibandameno(Field): Mature Leaf vs Young Leaf	442.3945991	12.0884	9.07414	0.06998	1
Kibandameno(Field): Mature Leaf vs Young Leaf	444.0787736	2.69176	9.20271	0.589552	1
Kibandameno(Field): Mature Leaf vs Young Leaf	446.1851892	0	1.90267	1	1
Kibandameno(Field): Mature Leaf vs Young Leaf	457.7534591	1.58221	9.81873	0.646494	1
Kibandameno(Field): Mature Leaf vs Young Leaf	458.9518627	1.49301	9.60017	0.686512	1
Kibandameno(Field): Mature Leaf vs Young Leaf	466.4270987	2.31232	9.8214	0.510432	1
Kibandameno(Field): Mature Leaf vs Young Leaf	467.8362	0	1.89977	1	1
Kibandameno(Field): Mature Leaf vs Young Leaf	470.7719365	0.839499	9.12544	0.816181	1
Kibandameno(Field): Mature Leaf vs Young Leaf	475.8546602	0.962754	10.5156	0.631486	1
Kibandameno(Field): Mature Leaf vs Young Leaf	479.576325	1.89832	9.01704	0.673701	1
Kibandameno(Field): Mature Leaf vs Young Leaf	482.1002	0	1.89651	1	1
Kibandameno(Field): Mature Leaf vs Young Leaf	488.2717391	0	2.06348	1	1
Kibandameno(Field): Mature Leaf vs Young Leaf	497.2937336	0.0285964	7.41288	0.998311	1
Kibandameno(Field): Mature Leaf vs Young Leaf	500.2048404	0.77908	8.91365	0.900816	1
Kibandameno(Field): Mature Leaf vs Young Leaf	502.7	0.0281573	6.91789	0.998306	1
Kibandameno(Field): Mature Leaf vs Young Leaf	508.149547	1.9697	9.93551	0.535522	1
Kibandameno(Field): Mature Leaf vs Young Leaf	510.6046023	2.35747	9.5093	0.550732	1
Kibandameno(Field): Mature Leaf vs Young Leaf	518.9734951	0.768239	8.82613	0.908777	1
Kibandameno(Field): Mature Leaf vs Young Leaf	521.1826282	0.694462	9.91461	0.766376	1
Kibandameno(Field): Mature Leaf vs Young Leaf	526.0944737	9.39697	6.4415	0.503875	1
Kibandameno(Field): Root vs Young Leaf	55.240281	-0.257913	15.888	0.8794	1
Kibandameno(Field): Root vs Young Leaf	58.069093	-1.85067	17.6507	0.288832	1
Kibandameno(Field): Root vs Young Leaf	66.9356	-1.73646	11.5618	0.638519	1
Kibandameno(Field): Root vs Young Leaf	69.117253	0.996205	12.039	0.681345	1
Kibandameno(Field): Root vs Young Leaf	76.843673	1.85875	10.8642	0.536935	1
Kibandameno(Field): Root vs Young Leaf	80.880107	0.412721	16.3151	0.7853	1
Kibandameno(Field): Root vs Young Leaf	83.259582	-0.182609	16.0506	0.901107	1
Kibandameno(Field): Root vs Young Leaf	88.410897	-0.552726	18.53	0.818734	1
Kibandameno(Field): Root vs Young Leaf	92.5	-2.81631	11.8286	0.493001	1
Kibandameno(Field): Root vs Young Leaf	97.7	1.11019	11.5425	0.757166	1
Kibandameno(Field): Root vs Young Leaf	101.1418059	-0.180265	15.2991	0.911339	1
Kibandameno(Field): Root vs Young Leaf	105.8649206	9.16678	6.26303	0.510783	1
Kibandameno(Field): Root vs Young Leaf	109.5816011	-2.11525	9.47539	0.493677	1
Kibandameno(Field): Root vs Young Leaf	113.16412	-0.25472	9.12869	0.947884	1
Kibandameno(Field): Root vs Young Leaf	119.2684505	-0.86371	13.9805	0.688301	1
Kibandameno(Field): Root vs Young Leaf	123.8011672	-1.19784	9.66307	0.76249	1
Kibandameno(Field): Root vs Young Leaf	130.3059153	-0.0245024	13.3246	0.988134	1
Kibandameno(Field): Root vs Young Leaf	133.8671134	-2.10891	11.5145	0.569278	1
Kibandameno(Field): Root vs Young Leaf	137.392432	-0.0345804	11.547	0.990897	1
Kibandameno(Field): Root vs Young Leaf	141.3295009	0.269055	14.717	0.863589	1
Kibandameno(Field): Root vs Young Leaf	146.1235086	-1.14158	8.19131	0.861097	1
Kibandameno(Field): Root vs Young Leaf	154.5674187	-0.145661	14.4945	0.927026	1
Kibandameno(Field): Root vs Young Leaf	157.934391	0.896688	9.28171	0.761458	1
Kibandameno(Field): Root vs Young Leaf	161.1483275	2.49259	9.58221	0.504928	1
Kibandameno(Field): Root vs Young Leaf	163.0598866	-0.923463	10.3455	0.731686	1
Kibandameno(Field): Root vs Young Leaf	167.469375	0.381743	7.78407	0.95424	1
Kibandameno(Field): Root vs Young Leaf	172.4963958	-1.98191	8.70825	0.627111	1
Kibandameno(Field): Root vs Young Leaf	181.2855585	-1.39221	12.1087	0.466423	1
Kibandameno(Field): Root vs Young Leaf	184.6378795	0.110922	7.96013	0.98635	1
Kibandameno(Field): Root vs Young Leaf	189.3098095	-0.446455	9.98444	0.887303	1
Kibandameno(Field): Root vs Young Leaf	193.551134	1.53081	9.28771	0.617315	1
Kibandameno(Field): Root vs Young Leaf	198.5963673	0.00213806	8.56221	1	1
Kibandameno(Field): Root vs Young Leaf	202.3875097	0.353754	7.87294	0.944754	1
Kibandameno(Field): Root vs Young Leaf	212.0202622	-1.6775	8.83098	0.678066	1
Kibandameno(Field): Root vs Young Leaf	215.7152436	-11.0404	8.08263	0.137557	1
Kibandameno(Field): Root vs Young Leaf	220.1480556	-1.70162	9.64615	0.669029	1
Kibandameno(Field): Root vs Young Leaf	225.8361468	-0.547843	9.78981	0.865404	1
Kibandameno(Field): Root vs Young Leaf	230.6970235	-1.4569	11.4513	0.694612	1
Kibandameno(Field): Root vs Young Leaf	237.44375	-0.149091	7.97465	0.981828	1
Kibandameno(Field): Root vs Young Leaf	243.408141	1.4165	8.89593	0.769605	1
Kibandameno(Field): Root vs Young Leaf	245.5640164	0.969507	11.9498	0.632691	1
Kibandameno(Field): Root vs Young Leaf	246.8505769	9.44198	6.52524	0.429246	1
Kibandameno(Field): Root vs Young Leaf	259.3656098	0.56963	7.01677	0.953948	1
Kibandameno(Field): Root vs Young Leaf	263.978125	0.239217	12.01	0.924334	1
Kibandameno(Field): Root vs Young Leaf	266.8722222	2.22447	13.7463	0.212118	1
Kibandameno(Field): Root vs Young Leaf	271.1559319	-1.5227	8.22575	0.797207	1
Kibandameno(Field): Root vs Young Leaf	282.086743	-1.19064	11.7472	0.60472	1
Kibandameno(Field): Root vs Young Leaf	285.0131438	-1.03907	11.7127	0.667041	1
Kibandameno(Field): Root vs Young Leaf	288.6200676	-1.31297	10.6961	0.803908	1
Kibandameno(Field): Root vs Young Leaf	290.6145989	-1.31078	10.9597	0.720815	1
Kibandameno(Field): Root vs Young Leaf	294.0703509	-2.04583	8.58195	0.635566	1
Kibandameno(Field): Root vs Young Leaf	303.9183967	1.16285	12.3384	0.494579	1
Kibandameno(Field): Root vs Young Leaf	308.3116563	0.696233	11.1896	0.769861	1
Kibandameno(Field): Root vs Young Leaf	309.8511607	-1.03067	12.6144	0.664937	1
Kibandameno(Field): Root vs Young Leaf	311.1962252	-1.32576	12.5574	0.493028	1
Kibandameno(Field): Root vs Young Leaf	316.8416961	1.71306	12.1481	0.370312	1
Kibandameno(Field): Root vs Young Leaf	319.8398899	1.20312	7.62887	0.856218	1
Kibandameno(Field): Root vs Young Leaf	331.8383007	-1.15897	12.1493	0.742817	1
Kibandameno(Field): Root vs Young Leaf	332.8671429	12.0475	9.07858	0.0412121	1
Kibandameno(Field): Root vs Young Leaf	334.3525893	-0.633148	10.2887	0.870361	1
Kibandameno(Field): Root vs Young Leaf	341.4326428	1.28194	11.6968	0.610033	1
Kibandameno(Field): Root vs Young Leaf	346.4151791	3.24582	13.1222	0.246131	1
Kibandameno(Field): Root vs Young Leaf	348.770263	3.38087	13.1158	0.22264	1
Kibandameno(Field): Root vs Young Leaf	359.6641572	1.48592	10.0273	0.629835	1
Kibandameno(Field): Root vs Young Leaf	361.82	2.56274e-15	2.10392	1	1
Kibandameno(Field): Root vs Young Leaf	365.0796616	1.23671	14.049	0.475396	1
Kibandameno(Field): Root vs Young Leaf	370.935	2.56274e-15	2.09742	1	1
Kibandameno(Field): Root vs Young Leaf	373.3532393	2.56274e-15	2.01585	1	1
Kibandameno(Field): Root vs Young Leaf	378.5835476	1.32417	11.0447	0.648573	1
Kibandameno(Field): Root vs Young Leaf	406.384375	11.3371	8.37353	0.0458905	1
Kibandameno(Field): Root vs Young Leaf	417.6775517	11.5554	8.59106	0.0223496	1
Kibandameno(Field): Root vs Young Leaf	433.5015663	-0.330546	10.6602	0.942277	1
Kibandameno(Field): Root vs Young Leaf	435.0555128	-0.390775	10.367	0.932272	1
Kibandameno(Field): Root vs Young Leaf	438.1876988	2.34717	10.1979	0.471133	1
Kibandameno(Field): Root vs Young Leaf	442.3945991	2.96737	9.19782	0.513961	1
Kibandameno(Field): Root vs Young Leaf	444.0787736	3.06148	9.10803	0.521313	1
Kibandameno(Field): Root vs Young Leaf	446.1851892	-8.82949	5.95067	0.470353	1
Kibandameno(Field): Root vs Young Leaf	457.7534591	2.21503	9.63477	0.571324	1
Kibandameno(Field): Root vs Young Leaf	458.9518627	2.20901	9.396	0.548218	1
Kibandameno(Field): Root vs Young Leaf	466.4270987	3.49859	9.62947	0.363957	1
Kibandameno(Field): Root vs Young Leaf	467.8362	-10.5519	7.60318	0.313238	1
Kibandameno(Field): Root vs Young Leaf	470.7719365	0.844824	9.07291	0.794157	1
Kibandameno(Field): Root vs Young Leaf	475.8546602	2.22806	10.1487	0.482902	1
Kibandameno(Field): Root vs Young Leaf	479.576325	0.391527	9.43834	0.911982	1
Kibandameno(Field): Root vs Young Leaf	482.1002	2.56274e-15	2.09742	1	1
Kibandameno(Field): Root vs Young Leaf	488.2717391	2.56274e-15	2.01585	1	1
Kibandameno(Field): Root vs Young Leaf	497.2937336	9.32743	6.41979	0.473178	1
Kibandameno(Field): Root vs Young Leaf	500.2048404	1.79327	8.56888	0.741882	1
Kibandameno(Field): Root vs Young Leaf	502.7	8.81982	5.9415	0.533243	1
Kibandameno(Field): Root vs Young Leaf	508.149547	-0.0596182	10.5851	0.987331	1
Kibandameno(Field): Root vs Young Leaf	510.6046023	-0.373448	10.3981	0.922341	1
Kibandameno(Field): Root vs Young Leaf	518.9734951	11.0771	8.11766	0.142155	1
Kibandameno(Field): Root vs Young Leaf	521.1826282	1.97327	9.50039	0.52223	1
Kibandameno(Field): Root vs Young Leaf	526.0944737	0.326842	7.20497	0.973036	1
Kibandameno(Invitro): Mature Leaf vs Root	55.240281	1.19471	13.1324	0.0998204	1
Kibandameno(Invitro): Mature Leaf vs Root	58.069093	0.53003	17.7065	0.191037	1
Kibandameno(Invitro): Mature Leaf vs Root	66.9356	0	2.06679	1	1
Kibandameno(Invitro): Mature Leaf vs Root	69.117253	-1.63145	11.1109	0.513972	1
Kibandameno(Invitro): Mature Leaf vs Root	76.843673	-0.17646	14.0951	0.458265	1
Kibandameno(Invitro): Mature Leaf vs Root	80.880107	-0.368021	14.9303	0.17878	1
Kibandameno(Invitro): Mature Leaf vs Root	83.259582	-0.263301	13.1516	0.720566	1
Kibandameno(Invitro): Mature Leaf vs Root	88.410897	0.50985	19.3732	0.203825	1
Kibandameno(Invitro): Mature Leaf vs Root	97.7	0	1.58894	1	1
Kibandameno(Invitro): Mature Leaf vs Root	101.1418059	-0.380648	13.6405	0.118504	1
Kibandameno(Invitro): Mature Leaf vs Root	105.8649206	0	1.67999	1	1
Kibandameno(Invitro): Mature Leaf vs Root	109.5816011	0.642273	9.6447	0.672591	1
Kibandameno(Invitro): Mature Leaf vs Root	113.16412	-9.12255	5.95315	0.214118	1
Kibandameno(Invitro): Mature Leaf vs Root	119.2684505	-0.322606	12.1922	0.655077	1
Kibandameno(Invitro): Mature Leaf vs Root	123.8011672	-8.57235	5.4293	0.261121	1
Kibandameno(Invitro): Mature Leaf vs Root	130.3059153	-0.35915	12.5658	0.599826	1
Kibandameno(Invitro): Mature Leaf vs Root	133.8671134	2.04252	9.67484	0.266492	1
Kibandameno(Invitro): Mature Leaf vs Root	137.392432	0	1.92816	1	1
Kibandameno(Invitro): Mature Leaf vs Root	141.3295009	-0.190748	13.5237	0.421832	1
Kibandameno(Invitro): Mature Leaf vs Root	146.1235086	0	2.06679	1	1
Kibandameno(Invitro): Mature Leaf vs Root	154.5674187	0	1.58894	1	1
Kibandameno(Invitro): Mature Leaf vs Root	157.934391	-0.306987	12.8478	0.659616	1
Kibandameno(Invitro): Mature Leaf vs Root	161.1483275	0.350043	6.70418	0.945443	1
Kibandameno(Invitro): Mature Leaf vs Root	167.469375	0	1.71999	1	1
Kibandameno(Invitro): Mature Leaf vs Root	172.4963958	0	2.06679	1	1
Kibandameno(Invitro): Mature Leaf vs Root	181.2855585	-0.149158	11.2411	0.864021	1
Kibandameno(Invitro): Mature Leaf vs Root	184.6378795	0	2.03948	1	1
Kibandameno(Invitro): Mature Leaf vs Root	189.3098095	-9.14921	5.97582	0.208229	1
Kibandameno(Invitro): Mature Leaf vs Root	198.5963673	0	1.71999	1	1
Kibandameno(Invitro): Mature Leaf vs Root	202.3875097	0	2.06679	1	1
Kibandameno(Invitro): Mature Leaf vs Root	212.0202622	0	1.58894	1	1
Kibandameno(Invitro): Mature Leaf vs Root	215.7152436	0	2.03948	1	1
Kibandameno(Invitro): Mature Leaf vs Root	220.1480556	0	1.67999	1	1
Kibandameno(Invitro): Mature Leaf vs Root	225.8361468	2.27082	8.1202	0.579121	1
Kibandameno(Invitro): Mature Leaf vs Root	230.6970235	1.15304	10.4576	0.253307	1
Kibandameno(Invitro): Mature Leaf vs Root	237.44375	0	2.06679	1	1
Kibandameno(Invitro): Mature Leaf vs Root	243.408141	0	1.58894	1	1
Kibandameno(Invitro): Mature Leaf vs Root	245.5640164	-0.536352	10.9679	0.557966	1
Kibandameno(Invitro): Mature Leaf vs Root	246.8505769	0	1.67999	1	1
Kibandameno(Invitro): Mature Leaf vs Root	259.3656098	0.0544003	8.68878	0.985654	1
Kibandameno(Invitro): Mature Leaf vs Root	263.978125	0	1.71999	1	1
Kibandameno(Invitro): Mature Leaf vs Root	266.8722222	-0.486222	13.3915	0.456083	1
Kibandameno(Invitro): Mature Leaf vs Root	271.1559319	0	1.58894	1	1
Kibandameno(Invitro): Mature Leaf vs Root	282.086743	1.8332	9.84462	0.298198	1
Kibandameno(Invitro): Mature Leaf vs Root	285.0131438	0.998744	10.0127	0.382845	1
Kibandameno(Invitro): Mature Leaf vs Root	288.6200676	0	1.92816	1	1
Kibandameno(Invitro): Mature Leaf vs Root	290.6145989	0	1.71999	1	1
Kibandameno(Invitro): Mature Leaf vs Root	294.0703509	0	2.06679	1	1
Kibandameno(Invitro): Mature Leaf vs Root	303.9183967	-0.265689	11.7531	0.743785	1
Kibandameno(Invitro): Mature Leaf vs Root	308.3116563	-1.25754	9.87784	0.453334	1
Kibandameno(Invitro): Mature Leaf vs Root	309.8511607	1.05644	9.64159	0.485637	1
Kibandameno(Invitro): Mature Leaf vs Root	311.1962252	1.92896	9.43873	0.344206	1
Kibandameno(Invitro): Mature Leaf vs Root	316.8416961	-0.516121	11.8301	0.496177	1
Kibandameno(Invitro): Mature Leaf vs Root	319.8398899	0	2.06679	1	1
Kibandameno(Invitro): Mature Leaf vs Root	331.8383007	1.43284	9.46085	0.466289	1
Kibandameno(Invitro): Mature Leaf vs Root	332.8671429	0	2.03948	1	1
Kibandameno(Invitro): Mature Leaf vs Root	334.3525893	1.89693	9.59734	0.337975	1
Kibandameno(Invitro): Mature Leaf vs Root	341.4326428	-0.218382	12.3122	0.745941	1
Kibandameno(Invitro): Mature Leaf vs Root	346.4151791	0.496966	11.264	0.563192	1
Kibandameno(Invitro): Mature Leaf vs Root	348.770263	0.525683	11.1524	0.542602	1
Kibandameno(Invitro): Mature Leaf vs Root	359.6641572	0	1.58894	1	1
Kibandameno(Invitro): Mature Leaf vs Root	361.82	0	2.03948	1	1
Kibandameno(Invitro): Mature Leaf vs Root	365.0796616	0.823848	13.5125	0.221539	1
Kibandameno(Invitro): Mature Leaf vs Root	370.935	0	1.92816	1	1
Kibandameno(Invitro): Mature Leaf vs Root	373.3532393	0	1.71999	1	1
Kibandameno(Invitro): Mature Leaf vs Root	378.5835476	-0.645999	10.0893	0.542462	1
Kibandameno(Invitro): Mature Leaf vs Root	406.384375	0	1.58894	1	1
Kibandameno(Invitro): Mature Leaf vs Root	417.6775517	-1.72683	8.5591	0.557318	1
Kibandameno(Invitro): Mature Leaf vs Root	433.5015663	1.44762	9.31862	0.503872	1
Kibandameno(Invitro): Mature Leaf vs Root	435.0555128	0.748073	6.97955	0.881399	1
Kibandameno(Invitro): Mature Leaf vs Root	438.1876988	0	1.71999	1	1
Kibandameno(Invitro): Mature Leaf vs Root	442.3945991	0	2.06679	1	1
Kibandameno(Invitro): Mature Leaf vs Root	446.1851892	0	2.03948	1	1
Kibandameno(Invitro): Mature Leaf vs Root	457.7534591	0	1.67999	1	1
Kibandameno(Invitro): Mature Leaf vs Root	458.9518627	0	1.92816	1	1
Kibandameno(Invitro): Mature Leaf vs Root	466.4270987	-0.578784	9.68867	0.748843	1
Kibandameno(Invitro): Mature Leaf vs Root	467.8362	0	2.06679	1	1
Kibandameno(Invitro): Mature Leaf vs Root	475.8546602	0	2.03948	1	1
Kibandameno(Invitro): Mature Leaf vs Root	479.576325	9.42816	6.23802	0.14634	1
Kibandameno(Invitro): Mature Leaf vs Root	482.1002	-0.89557	8.37691	0.805023	1
Kibandameno(Invitro): Mature Leaf vs Root	488.2717391	-0.274515	10.4585	0.774358	1
Kibandameno(Invitro): Mature Leaf vs Root	500.2048404	3.26435	8.88365	0.236681	1
Kibandameno(Invitro): Mature Leaf vs Root	502.7	9.15188	5.99583	0.166804	1
Kibandameno(Invitro): Mature Leaf vs Root	508.149547	0.733486	9.49717	0.635279	1
Kibandameno(Invitro): Mature Leaf vs Root	510.6046023	1.6118	8.71946	0.577761	1
Kibandameno(Invitro): Mature Leaf vs Root	518.9734951	-0.241353	9.49418	0.872869	1
Kibandameno(Invitro): Mature Leaf vs Root	521.1826282	0	2.06679	1	1
Kibandameno(Invitro): Mature Leaf vs Root	526.0944737	-8.7396	5.58475	0.23907	1
Kibandameno(Invitro): Mature Leaf vs Young Leaf	55.240281	0.786163	13.4615	0.175354	1
Kibandameno(Invitro): Mature Leaf vs Young Leaf	58.069093	-1.09017	17.577	0.0660904	1
Kibandameno(Invitro): Mature Leaf vs Young Leaf	66.9356	0	2.00424	1	1
Kibandameno(Invitro): Mature Leaf vs Young Leaf	69.117253	-0.791575	11.951	0.695861	1
Kibandameno(Invitro): Mature Leaf vs Young Leaf	76.843673	0.0134301	14.8007	0.97004	1
Kibandameno(Invitro): Mature Leaf vs Young Leaf	80.880107	0.0832266	15.7505	0.823449	1
Kibandameno(Invitro): Mature Leaf vs Young Leaf	83.259582	0.163187	13.9808	0.793346	1
Kibandameno(Invitro): Mature Leaf vs Young Leaf	88.410897	-0.982928	19.2901	0.14494	1
Kibandameno(Invitro): Mature Leaf vs Young Leaf	92.5	0	2.00424	1	1
Kibandameno(Invitro): Mature Leaf vs Young Leaf	97.7	11.3858	8.37266	0.123775	1
Kibandameno(Invitro): Mature Leaf vs Young Leaf	101.1418059	-0.0752228	14.3897	0.905944	1
Kibandameno(Invitro): Mature Leaf vs Young Leaf	105.8649206	0	2.20063	1	1
Kibandameno(Invitro): Mature Leaf vs Young Leaf	109.5816011	-1.10788	9.44646	0.660117	1
Kibandameno(Invitro): Mature Leaf vs Young Leaf	113.16412	-9.62619	6.66365	0.300687	1
Kibandameno(Invitro): Mature Leaf vs Young Leaf	119.2684505	0.661753	13.3356	0.380385	1
Kibandameno(Invitro): Mature Leaf vs Young Leaf	123.8011672	0.420581	7.3056	0.948055	1
Kibandameno(Invitro): Mature Leaf vs Young Leaf	130.3059153	0.180962	13.4439	0.749535	1
Kibandameno(Invitro): Mature Leaf vs Young Leaf	133.8671134	0.633697	9.28644	0.828504	1
Kibandameno(Invitro): Mature Leaf vs Young Leaf	137.392432	0	1.98062	1	1
Kibandameno(Invitro): Mature Leaf vs Young Leaf	141.3295009	0.20989	14.3432	0.734678	1
Kibandameno(Invitro): Mature Leaf vs Young Leaf	146.1235086	0	2.00424	1	1
Kibandameno(Invitro): Mature Leaf vs Young Leaf	154.5674187	9.60312	6.63406	0.381056	1
Kibandameno(Invitro): Mature Leaf vs Young Leaf	157.934391	-0.156651	13.5242	0.789605	1
Kibandameno(Invitro): Mature Leaf vs Young Leaf	161.1483275	1.27328	7.99845	0.794475	1
Kibandameno(Invitro): Mature Leaf vs Young Leaf	163.0598866	9.13127	6.18034	0.509714	1
Kibandameno(Invitro): Mature Leaf vs Young Leaf	167.469375	0	2.2251	1	1
Kibandameno(Invitro): Mature Leaf vs Young Leaf	172.4963958	0	2.00424	1	1
Kibandameno(Invitro): Mature Leaf vs Young Leaf	181.2855585	0.5206	12.2283	0.521622	1
Kibandameno(Invitro): Mature Leaf vs Young Leaf	184.6378795	0	2.03453	1	1
Kibandameno(Invitro): Mature Leaf vs Young Leaf	189.3098095	-9.65289	6.68752	0.280073	1
Kibandameno(Invitro): Mature Leaf vs Young Leaf	193.551134	-2.97361	9.33252	0.397561	1
Kibandameno(Invitro): Mature Leaf vs Young Leaf	198.5963673	0	2.2251	1	1
Kibandameno(Invitro): Mature Leaf vs Young Leaf	202.3875097	0	2.00424	1	1
Kibandameno(Invitro): Mature Leaf vs Young Leaf	212.0202622	0	2.02761	1	1
Kibandameno(Invitro): Mature Leaf vs Young Leaf	215.7152436	0	2.03453	1	1
Kibandameno(Invitro): Mature Leaf vs Young Leaf	220.1480556	0	2.20063	1	1
Kibandameno(Invitro): Mature Leaf vs Young Leaf	225.8361468	1.08431	7.9502	0.830512	1
Kibandameno(Invitro): Mature Leaf vs Young Leaf	230.6970235	0.0166236	10.3996	0.990035	1
Kibandameno(Invitro): Mature Leaf vs Young Leaf	237.44375	0	2.00424	1	1
Kibandameno(Invitro): Mature Leaf vs Young Leaf	243.408141	0	2.02761	1	1
Kibandameno(Invitro): Mature Leaf vs Young Leaf	245.5640164	-0.231191	11.7044	0.797285	1
Kibandameno(Invitro): Mature Leaf vs Young Leaf	246.8505769	0	2.20063	1	1
Kibandameno(Invitro): Mature Leaf vs Young Leaf	259.3656098	0.849653	9.7279	0.682453	1
Kibandameno(Invitro): Mature Leaf vs Young Leaf	266.8722222	0.0289014	14.2528	0.963486	1
Kibandameno(Invitro): Mature Leaf vs Young Leaf	271.1559319	0	2.02761	1	1
Kibandameno(Invitro): Mature Leaf vs Young Leaf	282.086743	0.534465	9.53294	0.805491	1
Kibandameno(Invitro): Mature Leaf vs Young Leaf	285.0131438	-0.00530352	10.0319	0.9974	1
Kibandameno(Invitro): Mature Leaf vs Young Leaf	288.6200676	0	1.98062	1	1
Kibandameno(Invitro): Mature Leaf vs Young Leaf	290.6145989	0	2.2251	1	1
Kibandameno(Invitro): Mature Leaf vs Young Leaf	294.0703509	0	2.00424	1	1
Kibandameno(Invitro): Mature Leaf vs Young Leaf	303.9183967	0.383337	12.7041	0.614558	1
Kibandameno(Invitro): Mature Leaf vs Young Leaf	308.3116563	-0.23122	10.8622	0.831239	1
Kibandameno(Invitro): Mature Leaf vs Young Leaf	309.8511607	-2.25528	8.9074	0.549561	1
Kibandameno(Invitro): Mature Leaf vs Young Leaf	311.1962252	-0.13802	8.71771	0.971016	1
Kibandameno(Invitro): Mature Leaf vs Young Leaf	316.8416961	0.0724548	12.7133	0.919916	1
Kibandameno(Invitro): Mature Leaf vs Young Leaf	319.8398899	9.00537	6.06308	0.539993	1
Kibandameno(Invitro): Mature Leaf vs Young Leaf	331.8383007	0.428638	9.40637	0.868698	1
Kibandameno(Invitro): Mature Leaf vs Young Leaf	332.8671429	0	2.03453	1	1
Kibandameno(Invitro): Mature Leaf vs Young Leaf	334.3525893	0.827113	9.44794	0.720766	1
Kibandameno(Invitro): Mature Leaf vs Young Leaf	341.4326428	0.169052	13.1145	0.816871	1
Kibandameno(Invitro): Mature Leaf vs Young Leaf	346.4151791	-0.111313	11.5557	0.909743	1
Kibandameno(Invitro): Mature Leaf vs Young Leaf	348.770263	-0.124375	11.421	0.903713	1
Kibandameno(Invitro): Mature Leaf vs Young Leaf	359.6641572	0	2.02761	1	1
Kibandameno(Invitro): Mature Leaf vs Young Leaf	361.82	0	2.03453	1	1
Kibandameno(Invitro): Mature Leaf vs Young Leaf	365.0796616	-0.0488945	13.6252	0.942127	1
Kibandameno(Invitro): Mature Leaf vs Young Leaf	370.935	0	1.98062	1	1
Kibandameno(Invitro): Mature Leaf vs Young Leaf	373.3532393	0	2.2251	1	1
Kibandameno(Invitro): Mature Leaf vs Young Leaf	378.5835476	0.470766	11.255	0.657905	1
Kibandameno(Invitro): Mature Leaf vs Young Leaf	406.384375	0	2.02761	1	1
Kibandameno(Invitro): Mature Leaf vs Young Leaf	417.6775517	-1.01389	9.37089	0.712763	1
Kibandameno(Invitro): Mature Leaf vs Young Leaf	433.5015663	-0.421908	8.81808	0.90641	1
Kibandameno(Invitro): Mature Leaf vs Young Leaf	435.0555128	-0.03111	7.26129	0.996829	1
Kibandameno(Invitro): Mature Leaf vs Young Leaf	438.1876988	0	2.2251	1	1
Kibandameno(Invitro): Mature Leaf vs Young Leaf	442.3945991	0	2.00424	1	1
Kibandameno(Invitro): Mature Leaf vs Young Leaf	444.0787736	9.43244	6.46801	0.42277	1
Kibandameno(Invitro): Mature Leaf vs Young Leaf	446.1851892	0	2.03453	1	1
Kibandameno(Invitro): Mature Leaf vs Young Leaf	457.7534591	9.13127	6.19363	0.478945	1
Kibandameno(Invitro): Mature Leaf vs Young Leaf	458.9518627	9.06969	6.12217	0.506524	1
Kibandameno(Invitro): Mature Leaf vs Young Leaf	466.4270987	0.0126432	10.5716	0.991748	1
Kibandameno(Invitro): Mature Leaf vs Young Leaf	467.8362	0	2.00424	1	1
Kibandameno(Invitro): Mature Leaf vs Young Leaf	470.7719365	9.06268	6.11724	0.515699	1
Kibandameno(Invitro): Mature Leaf vs Young Leaf	475.8546602	0	2.03453	1	1
Kibandameno(Invitro): Mature Leaf vs Young Leaf	479.576325	9.77447	6.80382	0.305835	1
Kibandameno(Invitro): Mature Leaf vs Young Leaf	482.1002	0.786072	9.81735	0.690085	1
Kibandameno(Invitro): Mature Leaf vs Young Leaf	488.2717391	0.122438	11.2668	0.903269	1
Kibandameno(Invitro): Mature Leaf vs Young Leaf	497.2937336	0	2.00424	1	1
Kibandameno(Invitro): Mature Leaf vs Young Leaf	500.2048404	-9.22521	6.27103	0.36646	1
Kibandameno(Invitro): Mature Leaf vs Young Leaf	502.7	0	2.03453	1	1
Kibandameno(Invitro): Mature Leaf vs Young Leaf	508.149547	-0.401129	9.49679	0.820901	1
Kibandameno(Invitro): Mature Leaf vs Young Leaf	510.6046023	-0.292449	8.18807	0.95416	1
Kibandameno(Invitro): Mature Leaf vs Young Leaf	518.9734951	-0.849828	9.8482	0.656708	1
Kibandameno(Invitro): Mature Leaf vs Young Leaf	521.1826282	0	2.00424	1	1
Kibandameno(Invitro): Mature Leaf vs Young Leaf	526.0944737	-0.0509297	7.22503	0.994537	1
Kibandameno(Invitro): Root vs Young Leaf	55.240281	-0.426565	13.8099	0.385721	1
Kibandameno(Invitro): Root vs Young Leaf	66.9356	0	1.7577	1	1
Kibandameno(Invitro): Root vs Young Leaf	69.117253	0.778245	10.9175	0.763281	1
Kibandameno(Invitro): Root vs Young Leaf	76.843673	0.182383	14.4953	0.592969	1
Kibandameno(Invitro): Root vs Young Leaf	80.880107	0.440199	15.3674	0.197152	1
Kibandameno(Invitro): Root vs Young Leaf	83.259582	0.424163	13.6372	0.578447	1
Kibandameno(Invitro): Root vs Young Leaf	88.410897	-1.504	19.4357	0.0240603	0.376944
Kibandameno(Invitro): Root vs Young Leaf	97.7	11.2668	8.16346	0.182447	1
Kibandameno(Invitro): Root vs Young Leaf	101.1418059	0.293703	13.9878	0.421069	1
Kibandameno(Invitro): Root vs Young Leaf	105.8649206	0	2.33588	1	1
Kibandameno(Invitro): Root vs Young Leaf	109.5816011	-1.75798	9.69748	0.425286	1
Kibandameno(Invitro): Root vs Young Leaf	113.16412	0	2.2609	1	1
Kibandameno(Invitro): Root vs Young Leaf	119.2684505	0.985575	12.9943	0.17862	1
Kibandameno(Invitro): Root vs Young Leaf	123.8011672	9.31599	6.27588	0.367626	1
Kibandameno(Invitro): Root vs Young Leaf	130.3059153	0.537739	13.0642	0.46215	1
Kibandameno(Invitro): Root vs Young Leaf	133.8671134	-1.42255	10.2183	0.287086	1
Kibandameno(Invitro): Root vs Young Leaf	137.392432	0	1.75217	1	1
Kibandameno(Invitro): Root vs Young Leaf	141.3295009	0.39741	14.0349	0.258502	1
Kibandameno(Invitro): Root vs Young Leaf	146.1235086	0	1.7577	1	1
Kibandameno(Invitro): Root vs Young Leaf	154.5674187	9.48435	6.43764	0.306066	1
Kibandameno(Invitro): Root vs Young Leaf	157.934391	0.136325	13.1537	0.854276	1
Kibandameno(Invitro): Root vs Young Leaf	161.1483275	1.00208	7.8405	0.839334	1
Kibandameno(Invitro): Root vs Young Leaf	163.0598866	-2.6079	8.66153	0.507099	1
Kibandameno(Invitro): Root vs Young Leaf	167.469375	0	2.2609	1	1
Kibandameno(Invitro): Root vs Young Leaf	172.4963958	0	1.7577	1	1
Kibandameno(Invitro): Root vs Young Leaf	181.2855585	0.680477	11.9424	0.408134	1
Kibandameno(Invitro): Root vs Young Leaf	184.6378795	0	1.84511	1	1
Kibandameno(Invitro): Root vs Young Leaf	189.3098095	0	2.33588	1	1
Kibandameno(Invitro): Root vs Young Leaf	193.551134	9.0293	5.98404	0.443307	1
Kibandameno(Invitro): Root vs Young Leaf	198.5963673	0	2.2609	1	1
Kibandameno(Invitro): Root vs Young Leaf	202.3875097	0	1.7577	1	1
Kibandameno(Invitro): Root vs Young Leaf	212.0202622	0	2.14924	1	1
Kibandameno(Invitro): Root vs Young Leaf	215.7152436	0	1.84511	1	1
Kibandameno(Invitro): Root vs Young Leaf	220.1480556	0	2.33588	1	1
Kibandameno(Invitro): Root vs Young Leaf	225.8361468	-1.11853	8.80147	0.752559	1
Kibandameno(Invitro): Root vs Young Leaf	230.6970235	-1.1386	10.8598	0.300542	1
Kibandameno(Invitro): Root vs Young Leaf	237.44375	0	1.7577	1	1
Kibandameno(Invitro): Root vs Young Leaf	243.408141	0	2.14924	1	1
Kibandameno(Invitro): Root vs Young Leaf	245.5640164	0.28696	11.2234	0.757321	1
Kibandameno(Invitro): Root vs Young Leaf	246.8505769	0	2.33588	1	1
Kibandameno(Invitro): Root vs Young Leaf	259.3656098	0.736976	9.53763	0.755158	1
Kibandameno(Invitro): Root vs Young Leaf	266.8722222	0.518514	13.8074	0.290297	1
Kibandameno(Invitro): Root vs Young Leaf	271.1559319	0	2.14924	1	1
Kibandameno(Invitro): Root vs Young Leaf	282.086743	-1.34234	10.3649	0.280729	1
Kibandameno(Invitro): Root vs Young Leaf	285.0131438	-1.02224	10.3994	0.400109	1
Kibandameno(Invitro): Root vs Young Leaf	288.6200676	0	1.75217	1	1
Kibandameno(Invitro): Root vs Young Leaf	290.6145989	0	2.2609	1	1
Kibandameno(Invitro): Root vs Young Leaf	294.0703509	0	1.7577	1	1
Kibandameno(Invitro): Root vs Young Leaf	303.9183967	0.648692	12.3707	0.4447	1
Kibandameno(Invitro): Root vs Young Leaf	308.3116563	0.994083	10.1082	0.600702	1
Kibandameno(Invitro): Root vs Young Leaf	309.8511607	-3.31276	9.61043	0.247579	1
Kibandameno(Invitro): Root vs Young Leaf	311.1962252	-2.1063	9.79571	0.325027	1
Kibandameno(Invitro): Root vs Young Leaf	316.8416961	0.579028	12.2648	0.486935	1
Kibandameno(Invitro): Root vs Young Leaf	319.8398899	8.82522	5.79252	0.540752	1
Kibandameno(Invitro): Root vs Young Leaf	331.8383007	-1.02147	9.97803	0.518738	1
Kibandameno(Invitro): Root vs Young Leaf	332.8671429	0	1.84511	1	1
Kibandameno(Invitro): Root vs Young Leaf	334.3525893	-1.0805	10.2121	0.429771	1
Kibandameno(Invitro): Root vs Young Leaf	341.4326428	0.376645	12.7948	0.590695	1
Kibandameno(Invitro): Root vs Young Leaf	346.4151791	-0.619455	11.6057	0.514185	1
Kibandameno(Invitro): Root vs Young Leaf	348.770263	-0.659719	11.4897	0.51037	1
Kibandameno(Invitro): Root vs Young Leaf	359.6641572	0	2.14924	1	1
Kibandameno(Invitro): Root vs Young Leaf	361.82	0	1.84511	1	1
Kibandameno(Invitro): Root vs Young Leaf	365.0796616	-0.889604	13.8834	0.042901	0.576099
Kibandameno(Invitro): Root vs Young Leaf	370.935	0	1.75217	1	1
Kibandameno(Invitro): Root vs Young Leaf	373.3532393	0	2.2609	1	1
Kibandameno(Invitro): Root vs Young Leaf	378.5835476	1.12644	10.7927	0.331033	1
Kibandameno(Invitro): Root vs Young Leaf	406.384375	0	2.14924	1	1
Kibandameno(Invitro): Root vs Young Leaf	417.6775517	0.686992	8.23594	0.883804	1
Kibandameno(Invitro): Root vs Young Leaf	433.5015663	-1.92627	9.60586	0.395696	1
Kibandameno(Invitro): Root vs Young Leaf	435.0555128	-0.726911	7.37124	0.910234	1
Kibandameno(Invitro): Root vs Young Leaf	438.1876988	0	2.2609	1	1
Kibandameno(Invitro): Root vs Young Leaf	442.3945991	0	1.7577	1	1
Kibandameno(Invitro): Root vs Young Leaf	444.0787736	-2.59281	8.9508	0.461294	1
Kibandameno(Invitro): Root vs Young Leaf	446.1851892	0	1.84511	1	1
Kibandameno(Invitro): Root vs Young Leaf	457.7534591	8.95109	5.95128	0.468866	1
Kibandameno(Invitro): Root vs Young Leaf	458.9518627	8.88953	5.85232	0.507905	1
Kibandameno(Invitro): Root vs Young Leaf	466.4270987	0.570337	10.0987	0.772544	1
Kibandameno(Invitro): Root vs Young Leaf	467.8362	0	1.7577	1	1
Kibandameno(Invitro): Root vs Young Leaf	470.7719365	-2.83035	8.78858	0.457719	1
Kibandameno(Invitro): Root vs Young Leaf	475.8546602	0	1.84511	1	1
Kibandameno(Invitro): Root vs Young Leaf	479.576325	-0.104741	7.55943	0.986732	1
Kibandameno(Invitro): Root vs Young Leaf	482.1002	1.68822	9.32919	0.587188	1
Kibandameno(Invitro): Root vs Young Leaf	488.2717391	0.385293	10.9192	0.694104	1
Kibandameno(Invitro): Root vs Young Leaf	497.2937336	-11.648	8.53288	0.0177023	0.332804
Kibandameno(Invitro): Root vs Young Leaf	502.7	-9.4226	6.36082	0.22819	1
Kibandameno(Invitro): Root vs Young Leaf	508.149547	-1.1578	9.7454	0.49309	1
Kibandameno(Invitro): Root vs Young Leaf	510.6046023	-1.93062	9.03501	0.486653	1
Kibandameno(Invitro): Root vs Young Leaf	518.9734951	-0.629532	9.48424	0.806274	1
Kibandameno(Invitro): Root vs Young Leaf	521.1826282	0	1.7577	1	1
Kibandameno(Invitro): Root vs Young Leaf	526.0944737	9.07316	6.05196	0.402899	1
Kibandameno: Field vs Invitro	58.069093	1.29549	19.1654	0.0372841	0.0621401
Kibandameno: Field vs Invitro	80.880107	0.338165	17.0102	0.266343	0.332929
Kibandameno: Field vs Invitro	101.1418059	-0.0682541	15.8678	0.737428	0.790102
Kibandameno: Field vs Invitro	141.3295009	0.397526	15.6026	0.0660497	0.0990745
Kibandameno: Field vs Invitro	181.2855585	0.584488	13.339	0.110494	0.150674
Kibandameno: Field vs Invitro	245.5640164	0.245223	13.0063	0.424957	0.490335
Kibandameno: Field vs Invitro	266.8722222	0.875158	15.2719	0.0308083	0.0577656
Kibandameno: Field vs Invitro	285.0131438	0.0348992	12.0818	0.925045	0.925045
Kibandameno: Field vs Invitro	365.0796616	0.943344	15.2147	0.0301148	0.0577656

## Sheet: Kiroba
Alleles used for quantitative analysis of MSAP peak height using enzyme combination MspI-EcoRI
Comparison	allele	logFC	logCPM	PValue	FDR
Kiroba: Field vs Invitro	55.240281	-1.9805	14.9301	7.32066e-08	1.46413e-06
Kiroba: Field vs Invitro	58.069093	-0.676593	17.7378	0.00899938	0.0246554
Kiroba: Field vs Invitro	130.3059153	1.05786	11.5426	8.79679e-05	0.000542507
Kiroba: Field vs Invitro	230.6970235	-1.26942	11.3775	0.000108501	0.000542507
Kiroba: Field vs Invitro	266.8722222	1.02645	13.3447	0.00037701	0.00150804
Kiroba: Field vs Invitro	285.0131438	-0.980508	10.8139	0.0036461	0.0121537
Kiroba: Field vs Invitro	303.9183967	0.680199	11.8531	0.00986218	0.0246554
Kiroba: Field vs Invitro	311.1962252	1.3045	10.4762	8.24942e-06	8.24942e-05
Kiroba(Field): Mature Leaf vs Root	193.551134	11.9673	8.52627	0.0112752	0.529933
Kiroba(Field): Mature Leaf vs Root	500.2048404	13.2402	9.79308	4.76926e-05	0.00448311
Kiroba(Field): Mature Leaf vs Young Leaf	66.9356	-13.5397	10.0499	0.011755	0.552486
Kiroba(Field): Mature Leaf vs Young Leaf	500.2048404	12.2803	8.79423	0.0101676	0.552486
Kiroba(Field): Root vs Young Leaf	76.843673	12.9237	9.57897	2.59278e-08	2.43721e-06
Kiroba(Field): Root vs Young Leaf	346.4151791	4.43078	12.6309	2.95505e-05	0.000925916
Kiroba(Field): Root vs Young Leaf	348.770263	4.51753	12.6353	2.54059e-05	0.000925916
Kiroba(Field): Root vs Young Leaf	442.3945991	11.9574	8.61813	0.00321713	0.0756026
Kiroba(Invitro): Mature Leaf vs Root	55.240281	1.86267	13.6442	2.34889e-10	1.10398e-08
Kiroba(Invitro): Mature Leaf vs Root	76.843673	-13.2259	10.1023	6.73822e-12	6.33392e-10
Kiroba(Invitro): Mature Leaf vs Root	263.978125	12.6365	9.51536	0.00799486	0.187879
Kiroba(Invitro): Mature Leaf vs Root	266.8722222	-1.24592	13.8043	6.66928e-06	0.000208971
Kiroba(Invitro): Mature Leaf vs Root	458.9518627	-11.6658	8.55138	0.0121923	0.229216
Kiroba(Invitro): Mature Leaf vs Young Leaf	55.240281	1.43278	13.2784	0.014775	0.462949
Kiroba(Invitro): Mature Leaf vs Young Leaf	97.7	12.9914	9.85551	0.000240567	0.0226133
Kiroba(Invitro): Mature Leaf vs Young Leaf	346.4151791	2.32212	12.9257	0.00530692	0.249425
Kiroba(Invitro): Root vs Young Leaf	76.843673	13.4568	10.3842	1.49481e-05	0.00140513
Kiroba(Invitro): Root vs Young Leaf	97.7	12.8971	9.82666	0.000129634	0.00609281
Kiroba(Invitro): Root vs Young Leaf	263.978125	-12.5211	9.45265	0.010894	0.222517
Kiroba(Invitro): Root vs Young Leaf	266.8722222	0.961058	13.5465	0.011836	0.222517
Kiroba(Invitro): Root vs Young Leaf	500.2048404	-12.1849	9.11827	0.00125983	0.0394748
Kiroba(Field): Mature Leaf vs Root	55.240281	-0.999894	15.036	0.33159	1
Kiroba(Field): Mature Leaf vs Root	58.069093	-0.325879	17.7559	0.753085	1
Kiroba(Field): Mature Leaf vs Root	66.9356	-12.4537	9.00958	0.0414417	0.779105
Kiroba(Field): Mature Leaf vs Root	69.117253	-2.83269	12.0494	0.335859	1
Kiroba(Field): Mature Leaf vs Root	76.843673	-12.0988	8.65688	0.105957	0.897212
Kiroba(Field): Mature Leaf vs Root	80.880107	0.299274	14.7554	0.788332	1
Kiroba(Field): Mature Leaf vs Root	83.259582	-0.247906	14.4573	0.835995	1
Kiroba(Field): Mature Leaf vs Root	88.410897	-0.147509	19.1548	0.890314	1
Kiroba(Field): Mature Leaf vs Root	92.5	-1.01448	12.5164	0.606326	1
Kiroba(Field): Mature Leaf vs Root	97.7	-12.0305	8.58952	0.107617	0.897212
Kiroba(Field): Mature Leaf vs Root	101.1418059	0.495366	14.0274	0.693378	1
Kiroba(Field): Mature Leaf vs Root	105.8649206	-10.5126	7.09198	0.27135	1
Kiroba(Field): Mature Leaf vs Root	109.5816011	-0.459566	9.61958	0.791347	1
Kiroba(Field): Mature Leaf vs Root	113.16412	-1.28594	8.74442	0.792903	1
Kiroba(Field): Mature Leaf vs Root	119.2684505	0.563352	12.0038	0.656373	1
Kiroba(Field): Mature Leaf vs Root	123.8011672	-0.703589	9.48499	0.681101	1
Kiroba(Field): Mature Leaf vs Root	130.3059153	1.40862	10.6245	0.344704	1
Kiroba(Field): Mature Leaf vs Root	133.8671134	-0.109368	11.4924	0.936946	1
Kiroba(Field): Mature Leaf vs Root	137.392432	2.56274e-15	1.51786	1	1
Kiroba(Field): Mature Leaf vs Root	141.3295009	0.342122	12.8396	0.796015	1
Kiroba(Field): Mature Leaf vs Root	146.1235086	-1.20623	7.05875	0.930146	1
Kiroba(Field): Mature Leaf vs Root	154.5674187	0.679646	11.5056	0.603397	1
Kiroba(Field): Mature Leaf vs Root	157.934391	0.380363	11.6379	0.832674	1
Kiroba(Field): Mature Leaf vs Root	161.1483275	1.02686	8.12328	0.881147	1
Kiroba(Field): Mature Leaf vs Root	163.0598866	-1.2445	9.37508	0.661424	1
Kiroba(Field): Mature Leaf vs Root	167.469375	-11.6741	8.23627	0.114538	0.897212
Kiroba(Field): Mature Leaf vs Root	172.4963958	0	1.51789	1	1
Kiroba(Field): Mature Leaf vs Root	181.2855585	-0.672879	12.2473	0.616604	1
Kiroba(Field): Mature Leaf vs Root	184.6378795	-11.6902	8.25148	0.21723	1
Kiroba(Field): Mature Leaf vs Root	189.3098095	0.611901	8.81506	0.870646	1
Kiroba(Field): Mature Leaf vs Root	198.5963673	-2.14546	7.9472	0.828069	1
Kiroba(Field): Mature Leaf vs Root	202.3875097	-9.65746	6.25881	0.56994	1
Kiroba(Field): Mature Leaf vs Root	212.0202622	0	1.58541	1	1
Kiroba(Field): Mature Leaf vs Root	215.7152436	-10.2997	6.88198	0.544948	1
Kiroba(Field): Mature Leaf vs Root	220.1480556	11.2737	7.84032	0.0966654	0.897212
Kiroba(Field): Mature Leaf vs Root	225.8361468	0.179164	9.81982	0.934151	1
Kiroba(Field): Mature Leaf vs Root	230.6970235	-0.312894	11.7402	0.80514	1
Kiroba(Field): Mature Leaf vs Root	237.44375	-9.508	6.11486	0.579025	1
Kiroba(Field): Mature Leaf vs Root	243.408141	9.20768	5.83258	0.62658	1
Kiroba(Field): Mature Leaf vs Root	245.5640164	0.716803	10.7465	0.620502	1
Kiroba(Field): Mature Leaf vs Root	246.8505769	-10.232	6.81798	0.549346	1
Kiroba(Field): Mature Leaf vs Root	259.3656098	-1.94338	10.0213	0.243003	1
Kiroba(Field): Mature Leaf vs Root	263.978125	0.446675	11.9552	0.704994	1
Kiroba(Field): Mature Leaf vs Root	266.8722222	1.16602	12.1795	0.361473	1
Kiroba(Field): Mature Leaf vs Root	271.1559319	0	1.58541	1	1
Kiroba(Field): Mature Leaf vs Root	282.086743	-0.55928	12.1385	0.670984	1
Kiroba(Field): Mature Leaf vs Root	285.0131438	-0.759718	10.7248	0.615145	1
Kiroba(Field): Mature Leaf vs Root	288.6200676	2.56274e-15	1.51786	1	1
Kiroba(Field): Mature Leaf vs Root	290.6145989	-1.96646	7.89521	0.796653	1
Kiroba(Field): Mature Leaf vs Root	294.0703509	-0.867244	7.53344	0.941381	1
Kiroba(Field): Mature Leaf vs Root	303.9183967	1.35965	10.9096	0.327142	1
Kiroba(Field): Mature Leaf vs Root	308.3116563	0.617641	10.5826	0.75783	1
Kiroba(Field): Mature Leaf vs Root	309.8511607	0	1.59319	1	1
Kiroba(Field): Mature Leaf vs Root	311.1962252	0.498577	9.44677	0.768475	1
Kiroba(Field): Mature Leaf vs Root	316.8416961	0.504281	11.5199	0.78535	1
Kiroba(Field): Mature Leaf vs Root	319.8398899	1.29257	8.15477	0.851359	1
Kiroba(Field): Mature Leaf vs Root	331.8383007	0	1.58541	1	1
Kiroba(Field): Mature Leaf vs Root	332.8671429	2.56274e-15	1.51706	1	1
Kiroba(Field): Mature Leaf vs Root	334.3525893	-0.245406	11.324	0.861561	1
Kiroba(Field): Mature Leaf vs Root	341.4326428	1.94885	11.5818	0.295654	1
Kiroba(Field): Mature Leaf vs Root	346.4151791	-3.54947	11.6091	0.104798	0.897212
Kiroba(Field): Mature Leaf vs Root	348.770263	-3.63809	11.6131	0.0918759	0.897212
Kiroba(Field): Mature Leaf vs Root	359.6641572	1.92588	9.07361	0.529711	1
Kiroba(Field): Mature Leaf vs Root	361.82	2.56274e-15	1.51706	1	1
Kiroba(Field): Mature Leaf vs Root	365.0796616	-0.580862	13.0312	0.66167	1
Kiroba(Field): Mature Leaf vs Root	370.935	10.6567	7.23178	0.274304	1
Kiroba(Field): Mature Leaf vs Root	373.3532393	2.14192	9.29889	0.472653	1
Kiroba(Field): Mature Leaf vs Root	378.5835476	1.59619	10.3524	0.433523	1
Kiroba(Field): Mature Leaf vs Root	406.384375	0	1.58541	1	1
Kiroba(Field): Mature Leaf vs Root	417.6775517	0.23712	7.29916	0.984144	1
Kiroba(Field): Mature Leaf vs Root	433.5015663	-0.394702	8.86658	0.891624	1
Kiroba(Field): Mature Leaf vs Root	435.0555128	0	1.51786	1	1
Kiroba(Field): Mature Leaf vs Root	438.1876988	0	1.5936	1	1
Kiroba(Field): Mature Leaf vs Root	442.3945991	-9.32261	5.93735	0.64752	1
Kiroba(Field): Mature Leaf vs Root	444.0787736	0	1.58541	1	1
Kiroba(Field): Mature Leaf vs Root	446.1851892	2.56274e-15	1.51706	1	1
Kiroba(Field): Mature Leaf vs Root	457.7534591	0	1.59319	1	1
Kiroba(Field): Mature Leaf vs Root	458.9518627	0	1.51786	1	1
Kiroba(Field): Mature Leaf vs Root	466.4270987	11.6889	8.25096	0.0375728	0.779105
Kiroba(Field): Mature Leaf vs Root	467.8362	0	1.51789	1	1
Kiroba(Field): Mature Leaf vs Root	470.7719365	0.370076	9.35976	0.876297	1
Kiroba(Field): Mature Leaf vs Root	475.8546602	11.1753	7.74222	0.0970616	0.897212
Kiroba(Field): Mature Leaf vs Root	479.576325	9.42914	6.04257	0.559026	1
Kiroba(Field): Mature Leaf vs Root	482.1002	10.7081	7.28233	0.254469	1
Kiroba(Field): Mature Leaf vs Root	488.2717391	0.818971	8.87271	0.763823	1
Kiroba(Field): Mature Leaf vs Root	497.2937336	11.0084	7.57745	0.222503	1
Kiroba(Field): Mature Leaf vs Root	502.7	2.31631	8.275	0.616495	1
Kiroba(Field): Mature Leaf vs Root	508.149547	0.583786	7.07036	0.966818	1
Kiroba(Field): Mature Leaf vs Root	510.6046023	0	1.51786	1	1
Kiroba(Field): Mature Leaf vs Root	518.9734951	0	1.5936	1	1
Kiroba(Field): Mature Leaf vs Root	521.1826282	1.10752	8.23455	0.866871	1
Kiroba(Field): Mature Leaf vs Root	526.0944737	11.7719	8.33308	0.0205018	0.642389
Kiroba(Field): Mature Leaf vs Young Leaf	55.240281	-0.618136	15.6395	0.59503	1
Kiroba(Field): Mature Leaf vs Young Leaf	58.069093	-1.06449	17.8749	0.363896	1
Kiroba(Field): Mature Leaf vs Young Leaf	69.117253	-3.88302	11.8202	0.201781	1
Kiroba(Field): Mature Leaf vs Young Leaf	76.843673	-0.40097	10.5071	0.880263	1
Kiroba(Field): Mature Leaf vs Young Leaf	80.880107	0.122561	14.7521	0.916391	1
Kiroba(Field): Mature Leaf vs Young Leaf	83.259582	-0.28716	14.5863	0.832349	1
Kiroba(Field): Mature Leaf vs Young Leaf	88.410897	-0.922411	19.1925	0.442317	1
Kiroba(Field): Mature Leaf vs Young Leaf	92.5	-2.08701	12.4439	0.276247	1
Kiroba(Field): Mature Leaf vs Young Leaf	97.7	-13.1165	9.62622	0.0277467	0.869397
Kiroba(Field): Mature Leaf vs Young Leaf	101.1418059	0.136027	14.075	0.917593	1
Kiroba(Field): Mature Leaf vs Young Leaf	105.8649206	-11.021	7.54706	0.194324	1
Kiroba(Field): Mature Leaf vs Young Leaf	109.5816011	-0.997726	9.78873	0.609295	1
Kiroba(Field): Mature Leaf vs Young Leaf	113.16412	-11.5963	8.11639	0.155453	1
Kiroba(Field): Mature Leaf vs Young Leaf	119.2684505	0.668078	12.1216	0.601815	1
Kiroba(Field): Mature Leaf vs Young Leaf	123.8011672	-0.149953	10.205	0.936739	1
Kiroba(Field): Mature Leaf vs Young Leaf	130.3059153	0.583104	10.1794	0.752366	1
Kiroba(Field): Mature Leaf vs Young Leaf	133.8671134	-0.379212	11.3438	0.812068	1
Kiroba(Field): Mature Leaf vs Young Leaf	137.392432	0	1.8507	1	1
Kiroba(Field): Mature Leaf vs Young Leaf	141.3295009	0.766809	13.3767	0.552468	1
Kiroba(Field): Mature Leaf vs Young Leaf	146.1235086	-11.047	7.57711	0.298862	1
Kiroba(Field): Mature Leaf vs Young Leaf	154.5674187	0.154194	11.535	0.916794	1
Kiroba(Field): Mature Leaf vs Young Leaf	157.934391	0.00998938	11.8381	0.995871	1
Kiroba(Field): Mature Leaf vs Young Leaf	161.1483275	0.484606	7.65685	0.950893	1
Kiroba(Field): Mature Leaf vs Young Leaf	163.0598866	-2.34643	9.91345	0.427368	1
Kiroba(Field): Mature Leaf vs Young Leaf	167.469375	-1.12995	8.63954	0.802213	1
Kiroba(Field): Mature Leaf vs Young Leaf	172.4963958	0	1.81574	1	1
Kiroba(Field): Mature Leaf vs Young Leaf	181.2855585	-0.745029	12.209	0.554668	1
Kiroba(Field): Mature Leaf vs Young Leaf	184.6378795	-11.6013	8.12503	0.151001	1
Kiroba(Field): Mature Leaf vs Young Leaf	189.3098095	0.668569	8.71292	0.876349	1
Kiroba(Field): Mature Leaf vs Young Leaf	193.551134	8.80991	5.44208	0.573044	1
Kiroba(Field): Mature Leaf vs Young Leaf	198.5963673	-0.936381	8.11997	0.863975	1
Kiroba(Field): Mature Leaf vs Young Leaf	202.3875097	-1.5877	7.68525	0.858268	1
Kiroba(Field): Mature Leaf vs Young Leaf	212.0202622	0	1.34785	1	1
Kiroba(Field): Mature Leaf vs Young Leaf	215.7152436	0.158038	7.81963	0.978799	1
Kiroba(Field): Mature Leaf vs Young Leaf	220.1480556	9.2891	5.86587	0.492133	1
Kiroba(Field): Mature Leaf vs Young Leaf	225.8361468	-0.195892	9.50219	0.942284	1
Kiroba(Field): Mature Leaf vs Young Leaf	230.6970235	-0.569857	11.6535	0.681918	1
Kiroba(Field): Mature Leaf vs Young Leaf	237.44375	-9.41946	6.006	0.371171	1
Kiroba(Field): Mature Leaf vs Young Leaf	243.408141	0	1.34785	1	1
Kiroba(Field): Mature Leaf vs Young Leaf	245.5640164	0.984573	11.0835	0.525054	1
Kiroba(Field): Mature Leaf vs Young Leaf	246.8505769	-10.1374	6.68318	0.346612	1
Kiroba(Field): Mature Leaf vs Young Leaf	259.3656098	-2.92009	10.2159	0.119167	1
Kiroba(Field): Mature Leaf vs Young Leaf	263.978125	0.374887	12.0526	0.77273	1
Kiroba(Field): Mature Leaf vs Young Leaf	266.8722222	0.873438	12.2552	0.485122	1
Kiroba(Field): Mature Leaf vs Young Leaf	271.1559319	0	1.34785	1	1
Kiroba(Field): Mature Leaf vs Young Leaf	282.086743	-1.0739	11.9175	0.449816	1
Kiroba(Field): Mature Leaf vs Young Leaf	285.0131438	-0.673472	11.2022	0.680817	1
Kiroba(Field): Mature Leaf vs Young Leaf	288.6200676	10.0478	6.60824	0.247724	1
Kiroba(Field): Mature Leaf vs Young Leaf	290.6145989	-0.932339	8.0386	0.837167	1
Kiroba(Field): Mature Leaf vs Young Leaf	294.0703509	-1.24569	7.29018	0.891437	1
Kiroba(Field): Mature Leaf vs Young Leaf	303.9183967	1.19642	10.9378	0.426634	1
Kiroba(Field): Mature Leaf vs Young Leaf	308.3116563	0.626285	10.4536	0.76429	1
Kiroba(Field): Mature Leaf vs Young Leaf	309.8511607	11.0198	7.54769	0.33858	1
Kiroba(Field): Mature Leaf vs Young Leaf	311.1962252	-0.111948	9.27974	0.962396	1
Kiroba(Field): Mature Leaf vs Young Leaf	316.8416961	0.395862	11.3223	0.845194	1
Kiroba(Field): Mature Leaf vs Young Leaf	319.8398899	0.70297	7.64243	0.910166	1
Kiroba(Field): Mature Leaf vs Young Leaf	331.8383007	0	1.34785	1	1
Kiroba(Field): Mature Leaf vs Young Leaf	332.8671429	0	1.80227	1	1
Kiroba(Field): Mature Leaf vs Young Leaf	334.3525893	-0.40557	11.2107	0.802816	1
Kiroba(Field): Mature Leaf vs Young Leaf	341.4326428	1.17364	10.8718	0.573609	1
Kiroba(Field): Mature Leaf vs Young Leaf	346.4151791	-0.438873	13.3067	0.840718	1
Kiroba(Field): Mature Leaf vs Young Leaf	348.770263	-0.443663	13.3175	0.841	1
Kiroba(Field): Mature Leaf vs Young Leaf	359.6641572	0.836822	8.16263	0.871711	1
Kiroba(Field): Mature Leaf vs Young Leaf	361.82	0	1.80227	1	1
Kiroba(Field): Mature Leaf vs Young Leaf	365.0796616	-0.0491229	13.6686	0.970771	1
Kiroba(Field): Mature Leaf vs Young Leaf	370.935	9.63142	6.21027	0.245826	1
Kiroba(Field): Mature Leaf vs Young Leaf	373.3532393	0.868848	8.23083	0.864417	1
Kiroba(Field): Mature Leaf vs Young Leaf	378.5835476	0.877805	9.71648	0.725117	1
Kiroba(Field): Mature Leaf vs Young Leaf	406.384375	0	1.34785	1	1
Kiroba(Field): Mature Leaf vs Young Leaf	417.6775517	2.14243	8.47112	0.602411	1
Kiroba(Field): Mature Leaf vs Young Leaf	433.5015663	-1.55436	8.87179	0.660305	1
Kiroba(Field): Mature Leaf vs Young Leaf	435.0555128	9.61444	6.193	0.510823	1
Kiroba(Field): Mature Leaf vs Young Leaf	438.1876988	0	1.46992	1	1
Kiroba(Field): Mature Leaf vs Young Leaf	442.3945991	2.53364	8.51755	0.512702	1
Kiroba(Field): Mature Leaf vs Young Leaf	444.0787736	0	1.34785	1	1
Kiroba(Field): Mature Leaf vs Young Leaf	446.1851892	8.73202	5.36687	0.570464	1
Kiroba(Field): Mature Leaf vs Young Leaf	457.7534591	0	1.48337	1	1
Kiroba(Field): Mature Leaf vs Young Leaf	458.9518627	0	1.8507	1	1
Kiroba(Field): Mature Leaf vs Young Leaf	466.4270987	11.2442	7.76862	0.0691016	1
Kiroba(Field): Mature Leaf vs Young Leaf	467.8362	0	1.81574	1	1
Kiroba(Field): Mature Leaf vs Young Leaf	470.7719365	-0.499126	8.80353	0.868418	1
Kiroba(Field): Mature Leaf vs Young Leaf	475.8546602	10.9527	7.4869	0.0926606	1
Kiroba(Field): Mature Leaf vs Young Leaf	479.576325	9.72782	6.28691	0.261211	1
Kiroba(Field): Mature Leaf vs Young Leaf	482.1002	10.5777	7.12157	0.222478	1
Kiroba(Field): Mature Leaf vs Young Leaf	488.2717391	0.0943543	8.32288	0.979076	1
Kiroba(Field): Mature Leaf vs Young Leaf	497.2937336	10.6185	7.16021	0.22009	1
Kiroba(Field): Mature Leaf vs Young Leaf	502.7	0.516912	8.02401	0.934263	1
Kiroba(Field): Mature Leaf vs Young Leaf	508.149547	0.853374	7.09982	0.903761	1
Kiroba(Field): Mature Leaf vs Young Leaf	510.6046023	8.81929	5.45141	0.522061	1
Kiroba(Field): Mature Leaf vs Young Leaf	518.9734951	9.75617	6.31349	0.255514	1
Kiroba(Field): Mature Leaf vs Young Leaf	521.1826282	-9.92728	6.49034	0.382229	1
Kiroba(Field): Mature Leaf vs Young Leaf	526.0944737	11.1596	7.68308	0.157124	1
Kiroba(Field): Root vs Young Leaf	55.240281	0.886918	15.1504	0.0947037	1
Kiroba(Field): Root vs Young Leaf	58.069093	-0.294698	17.6354	0.582846	1
Kiroba(Field): Root vs Young Leaf	66.9356	0	1.64322	1	1
Kiroba(Field): Root vs Young Leaf	69.117253	-0.794225	9.84294	0.804092	1
Kiroba(Field): Root vs Young Leaf	80.880107	-0.00743947	15.0821	0.988401	1
Kiroba(Field): Root vs Young Leaf	83.259582	0.133773	14.5897	0.795751	1
Kiroba(Field): Root vs Young Leaf	88.410897	-0.374143	19.0971	0.498405	1
Kiroba(Field): Root vs Young Leaf	92.5	-0.832933	11.7579	0.334155	1
Kiroba(Field): Root vs Young Leaf	97.7	0	1.67402	1	1
Kiroba(Field): Root vs Young Leaf	101.1418059	-0.0433524	14.4212	0.930542	1
Kiroba(Field): Root vs Young Leaf	105.8649206	0	1.68322	1	1
Kiroba(Field): Root vs Young Leaf	109.5816011	-0.117645	9.50618	0.929858	1
Kiroba(Field): Root vs Young Leaf	113.16412	-10.4864	7.16681	0.179697	1
Kiroba(Field): Root vs Young Leaf	119.2684505	0.267764	12.5861	0.581027	1
Kiroba(Field): Root vs Young Leaf	123.8011672	1.02933	9.88742	0.315998	1
Kiroba(Field): Root vs Young Leaf	130.3059153	-0.601507	11.087	0.463922	1
Kiroba(Field): Root vs Young Leaf	133.8671134	-0.305401	11.4803	0.737428	1
Kiroba(Field): Root vs Young Leaf	137.392432	0	1.64005	1	1
Kiroba(Field): Root vs Young Leaf	141.3295009	0.7219	13.5955	0.164479	1
Kiroba(Field): Root vs Young Leaf	146.1235086	-8.80927	5.55657	0.45384	1
Kiroba(Field): Root vs Young Leaf	154.5674187	-0.0417079	11.9738	0.937913	1
Kiroba(Field): Root vs Young Leaf	157.934391	0.123506	12.0676	0.792602	1
Kiroba(Field): Root vs Young Leaf	161.1483275	-0.31914	8.58424	0.938872	1
Kiroba(Field): Root vs Young Leaf	163.0598866	-0.360581	8.63525	0.911001	1
Kiroba(Field): Root vs Young Leaf	167.469375	10.3372	7.02175	0.373377	1
Kiroba(Field): Root vs Young Leaf	172.4963958	0	1.64322	1	1
Kiroba(Field): Root vs Young Leaf	181.2855585	-0.078859	12.0243	0.873168	1
Kiroba(Field): Root vs Young Leaf	184.6378795	0	1.65214	1	1
Kiroba(Field): Root vs Young Leaf	189.3098095	-0.161962	9.19796	0.940973	1
Kiroba(Field): Root vs Young Leaf	193.551134	-3.16137	8.86968	0.282343	1
Kiroba(Field): Root vs Young Leaf	198.5963673	1.24285	7.42312	0.839105	1
Kiroba(Field): Root vs Young Leaf	202.3875097	9.55608	6.26358	0.467976	1
Kiroba(Field): Root vs Young Leaf	212.0202622	0	1.67402	1	1
Kiroba(Field): Root vs Young Leaf	215.7152436	10.3326	7.01695	0.204368	1
Kiroba(Field): Root vs Young Leaf	220.1480556	-2.19002	8.31404	0.590691	1
Kiroba(Field): Root vs Young Leaf	225.8361468	-0.519292	9.86041	0.632089	1
Kiroba(Field): Root vs Young Leaf	230.6970235	-0.233414	11.6542	0.783546	1
Kiroba(Field): Root vs Young Leaf	237.44375	0	1.64322	1	1
Kiroba(Field): Root vs Young Leaf	243.408141	-9.26145	5.98463	0.43085	1
Kiroba(Field): Root vs Young Leaf	245.5640164	0.550512	11.5501	0.515064	1
Kiroba(Field): Root vs Young Leaf	246.8505769	0	1.68322	1	1
Kiroba(Field): Root vs Young Leaf	259.3656098	-0.52907	8.70045	0.79468	1
Kiroba(Field): Root vs Young Leaf	263.978125	0.168651	12.4366	0.728247	1
Kiroba(Field): Root vs Young Leaf	266.8722222	0.0994657	12.8894	0.852199	1
Kiroba(Field): Root vs Young Leaf	271.1559319	0	1.67402	1	1
Kiroba(Field): Root vs Young Leaf	282.086743	-0.541239	11.7747	0.297486	1
Kiroba(Field): Root vs Young Leaf	285.0131438	0.569402	10.7995	0.511882	1
Kiroba(Field): Root vs Young Leaf	288.6200676	10.1197	6.80875	0.228152	1
Kiroba(Field): Root vs Young Leaf	290.6145989	1.11992	7.42947	0.849195	1
Kiroba(Field): Root vs Young Leaf	294.0703509	-0.674643	6.94551	0.947724	1
Kiroba(Field): Root vs Young Leaf	303.9183967	0.103771	11.6766	0.897452	1
Kiroba(Field): Root vs Young Leaf	308.3116563	-0.0538919	11.0201	0.946613	1
Kiroba(Field): Root vs Young Leaf	309.8511607	11.1068	7.77734	0.197024	1
Kiroba(Field): Root vs Young Leaf	311.1962252	-0.430088	9.66948	0.712618	1
Kiroba(Field): Root vs Young Leaf	316.8416961	-0.114831	11.886	0.824387	1
Kiroba(Field): Root vs Young Leaf	319.8398899	-0.795959	8.49262	0.824998	1
Kiroba(Field): Root vs Young Leaf	331.8383007	0	1.67402	1	1
Kiroba(Field): Root vs Young Leaf	332.8671429	0	1.65214	1	1
Kiroba(Field): Root vs Young Leaf	334.3525893	-0.191486	11.293	0.823742	1
Kiroba(Field): Root vs Young Leaf	341.4326428	-0.749891	12.1113	0.224212	1
Kiroba(Field): Root vs Young Leaf	359.6641572	-0.967926	9.51905	0.570689	1
Kiroba(Field): Root vs Young Leaf	361.82	0	1.65214	1	1
Kiroba(Field): Root vs Young Leaf	365.0796616	1.02324	13.5074	0.0584985	1
Kiroba(Field): Root vs Young Leaf	370.935	-0.882909	8.02258	0.831759	1
Kiroba(Field): Root vs Young Leaf	373.3532393	-1.41843	9.65086	0.384887	1
Kiroba(Field): Root vs Young Leaf	378.5835476	-0.769066	10.7947	0.401013	1
Kiroba(Field): Root vs Young Leaf	406.384375	0	1.67402	1	1
Kiroba(Field): Root vs Young Leaf	417.6775517	2.01449	8.88594	0.48129	1
Kiroba(Field): Root vs Young Leaf	433.5015663	-0.941166	8.47449	0.844171	1
Kiroba(Field): Root vs Young Leaf	435.0555128	9.50036	6.21046	0.492336	1
Kiroba(Field): Root vs Young Leaf	438.1876988	0	1.67366	1	1
Kiroba(Field): Root vs Young Leaf	444.0787736	0	1.67402	1	1
Kiroba(Field): Root vs Young Leaf	446.1851892	9.13305	5.86037	0.552629	1
Kiroba(Field): Root vs Young Leaf	457.7534591	0	1.68322	1	1
Kiroba(Field): Root vs Young Leaf	458.9518627	0	1.64005	1	1
Kiroba(Field): Root vs Young Leaf	466.4270987	-0.419509	9.24014	0.778727	1
Kiroba(Field): Root vs Young Leaf	467.8362	0	1.64322	1	1
Kiroba(Field): Root vs Young Leaf	470.7719365	-0.990626	9.31141	0.48809	1
Kiroba(Field): Root vs Young Leaf	475.8546602	-0.144755	8.8532	0.942529	1
Kiroba(Field): Root vs Young Leaf	479.576325	0.30435	7.38272	0.964622	1
Kiroba(Field): Root vs Young Leaf	482.1002	-0.206495	8.35662	0.958814	1
Kiroba(Field): Root vs Young Leaf	488.2717391	-0.752436	9.0861	0.670676	1
Kiroba(Field): Root vs Young Leaf	497.2937336	-0.534375	8.53098	0.878999	1
Kiroba(Field): Root vs Young Leaf	500.2048404	-1.05266	10.5538	0.30746	1
Kiroba(Field): Root vs Young Leaf	502.7	-0.843051	8.84444	0.749891	1
Kiroba(Field): Root vs Young Leaf	508.149547	0.19864	7.64587	0.972255	1
Kiroba(Field): Root vs Young Leaf	510.6046023	9.22036	5.94249	0.560841	1
Kiroba(Field): Root vs Young Leaf	518.9734951	9.87033	6.56787	0.228483	1
Kiroba(Field): Root vs Young Leaf	521.1826282	-11.2113	7.87932	0.0823165	1
Kiroba(Field): Root vs Young Leaf	526.0944737	-0.718395	9.20558	0.731274	1
Kiroba(Invitro): Mature Leaf vs Root	58.069093	0.31186	17.4238	0.199786	0.982063
Kiroba(Invitro): Mature Leaf vs Root	66.9356	0	1.871	1	1
Kiroba(Invitro): Mature Leaf vs Root	69.117253	-0.227616	10.8134	0.938811	1
Kiroba(Invitro): Mature Leaf vs Root	80.880107	-0.0834037	15.285	0.695542	1
Kiroba(Invitro): Mature Leaf vs Root	83.259582	0.0162516	14.8376	0.939265	1
Kiroba(Invitro): Mature Leaf vs Root	88.410897	0.30387	19.1778	0.193708	0.982063
Kiroba(Invitro): Mature Leaf vs Root	92.5	-12.4159	9.29559	0.0179454	0.281145
Kiroba(Invitro): Mature Leaf vs Root	97.7	0	1.93775	1	1
Kiroba(Invitro): Mature Leaf vs Root	101.1418059	-0.151263	14.7453	0.504951	1
Kiroba(Invitro): Mature Leaf vs Root	105.8649206	0	1.92787	1	1
Kiroba(Invitro): Mature Leaf vs Root	109.5816011	0.299798	9.41912	0.834164	1
Kiroba(Invitro): Mature Leaf vs Root	113.16412	0	1.93292	1	1
Kiroba(Invitro): Mature Leaf vs Root	119.2684505	-0.425369	12.9147	0.110964	0.747596
Kiroba(Invitro): Mature Leaf vs Root	123.8011672	-0.0592363	8.62173	0.984848	1
Kiroba(Invitro): Mature Leaf vs Root	130.3059153	-0.529439	12.1252	0.439383	1
Kiroba(Invitro): Mature Leaf vs Root	133.8671134	1.53792	10.0257	0.20895	0.982063
Kiroba(Invitro): Mature Leaf vs Root	137.392432	0	1.85313	1	1
Kiroba(Invitro): Mature Leaf vs Root	141.3295009	-0.133638	13.9666	0.531201	1
Kiroba(Invitro): Mature Leaf vs Root	146.1235086	0	1.871	1	1
Kiroba(Invitro): Mature Leaf vs Root	154.5674187	-0.25338	12.1843	0.694697	1
Kiroba(Invitro): Mature Leaf vs Root	157.934391	-0.276919	12.1609	0.665698	1
Kiroba(Invitro): Mature Leaf vs Root	161.1483275	-0.0966976	9.35975	0.95247	1
Kiroba(Invitro): Mature Leaf vs Root	163.0598866	9.51848	6.44938	0.257944	1
Kiroba(Invitro): Mature Leaf vs Root	167.469375	0	1.93292	1	1
Kiroba(Invitro): Mature Leaf vs Root	172.4963958	0	1.871	1	1
Kiroba(Invitro): Mature Leaf vs Root	181.2855585	-0.229391	12.7606	0.341196	1
Kiroba(Invitro): Mature Leaf vs Root	184.6378795	0	1.86818	1	1
Kiroba(Invitro): Mature Leaf vs Root	189.3098095	10.6871	7.58663	0.0954966	0.747596
Kiroba(Invitro): Mature Leaf vs Root	193.551134	-0.272438	8.82203	0.936655	1
Kiroba(Invitro): Mature Leaf vs Root	198.5963673	-0.107815	9.77335	0.937707	1
Kiroba(Invitro): Mature Leaf vs Root	202.3875097	0	1.871	1	1
Kiroba(Invitro): Mature Leaf vs Root	212.0202622	0	1.93775	1	1
Kiroba(Invitro): Mature Leaf vs Root	215.7152436	0	1.86818	1	1
Kiroba(Invitro): Mature Leaf vs Root	220.1480556	-9.62756	6.55634	0.30323	1
Kiroba(Invitro): Mature Leaf vs Root	225.8361468	1.54095	8.95297	0.569898	1
Kiroba(Invitro): Mature Leaf vs Root	230.6970235	1.33783	10.8369	0.0596018	0.591336
Kiroba(Invitro): Mature Leaf vs Root	237.44375	0	1.871	1	1
Kiroba(Invitro): Mature Leaf vs Root	243.408141	0	1.93775	1	1
Kiroba(Invitro): Mature Leaf vs Root	245.5640164	-0.185232	11.3782	0.777535	1
Kiroba(Invitro): Mature Leaf vs Root	246.8505769	-1.87443	8.81085	0.59565	1
Kiroba(Invitro): Mature Leaf vs Root	259.3656098	-0.660578	10.0686	0.540748	1
Kiroba(Invitro): Mature Leaf vs Root	271.1559319	0	1.93775	1	1
Kiroba(Invitro): Mature Leaf vs Root	282.086743	1.40128	10.3168	0.111344	0.747596
Kiroba(Invitro): Mature Leaf vs Root	285.0131438	1.21999	10.2983	0.167317	0.982063
Kiroba(Invitro): Mature Leaf vs Root	288.6200676	0	1.85313	1	1
Kiroba(Invitro): Mature Leaf vs Root	290.6145989	0	1.93292	1	1
Kiroba(Invitro): Mature Leaf vs Root	294.0703509	0	1.871	1	1
Kiroba(Invitro): Mature Leaf vs Root	303.9183967	-0.118815	12.308	0.855184	1
Kiroba(Invitro): Mature Leaf vs Root	308.3116563	-0.178335	11.4186	0.781726	1
Kiroba(Invitro): Mature Leaf vs Root	309.8511607	-12.2201	9.1019	0.0414398	0.486918
Kiroba(Invitro): Mature Leaf vs Root	311.1962252	-0.181392	11.1416	0.787551	1
Kiroba(Invitro): Mature Leaf vs Root	316.8416961	-0.213787	12.3756	0.749342	1
Kiroba(Invitro): Mature Leaf vs Root	319.8398899	-8.70992	5.6896	0.399233	1
Kiroba(Invitro): Mature Leaf vs Root	331.8383007	3.1273	9.26931	0.277099	1
Kiroba(Invitro): Mature Leaf vs Root	332.8671429	0	1.86818	1	1
Kiroba(Invitro): Mature Leaf vs Root	334.3525893	1.51393	10.2025	0.124873	0.78254
Kiroba(Invitro): Mature Leaf vs Root	341.4326428	-0.149004	12.763	0.520386	1
Kiroba(Invitro): Mature Leaf vs Root	346.4151791	0.143921	11.4596	0.832323	1
Kiroba(Invitro): Mature Leaf vs Root	348.770263	0.220373	11.2897	0.751737	1
Kiroba(Invitro): Mature Leaf vs Root	359.6641572	-0.285701	10.3912	0.742649	1
Kiroba(Invitro): Mature Leaf vs Root	361.82	0	1.86818	1	1
Kiroba(Invitro): Mature Leaf vs Root	365.0796616	0.464993	13.655	0.0629081	0.591336
Kiroba(Invitro): Mature Leaf vs Root	370.935	-0.00191182	8.24007	1	1
Kiroba(Invitro): Mature Leaf vs Root	373.3532393	-0.345277	10.9722	0.599023	1
Kiroba(Invitro): Mature Leaf vs Root	378.5835476	-0.412981	10.8604	0.537464	1
Kiroba(Invitro): Mature Leaf vs Root	406.384375	0	1.93775	1	1
Kiroba(Invitro): Mature Leaf vs Root	417.6775517	-0.938255	9.18468	0.714388	1
Kiroba(Invitro): Mature Leaf vs Root	433.5015663	0.624662	9.42684	0.659434	1
Kiroba(Invitro): Mature Leaf vs Root	435.0555128	-0.106214	7.9457	0.983862	1
Kiroba(Invitro): Mature Leaf vs Root	438.1876988	0	1.93292	1	1
Kiroba(Invitro): Mature Leaf vs Root	442.3945991	-8.84508	5.81544	0.360908	1
Kiroba(Invitro): Mature Leaf vs Root	444.0787736	10.7945	7.6922	0.0851101	0.727305
Kiroba(Invitro): Mature Leaf vs Root	446.1851892	0	1.86818	1	1
Kiroba(Invitro): Mature Leaf vs Root	457.7534591	-0.564317	9.60177	0.686652	1
Kiroba(Invitro): Mature Leaf vs Root	466.4270987	0.137118	10.3748	0.874309	1
Kiroba(Invitro): Mature Leaf vs Root	467.8362	0	1.871	1	1
Kiroba(Invitro): Mature Leaf vs Root	470.7719365	1.89907	8.13173	0.705763	1
Kiroba(Invitro): Mature Leaf vs Root	475.8546602	-11.3391	8.22831	0.0236672	0.317817
Kiroba(Invitro): Mature Leaf vs Root	479.576325	0.946352	8.09139	0.857361	1
Kiroba(Invitro): Mature Leaf vs Root	482.1002	-0.369309	8.72	0.901614	1
Kiroba(Invitro): Mature Leaf vs Root	488.2717391	-0.615123	10.026	0.600061	1
Kiroba(Invitro): Mature Leaf vs Root	497.2937336	10.0548	6.96816	0.202473	0.982063
Kiroba(Invitro): Mature Leaf vs Root	500.2048404	2.74988	9.3798	0.295662	1
Kiroba(Invitro): Mature Leaf vs Root	502.7	9.96153	6.87759	0.222835	0.997452
Kiroba(Invitro): Mature Leaf vs Root	508.149547	0.575998	9.47889	0.67484	1
Kiroba(Invitro): Mature Leaf vs Root	510.6046023	1.61082	7.98696	0.760383	1
Kiroba(Invitro): Mature Leaf vs Root	518.9734951	0.25891	9.2167	0.915356	1
Kiroba(Invitro): Mature Leaf vs Root	521.1826282	-1.27961	9.57851	0.514169	1
Kiroba(Invitro): Mature Leaf vs Root	526.0944737	-0.660315	9.81183	0.603573	1
Kiroba(Invitro): Mature Leaf vs Young Leaf	58.069093	0.463701	17.4686	0.391615	1
Kiroba(Invitro): Mature Leaf vs Young Leaf	66.9356	-2.56274e-15	1.81019	1	1
Kiroba(Invitro): Mature Leaf vs Young Leaf	69.117253	0.0333978	10.8717	0.991303	1
Kiroba(Invitro): Mature Leaf vs Young Leaf	76.843673	0.663668	11.4292	0.651905	1
Kiroba(Invitro): Mature Leaf vs Young Leaf	80.880107	-0.0059684	15.2895	0.989201	1
Kiroba(Invitro): Mature Leaf vs Young Leaf	83.259582	-0.243362	14.6767	0.556901	1
Kiroba(Invitro): Mature Leaf vs Young Leaf	88.410897	0.478643	19.2377	0.381328	1
Kiroba(Invitro): Mature Leaf vs Young Leaf	92.5	-12.3618	9.22792	0.033991	0.639031
Kiroba(Invitro): Mature Leaf vs Young Leaf	101.1418059	0.123599	14.8463	0.774504	1
Kiroba(Invitro): Mature Leaf vs Young Leaf	105.8649206	-2.56274e-15	2.08164	1	1
Kiroba(Invitro): Mature Leaf vs Young Leaf	109.5816011	0.492473	9.48835	0.760566	1
Kiroba(Invitro): Mature Leaf vs Young Leaf	113.16412	-2.56274e-15	2.03684	1	1
Kiroba(Invitro): Mature Leaf vs Young Leaf	119.2684505	-0.0441147	13.0541	0.935056	1
Kiroba(Invitro): Mature Leaf vs Young Leaf	123.8011672	-10.7412	7.63024	0.0571653	0.671693
Kiroba(Invitro): Mature Leaf vs Young Leaf	130.3059153	-0.208354	12.2346	0.800585	1
Kiroba(Invitro): Mature Leaf vs Young Leaf	133.8671134	0.370904	9.22243	0.884114	1
Kiroba(Invitro): Mature Leaf vs Young Leaf	137.392432	-2.56274e-15	1.77265	1	1
Kiroba(Invitro): Mature Leaf vs Young Leaf	141.3295009	-0.0397372	13.9773	0.922095	1
Kiroba(Invitro): Mature Leaf vs Young Leaf	146.1235086	-2.56274e-15	1.81019	1	1
Kiroba(Invitro): Mature Leaf vs Young Leaf	154.5674187	0.0563393	12.301	0.943868	1
Kiroba(Invitro): Mature Leaf vs Young Leaf	157.934391	0.0629096	12.2912	0.936471	1
Kiroba(Invitro): Mature Leaf vs Young Leaf	161.1483275	0.217037	9.48639	0.897853	1
Kiroba(Invitro): Mature Leaf vs Young Leaf	163.0598866	10.6706	7.55206	0.137499	1
Kiroba(Invitro): Mature Leaf vs Young Leaf	167.469375	-2.56274e-15	2.03684	1	1
Kiroba(Invitro): Mature Leaf vs Young Leaf	172.4963958	-2.56274e-15	1.81019	1	1
Kiroba(Invitro): Mature Leaf vs Young Leaf	181.2855585	-0.184241	12.7485	0.817906	1
Kiroba(Invitro): Mature Leaf vs Young Leaf	184.6378795	-2.56274e-15	1.85789	1	1
Kiroba(Invitro): Mature Leaf vs Young Leaf	189.3098095	8.92569	5.89299	0.328694	1
Kiroba(Invitro): Mature Leaf vs Young Leaf	193.551134	-0.39552	8.71094	0.91506	1
Kiroba(Invitro): Mature Leaf vs Young Leaf	198.5963673	0.652987	10.1439	0.534401	1
Kiroba(Invitro): Mature Leaf vs Young Leaf	202.3875097	-2.56274e-15	1.81019	1	1
Kiroba(Invitro): Mature Leaf vs Young Leaf	212.0202622	-2.56274e-15	2.06748	1	1
Kiroba(Invitro): Mature Leaf vs Young Leaf	215.7152436	-2.56274e-15	1.85789	1	1
Kiroba(Invitro): Mature Leaf vs Young Leaf	220.1480556	-9.57357	6.50013	0.347972	1
Kiroba(Invitro): Mature Leaf vs Young Leaf	225.8361468	-0.381706	7.7738	0.943785	1
Kiroba(Invitro): Mature Leaf vs Young Leaf	230.6970235	0.301376	10.1336	0.758272	1
Kiroba(Invitro): Mature Leaf vs Young Leaf	237.44375	-2.56274e-15	1.81019	1	1
Kiroba(Invitro): Mature Leaf vs Young Leaf	243.408141	-2.56274e-15	2.06748	1	1
Kiroba(Invitro): Mature Leaf vs Young Leaf	245.5640164	0.187508	11.5294	0.815802	1
Kiroba(Invitro): Mature Leaf vs Young Leaf	246.8505769	-1.16661	8.95982	0.728663	1
Kiroba(Invitro): Mature Leaf vs Young Leaf	259.3656098	-0.575627	10.0679	0.613522	1
Kiroba(Invitro): Mature Leaf vs Young Leaf	263.978125	-2.56274e-15	2.03684	1	1
Kiroba(Invitro): Mature Leaf vs Young Leaf	266.8722222	-0.131178	14.1989	0.752302	1
Kiroba(Invitro): Mature Leaf vs Young Leaf	271.1559319	-2.56274e-15	2.06748	1	1
Kiroba(Invitro): Mature Leaf vs Young Leaf	282.086743	0.193691	9.51747	0.920521	1
Kiroba(Invitro): Mature Leaf vs Young Leaf	285.0131438	0.95767	10.0849	0.387762	1
Kiroba(Invitro): Mature Leaf vs Young Leaf	288.6200676	9.22619	6.15619	0.30089	1
Kiroba(Invitro): Mature Leaf vs Young Leaf	290.6145989	9.23661	6.18009	0.285957	1
Kiroba(Invitro): Mature Leaf vs Young Leaf	294.0703509	-2.56274e-15	1.81019	1	1
Kiroba(Invitro): Mature Leaf vs Young Leaf	303.9183967	-0.142613	12.262	0.856457	1
Kiroba(Invitro): Mature Leaf vs Young Leaf	308.3116563	0.0348378	11.4873	0.965356	1
Kiroba(Invitro): Mature Leaf vs Young Leaf	309.8511607	-12.224	9.09333	0.0493309	0.662444
Kiroba(Invitro): Mature Leaf vs Young Leaf	311.1962252	-0.235142	11.0871	0.791167	1
Kiroba(Invitro): Mature Leaf vs Young Leaf	316.8416961	-0.0430849	12.4223	0.956483	1
Kiroba(Invitro): Mature Leaf vs Young Leaf	319.8398899	-8.71377	5.67749	0.485268	1
Kiroba(Invitro): Mature Leaf vs Young Leaf	331.8383007	2.39399	8.62719	0.618435	1
Kiroba(Invitro): Mature Leaf vs Young Leaf	332.8671429	-2.56274e-15	1.85789	1	1
Kiroba(Invitro): Mature Leaf vs Young Leaf	334.3525893	0.173875	9.30734	0.940089	1
Kiroba(Invitro): Mature Leaf vs Young Leaf	341.4326428	0.00121305	12.8045	0.998914	1
Kiroba(Invitro): Mature Leaf vs Young Leaf	348.770263	2.47205	12.8405	0.0255073	0.599422
Kiroba(Invitro): Mature Leaf vs Young Leaf	359.6641572	-0.0268522	10.4776	0.976265	1
Kiroba(Invitro): Mature Leaf vs Young Leaf	361.82	-2.56274e-15	1.85789	1	1
Kiroba(Invitro): Mature Leaf vs Young Leaf	365.0796616	0.797937	13.8245	0.0668383	0.698089
Kiroba(Invitro): Mature Leaf vs Young Leaf	370.935	-10.3385	7.23008	0.289651	1
Kiroba(Invitro): Mature Leaf vs Young Leaf	373.3532393	-0.534961	10.8585	0.535154	1
Kiroba(Invitro): Mature Leaf vs Young Leaf	378.5835476	-0.212117	10.9137	0.809403	1
Kiroba(Invitro): Mature Leaf vs Young Leaf	406.384375	-2.56274e-15	2.06748	1	1
Kiroba(Invitro): Mature Leaf vs Young Leaf	417.6775517	-0.720344	9.23554	0.763717	1
Kiroba(Invitro): Mature Leaf vs Young Leaf	433.5015663	0.931742	9.5862	0.545524	1
Kiroba(Invitro): Mature Leaf vs Young Leaf	435.0555128	1.11217	8.63038	0.771956	1
Kiroba(Invitro): Mature Leaf vs Young Leaf	438.1876988	-2.56274e-15	2.03684	1	1
Kiroba(Invitro): Mature Leaf vs Young Leaf	442.3945991	1.83165	7.91369	0.788092	1
Kiroba(Invitro): Mature Leaf vs Young Leaf	444.0787736	10.9023	7.7843	0.201815	1
Kiroba(Invitro): Mature Leaf vs Young Leaf	446.1851892	-2.56274e-15	1.85789	1	1
Kiroba(Invitro): Mature Leaf vs Young Leaf	457.7534591	0.165496	9.91037	0.901356	1
Kiroba(Invitro): Mature Leaf vs Young Leaf	458.9518627	0.0523704	9.54008	0.978213	1
Kiroba(Invitro): Mature Leaf vs Young Leaf	466.4270987	0.00870786	10.2723	0.99312	1
Kiroba(Invitro): Mature Leaf vs Young Leaf	467.8362	-2.56274e-15	1.81019	1	1
Kiroba(Invitro): Mature Leaf vs Young Leaf	470.7719365	1.75208	8.01124	0.718129	1
Kiroba(Invitro): Mature Leaf vs Young Leaf	475.8546602	-0.471452	8.96626	0.867018	1
Kiroba(Invitro): Mature Leaf vs Young Leaf	479.576325	0.0279736	7.5595	0.997743	1
Kiroba(Invitro): Mature Leaf vs Young Leaf	482.1002	-10.9873	7.86655	0.0440477	0.662444
Kiroba(Invitro): Mature Leaf vs Young Leaf	488.2717391	-0.381398	10.0899	0.717541	1
Kiroba(Invitro): Mature Leaf vs Young Leaf	497.2937336	-2.56274e-15	1.81019	1	1
Kiroba(Invitro): Mature Leaf vs Young Leaf	500.2048404	-9.49715	6.4265	0.373559	1
Kiroba(Invitro): Mature Leaf vs Young Leaf	502.7	-2.56274e-15	1.85789	1	1
Kiroba(Invitro): Mature Leaf vs Young Leaf	508.149547	1.04306	9.74086	0.479259	1
Kiroba(Invitro): Mature Leaf vs Young Leaf	510.6046023	2.68826	8.84456	0.464829	1
Kiroba(Invitro): Mature Leaf vs Young Leaf	518.9734951	0.646606	9.40407	0.819858	1
Kiroba(Invitro): Mature Leaf vs Young Leaf	521.1826282	-0.259224	9.92281	0.836803	1
Kiroba(Invitro): Mature Leaf vs Young Leaf	526.0944737	-0.628395	9.79177	0.656656	1
Kiroba(Invitro): Root vs Young Leaf	55.240281	-0.57512	13.9709	0.174616	1
Kiroba(Invitro): Root vs Young Leaf	58.069093	-0.0820584	17.4672	0.855965	1
Kiroba(Invitro): Root vs Young Leaf	66.9356	0	1.9192	1	1
Kiroba(Invitro): Root vs Young Leaf	69.117253	0.23504	10.754	0.941311	1
Kiroba(Invitro): Root vs Young Leaf	80.880107	-0.0436811	15.1575	0.913585	1
Kiroba(Invitro): Root vs Young Leaf	83.259582	-0.391114	14.5998	0.31002	1
Kiroba(Invitro): Root vs Young Leaf	88.410897	-0.0694114	19.2239	0.879917	1
Kiroba(Invitro): Root vs Young Leaf	92.5	0	1.9192	1	1
Kiroba(Invitro): Root vs Young Leaf	101.1418059	0.0912733	14.6505	0.808587	1
Kiroba(Invitro): Root vs Young Leaf	105.8649206	0	2.01459	1	1
Kiroba(Invitro): Root vs Young Leaf	109.5816011	-0.0379514	9.4788	0.982299	1
Kiroba(Invitro): Root vs Young Leaf	113.16412	0	2.00084	1	1
Kiroba(Invitro): Root vs Young Leaf	119.2684505	0.190161	12.7212	0.604846	1
Kiroba(Invitro): Root vs Young Leaf	123.8011672	-10.5916	7.54403	0.126643	1
Kiroba(Invitro): Root vs Young Leaf	130.3059153	0.139842	11.8447	0.873322	1
Kiroba(Invitro): Root vs Young Leaf	133.8671134	-1.17674	10.0638	0.488246	1
Kiroba(Invitro): Root vs Young Leaf	137.392432	0	1.89925	1	1
Kiroba(Invitro): Root vs Young Leaf	141.3295009	-0.0727107	13.7988	0.834192	1
Kiroba(Invitro): Root vs Young Leaf	146.1235086	0	1.9192	1	1
Kiroba(Invitro): Root vs Young Leaf	154.5674187	0.182085	12.0825	0.82582	1
Kiroba(Invitro): Root vs Young Leaf	157.934391	0.194997	12.0531	0.811644	1
Kiroba(Invitro): Root vs Young Leaf	161.1483275	0.146054	9.32266	0.937177	1
Kiroba(Invitro): Root vs Young Leaf	163.0598866	0.857267	7.84044	0.873994	1
Kiroba(Invitro): Root vs Young Leaf	167.469375	0	2.00084	1	1
Kiroba(Invitro): Root vs Young Leaf	172.4963958	0	1.9192	1	1
Kiroba(Invitro): Root vs Young Leaf	181.2855585	-0.109897	12.524	0.874865	1
Kiroba(Invitro): Root vs Young Leaf	184.6378795	0	1.92721	1	1
Kiroba(Invitro): Root vs Young Leaf	189.3098095	-1.75011	7.89445	0.727729	1
Kiroba(Invitro): Root vs Young Leaf	193.551134	-0.143479	8.5487	0.969129	1
Kiroba(Invitro): Root vs Young Leaf	198.5963673	0.576467	9.97123	0.658814	1
Kiroba(Invitro): Root vs Young Leaf	202.3875097	0	1.9192	1	1
Kiroba(Invitro): Root vs Young Leaf	212.0202622	0	1.95697	1	1
Kiroba(Invitro): Root vs Young Leaf	215.7152436	0	1.92721	1	1
Kiroba(Invitro): Root vs Young Leaf	220.1480556	0	2.01459	1	1
Kiroba(Invitro): Root vs Young Leaf	225.8361468	-1.94324	8.79825	0.533948	1
Kiroba(Invitro): Root vs Young Leaf	230.6970235	-1.13994	10.8322	0.268359	1
Kiroba(Invitro): Root vs Young Leaf	237.44375	0	1.9192	1	1
Kiroba(Invitro): Root vs Young Leaf	243.408141	0	1.95697	1	1
Kiroba(Invitro): Root vs Young Leaf	245.5640164	0.238509	11.3434	0.798502	1
Kiroba(Invitro): Root vs Young Leaf	246.8505769	0.71486	7.93706	0.909381	1
Kiroba(Invitro): Root vs Young Leaf	259.3656098	-0.0504297	9.61414	0.972539	1
Kiroba(Invitro): Root vs Young Leaf	271.1559319	0	1.95697	1	1
Kiroba(Invitro): Root vs Young Leaf	282.086743	-1.21449	10.3071	0.435542	1
Kiroba(Invitro): Root vs Young Leaf	285.0131438	-0.462253	10.5064	0.655101	1
Kiroba(Invitro): Root vs Young Leaf	288.6200676	9.12175	6.12609	0.384099	1
Kiroba(Invitro): Root vs Young Leaf	290.6145989	9.13217	6.14172	0.36277	1
Kiroba(Invitro): Root vs Young Leaf	294.0703509	0	1.9192	1	1
Kiroba(Invitro): Root vs Young Leaf	303.9183967	-0.161827	12.1053	0.844006	1
Kiroba(Invitro): Root vs Young Leaf	308.3116563	0.0761025	11.3018	0.935106	1
Kiroba(Invitro): Root vs Young Leaf	309.8511607	0	2.01459	1	1
Kiroba(Invitro): Root vs Young Leaf	311.1962252	-0.176421	10.8995	0.860374	1
Kiroba(Invitro): Root vs Young Leaf	316.8416961	0.0273194	12.2151	0.971825	1
Kiroba(Invitro): Root vs Young Leaf	319.8398899	0	1.9192	1	1
Kiroba(Invitro): Root vs Young Leaf	331.8383007	-0.709298	9.73578	0.71238	1
Kiroba(Invitro): Root vs Young Leaf	332.8671429	0	1.92721	1	1
Kiroba(Invitro): Root vs Young Leaf	334.3525893	-1.35087	10.1833	0.427213	1
Kiroba(Invitro): Root vs Young Leaf	341.4326428	-0.00412801	12.6211	0.995697	1
Kiroba(Invitro): Root vs Young Leaf	346.4151791	1.78412	12.6171	0.0503194	0.675717
Kiroba(Invitro): Root vs Young Leaf	348.770263	1.85216	12.5358	0.0426753	0.66858
Kiroba(Invitro): Root vs Young Leaf	359.6641572	0.128055	10.2436	0.912178	1
Kiroba(Invitro): Root vs Young Leaf	361.82	0	1.92721	1	1
Kiroba(Invitro): Root vs Young Leaf	365.0796616	0.129989	13.8717	0.713224	1
Kiroba(Invitro): Root vs Young Leaf	370.935	-10.2355	7.19577	0.295935	1
Kiroba(Invitro): Root vs Young Leaf	373.3532393	-0.287278	10.5901	0.78696	1
Kiroba(Invitro): Root vs Young Leaf	378.5835476	0.0465577	10.5997	0.964847	1
Kiroba(Invitro): Root vs Young Leaf	406.384375	0	1.95697	1	1
Kiroba(Invitro): Root vs Young Leaf	417.6775517	0.221921	8.69627	0.946345	1
Kiroba(Invitro): Root vs Young Leaf	433.5015663	0.190649	9.73947	0.890615	1
Kiroba(Invitro): Root vs Young Leaf	435.0555128	1.22965	8.5635	0.773554	1
Kiroba(Invitro): Root vs Young Leaf	438.1876988	0	2.00084	1	1
Kiroba(Invitro): Root vs Young Leaf	442.3945991	10.1012	7.06376	0.329969	1
Kiroba(Invitro): Root vs Young Leaf	444.0787736	-0.35627	8.45042	0.940418	1
Kiroba(Invitro): Root vs Young Leaf	446.1851892	0	1.92721	1	1
Kiroba(Invitro): Root vs Young Leaf	457.7534591	0.480532	9.48986	0.754617	1
Kiroba(Invitro): Root vs Young Leaf	458.9518627	11.3044	8.2448	0.068118	0.800386
Kiroba(Invitro): Root vs Young Leaf	466.4270987	-0.285519	10.243	0.810809	1
Kiroba(Invitro): Root vs Young Leaf	467.8362	0	1.9192	1	1
Kiroba(Invitro): Root vs Young Leaf	470.7719365	-0.121928	8.66023	0.971805	1
Kiroba(Invitro): Root vs Young Leaf	475.8546602	10.4273	7.3832	0.145895	1
Kiroba(Invitro): Root vs Young Leaf	479.576325	-0.903316	8.04491	0.857432	1
Kiroba(Invitro): Root vs Young Leaf	482.1002	-10.5247	7.47814	0.127173	1
Kiroba(Invitro): Root vs Young Leaf	488.2717391	0.0795292	9.66436	0.952487	1
Kiroba(Invitro): Root vs Young Leaf	497.2937336	-9.93936	6.90867	0.335963	1
Kiroba(Invitro): Root vs Young Leaf	502.7	-9.84611	6.81873	0.359273	1
Kiroba(Invitro): Root vs Young Leaf	508.149547	0.284614	9.82297	0.825211	1
Kiroba(Invitro): Root vs Young Leaf	510.6046023	0.928997	9.04326	0.721605	1
Kiroba(Invitro): Root vs Young Leaf	518.9734951	0.151823	9.35432	0.94495	1
Kiroba(Invitro): Root vs Young Leaf	521.1826282	0.890675	9.25265	0.724908	1
Kiroba(Invitro): Root vs Young Leaf	526.0944737	-0.155133	9.30766	0.937053	1
Kiroba: Field vs Invitro	80.880107	0.0737551	15.1402	0.695996	0.736674
Kiroba: Field vs Invitro	83.259582	-0.136946	14.7047	0.470849	0.627798
Kiroba: Field vs Invitro	88.410897	-0.299201	19.273	0.158545	0.31709
Kiroba: Field vs Invitro	101.1418059	0.223685	14.5518	0.194939	0.333083
Kiroba: Field vs Invitro	109.5816011	-0.552184	9.66806	0.0479504	0.106556
Kiroba: Field vs Invitro	119.2684505	0.300637	12.6662	0.270373	0.391636
Kiroba: Field vs Invitro	141.3295009	0.281912	13.7038	0.19985	0.333083
Kiroba: Field vs Invitro	154.5674187	0.140758	12.0413	0.560291	0.687101
Kiroba: Field vs Invitro	181.2855585	0.255889	12.4802	0.274145	0.391636
Kiroba: Field vs Invitro	245.5640164	-0.102619	11.3886	0.69984	0.736674
Kiroba: Field vs Invitro	259.3656098	-0.230049	9.96409	0.584036	0.687101
Kiroba: Field vs Invitro	365.0796616	-0.0238775	13.7173	0.937026	0.937026

## Sheet: Kizimbani
Alleles used for quantitative analysis of MSAP peak height using enzyme combination MspI-EcoRI
Comparison	allele	logFC	logCPM	PValue	FDR
Kizimbani: Field vs Invitro	55.240281	-2.07992	15.1353	2.64402e-10	3.70163e-09
Kizimbani: Field vs Invitro	266.8722222	0.934414	13.9673	0.00295352	0.0206747
Kizimbani: Field vs Invitro	285.0131438	-0.835142	10.7729	0.00582856	0.0272
Kizimbani(Field): Mature Leaf vs Root	76.843673	12.6675	9.24104	0.000600306	0.0150645
Kizimbani(Field): Mature Leaf vs Root	113.16412	11.7163	8.29457	0.00141967	0.0174119
Kizimbani(Field): Mature Leaf vs Root	193.551134	12.6548	9.22735	0.00055951	0.0150645
Kizimbani(Field): Mature Leaf vs Root	220.1480556	11.7237	8.30332	0.000756876	0.0150645
Kizimbani(Field): Mature Leaf vs Root	243.408141	11.6827	8.26158	0.00191353	0.0195
Kizimbani(Field): Mature Leaf vs Root	259.3656098	12.318	8.89285	0.00148187	0.0174119
Kizimbani(Field): Mature Leaf vs Root	319.8398899	12.2232	8.79881	0.0118541	0.069643
Kizimbani(Field): Mature Leaf vs Root	370.935	11.4974	8.08079	0.00218095	0.0195
Kizimbani(Field): Mature Leaf vs Root	417.6775517	11.3572	7.94525	0.00391834	0.024555
Kizimbani(Field): Mature Leaf vs Root	475.8546602	11.8918	8.47231	0.000801303	0.0150645
Kizimbani(Field): Mature Leaf vs Root	482.1002	11.4728	8.05656	0.00269681	0.0195
Kizimbani(Field): Mature Leaf vs Root	497.2937336	11.3271	7.91264	0.00390278	0.024555
Kizimbani(Field): Mature Leaf vs Root	500.2048404	13.2821	9.85086	4.52392e-05	0.00425248
Kizimbani(Field): Mature Leaf vs Root	502.7	11.4659	8.05204	0.00260889	0.0195
Kizimbani(Field): Mature Leaf vs Root	521.1826282	11.8521	8.4311	0.00100228	0.0157024
Kizimbani(Field): Mature Leaf vs Root	526.0944737	11.6861	8.26485	0.00260103	0.0195
Kizimbani(Field): Mature Leaf vs Young Leaf	76.843673	14.2158	10.7431	8.53279e-05	0.00401041
Kizimbani(Field): Mature Leaf vs Young Leaf	137.392432	13.3877	9.91708	0.00179397	0.0562112
Kizimbani(Field): Mature Leaf vs Young Leaf	263.978125	15.2798	11.8052	4.51996e-07	4.24876e-05
Kizimbani(Field): Root vs Young Leaf	137.392432	13.4958	10.2176	0.000497324	0.0233742
Kizimbani(Field): Root vs Young Leaf	193.551134	-12.9243	9.64785	0.00252216	0.0471805
Kizimbani(Field): Root vs Young Leaf	243.408141	-11.9521	8.68259	0.00301152	0.0471805
Kizimbani(Field): Root vs Young Leaf	309.8511607	-12.0841	8.81359	0.00298249	0.0471805
Kizimbani(Field): Root vs Young Leaf	488.2717391	-12.2837	9.01188	0.00709562	0.0833735
Kizimbani(Field): Root vs Young Leaf	500.2048404	-13.5516	10.2738	0.000419421	0.0233742
Kizimbani(Field): Root vs Young Leaf	521.1826282	-12.1215	8.84924	0.00467117	0.0627272
Kizimbani(Field): Root vs Young Leaf	526.0944737	-11.9555	8.68594	0.00255299	0.0471805
Kizimbani(Invitro): Mature Leaf vs Root	101.1418059	-0.655376	14.5921	0.014085	0.523912
Kizimbani(Field): Mature Leaf vs Root	55.240281	-1.25894	15.1498	0.195604	0.612891
Kizimbani(Field): Mature Leaf vs Root	58.069093	-1.40628	17.869	0.181821	0.610397
Kizimbani(Field): Mature Leaf vs Root	66.9356	0	1.81057	1	1
Kizimbani(Field): Mature Leaf vs Root	69.117253	-2.18452	13.1586	0.220106	0.62359
Kizimbani(Field): Mature Leaf vs Root	80.880107	0.616543	13.9781	0.704523	0.907194
Kizimbani(Field): Mature Leaf vs Root	83.259582	0.801052	14.3704	0.618027	0.888626
Kizimbani(Field): Mature Leaf vs Root	88.410897	-1.61991	19.4097	0.134756	0.506684
Kizimbani(Field): Mature Leaf vs Root	92.5	-2.1698	12.2097	0.0552913	0.259869
Kizimbani(Field): Mature Leaf vs Root	97.7	-1.09542	9.73326	0.782001	0.95465
Kizimbani(Field): Mature Leaf vs Root	101.1418059	0.271939	14.4142	0.775788	0.95465
Kizimbani(Field): Mature Leaf vs Root	105.8649206	8.52288	5.22554	0.506273	0.866001
Kizimbani(Field): Mature Leaf vs Root	109.5816011	-1.53473	9.69215	0.436343	0.820324
Kizimbani(Field): Mature Leaf vs Root	119.2684505	0.525622	12.6305	0.623929	0.888626
Kizimbani(Field): Mature Leaf vs Root	123.8011672	-0.803795	9.417	0.677652	0.903885
Kizimbani(Field): Mature Leaf vs Root	130.3059153	1.30595	12.2686	0.228975	0.62359
Kizimbani(Field): Mature Leaf vs Root	133.8671134	0.298147	11.1516	0.867067	1
Kizimbani(Field): Mature Leaf vs Root	137.392432	0	1.81338	1	1
Kizimbani(Field): Mature Leaf vs Root	141.3295009	0.843255	13.3638	0.414836	0.820324
Kizimbani(Field): Mature Leaf vs Root	146.1235086	1.37128	7.58811	0.675592	0.903885
Kizimbani(Field): Mature Leaf vs Root	154.5674187	1.98439	9.60391	0.647579	0.895183
Kizimbani(Field): Mature Leaf vs Root	157.934391	1.10279	12.8364	0.296136	0.713764
Kizimbani(Field): Mature Leaf vs Root	161.1483275	11.3828	7.96684	0.0225026	0.124426
Kizimbani(Field): Mature Leaf vs Root	163.0598866	-1.77372	9.70814	0.463981	0.855181
Kizimbani(Field): Mature Leaf vs Root	167.469375	-10.8528	7.44022	0.0383591	0.189776
Kizimbani(Field): Mature Leaf vs Root	172.4963958	-8.97626	5.64551	0.269785	0.667362
Kizimbani(Field): Mature Leaf vs Root	181.2855585	-0.350035	11.7904	0.749365	0.939204
Kizimbani(Field): Mature Leaf vs Root	184.6378795	9.33406	5.99404	0.166058	0.578127
Kizimbani(Field): Mature Leaf vs Root	189.3098095	1.49021	8.97354	0.623571	0.888626
Kizimbani(Field): Mature Leaf vs Root	198.5963673	-2.95284	9.16662	0.429599	0.820324
Kizimbani(Field): Mature Leaf vs Root	202.3875097	0	1.81057	1	1
Kizimbani(Field): Mature Leaf vs Root	212.0202622	8.00314	4.75165	0.580405	0.866001
Kizimbani(Field): Mature Leaf vs Root	215.7152436	9.78262	6.4177	0.126806	0.496656
Kizimbani(Field): Mature Leaf vs Root	225.8361468	0.525724	9.75865	0.811576	0.978054
Kizimbani(Field): Mature Leaf vs Root	230.6970235	0.0304879	11.4344	0.981703	1
Kizimbani(Field): Mature Leaf vs Root	237.44375	0	1.81057	1	1
Kizimbani(Field): Mature Leaf vs Root	245.5640164	1.04144	11.1327	0.475447	0.859462
Kizimbani(Field): Mature Leaf vs Root	246.8505769	0	1.71443	1	1
Kizimbani(Field): Mature Leaf vs Root	263.978125	12.6209	9.19267	0.029478	0.153941
Kizimbani(Field): Mature Leaf vs Root	266.8722222	0.531962	12.7064	0.636102	0.892441
Kizimbani(Field): Mature Leaf vs Root	271.1559319	8.11961	4.85474	0.567346	0.866001
Kizimbani(Field): Mature Leaf vs Root	282.086743	0.173822	11.6474	0.879387	1
Kizimbani(Field): Mature Leaf vs Root	285.0131438	-0.575533	10.5882	0.703132	0.907194
Kizimbani(Field): Mature Leaf vs Root	288.6200676	9.46057	6.10446	0.323339	0.759847
Kizimbani(Field): Mature Leaf vs Root	290.6145989	10.1783	6.78413	0.0887913	0.397447
Kizimbani(Field): Mature Leaf vs Root	294.0703509	-1.76784	7.0903	0.748238	0.939204
Kizimbani(Field): Mature Leaf vs Root	303.9183967	1.49703	11.5042	0.411955	0.820324
Kizimbani(Field): Mature Leaf vs Root	308.3116563	1.34775	10.3718	0.518001	0.866001
Kizimbani(Field): Mature Leaf vs Root	309.8511607	2.35762	8.64728	0.434115	0.820324
Kizimbani(Field): Mature Leaf vs Root	311.1962252	2.64833	8.58869	0.3584	0.79853
Kizimbani(Field): Mature Leaf vs Root	316.8416961	0.905879	11.7911	0.421469	0.820324
Kizimbani(Field): Mature Leaf vs Root	331.8383007	-10.6251	7.2191	0.0969973	0.414443
Kizimbani(Field): Mature Leaf vs Root	332.8671429	0	1.96693	1	1
Kizimbani(Field): Mature Leaf vs Root	334.3525893	-0.130881	11.1917	0.940959	1
Kizimbani(Field): Mature Leaf vs Root	341.4326428	1.59287	12.0937	0.155862	0.5635
Kizimbani(Field): Mature Leaf vs Root	346.4151791	-1.32479	11.0047	0.379114	0.809924
Kizimbani(Field): Mature Leaf vs Root	348.770263	-1.39372	10.9248	0.357893	0.79853
Kizimbani(Field): Mature Leaf vs Root	359.6641572	0	1.61455	1	1
Kizimbani(Field): Mature Leaf vs Root	361.82	0	1.96693	1	1
Kizimbani(Field): Mature Leaf vs Root	365.0796616	-0.566632	13.4598	0.549037	0.866001
Kizimbani(Field): Mature Leaf vs Root	373.3532393	1.19273	10.1006	0.578306	0.866001
Kizimbani(Field): Mature Leaf vs Root	378.5835476	2.27575	11.0757	0.232188	0.62359
Kizimbani(Field): Mature Leaf vs Root	406.384375	9.91199	6.52768	0.230349	0.62359
Kizimbani(Field): Mature Leaf vs Root	433.5015663	1.92887	8.33082	0.485607	0.861265
Kizimbani(Field): Mature Leaf vs Root	435.0555128	9.89449	6.51803	0.247483	0.638612
Kizimbani(Field): Mature Leaf vs Root	438.1876988	-9.29043	5.92867	0.227609	0.62359
Kizimbani(Field): Mature Leaf vs Root	442.3945991	9.81666	6.44155	0.115533	0.472177
Kizimbani(Field): Mature Leaf vs Root	444.0787736	0	1.61455	1	1
Kizimbani(Field): Mature Leaf vs Root	446.1851892	0	1.96693	1	1
Kizimbani(Field): Mature Leaf vs Root	457.7534591	8.33506	5.05917	0.540537	0.866001
Kizimbani(Field): Mature Leaf vs Root	458.9518627	0	1.81338	1	1
Kizimbani(Field): Mature Leaf vs Root	466.4270987	1.3917	9.68302	0.570006	0.866001
Kizimbani(Field): Mature Leaf vs Root	467.8362	0	1.81057	1	1
Kizimbani(Field): Mature Leaf vs Root	470.7719365	1.59179	8.57988	0.576359	0.866001
Kizimbani(Field): Mature Leaf vs Root	479.576325	-9.01782	5.6794	0.251369	0.638612
Kizimbani(Field): Mature Leaf vs Root	488.2717391	2.75069	8.78753	0.365285	0.79853
Kizimbani(Field): Mature Leaf vs Root	508.149547	1.30751	7.83825	0.682722	0.903885
Kizimbani(Field): Mature Leaf vs Root	510.6046023	-2.50267	8.22556	0.518165	0.866001
Kizimbani(Field): Mature Leaf vs Root	518.9734951	-9.53404	6.16092	0.19182	0.612891
Kizimbani(Field): Mature Leaf vs Young Leaf	55.240281	0.828072	15.6965	0.595693	1
Kizimbani(Field): Mature Leaf vs Young Leaf	58.069093	-0.14168	17.8419	0.928931	1
Kizimbani(Field): Mature Leaf vs Young Leaf	66.9356	13.128	9.65855	0.114175	1
Kizimbani(Field): Mature Leaf vs Young Leaf	69.117253	-1.56635	12.8572	0.558658	1
Kizimbani(Field): Mature Leaf vs Young Leaf	80.880107	0.0604229	13.3359	0.981191	1
Kizimbani(Field): Mature Leaf vs Young Leaf	83.259582	0.0724007	13.6508	0.978361	1
Kizimbani(Field): Mature Leaf vs Young Leaf	88.410897	-0.57682	19.2403	0.725362	1
Kizimbani(Field): Mature Leaf vs Young Leaf	92.5	-1.57349	11.8179	0.439057	1
Kizimbani(Field): Mature Leaf vs Young Leaf	97.7	-0.610944	9.69025	0.918326	1
Kizimbani(Field): Mature Leaf vs Young Leaf	101.1418059	0.486447	14.1596	0.752741	1
Kizimbani(Field): Mature Leaf vs Young Leaf	105.8649206	0	1.35073	1	1
Kizimbani(Field): Mature Leaf vs Young Leaf	109.5816011	-0.151828	9.69143	0.95504	1
Kizimbani(Field): Mature Leaf vs Young Leaf	113.16412	10.3918	6.94514	0.402314	1
Kizimbani(Field): Mature Leaf vs Young Leaf	119.2684505	2.41553	13.6013	0.119358	1
Kizimbani(Field): Mature Leaf vs Young Leaf	123.8011672	1.02653	9.86686	0.6753	1
Kizimbani(Field): Mature Leaf vs Young Leaf	130.3059153	-0.188372	11.0042	0.916829	1
Kizimbani(Field): Mature Leaf vs Young Leaf	133.8671134	-0.787125	10.276	0.769172	1
Kizimbani(Field): Mature Leaf vs Young Leaf	141.3295009	0.994451	13.0293	0.482128	1
Kizimbani(Field): Mature Leaf vs Young Leaf	146.1235086	-8.97846	5.61005	0.479191	1
Kizimbani(Field): Mature Leaf vs Young Leaf	154.5674187	-1.28227	7.28516	0.894429	1
Kizimbani(Field): Mature Leaf vs Young Leaf	157.934391	0.0595323	11.7841	0.977353	1
Kizimbani(Field): Mature Leaf vs Young Leaf	161.1483275	8.4747	5.10898	0.521324	1
Kizimbani(Field): Mature Leaf vs Young Leaf	163.0598866	-2.16789	9.12288	0.591065	1
Kizimbani(Field): Mature Leaf vs Young Leaf	167.469375	-0.299343	7.84945	0.965979	1
Kizimbani(Field): Mature Leaf vs Young Leaf	172.4963958	-8.80038	5.44546	0.481783	1
Kizimbani(Field): Mature Leaf vs Young Leaf	181.2855585	-1.16994	11.0617	0.512343	1
Kizimbani(Field): Mature Leaf vs Young Leaf	184.6378795	-2.56274e-15	1.83696	1	1
Kizimbani(Field): Mature Leaf vs Young Leaf	189.3098095	-0.725747	7.21773	0.9421	1
Kizimbani(Field): Mature Leaf vs Young Leaf	193.551134	-2.56274e-15	1.78285	1	1
Kizimbani(Field): Mature Leaf vs Young Leaf	198.5963673	-3.97916	8.71755	0.509542	1
Kizimbani(Field): Mature Leaf vs Young Leaf	202.3875097	12.1008	8.63774	0.200662	1
Kizimbani(Field): Mature Leaf vs Young Leaf	212.0202622	9.39663	5.9804	0.472284	1
Kizimbani(Field): Mature Leaf vs Young Leaf	215.7152436	8.51829	5.19041	0.518761	1
Kizimbani(Field): Mature Leaf vs Young Leaf	220.1480556	11.6852	8.22148	0.268532	1
Kizimbani(Field): Mature Leaf vs Young Leaf	225.8361468	-1.62177	8.48521	0.795209	1
Kizimbani(Field): Mature Leaf vs Young Leaf	230.6970235	-1.21704	10.5159	0.616865	1
Kizimbani(Field): Mature Leaf vs Young Leaf	237.44375	-2.56274e-15	1.82452	1	1
Kizimbani(Field): Mature Leaf vs Young Leaf	243.408141	0	1.35729	1	1
Kizimbani(Field): Mature Leaf vs Young Leaf	245.5640164	0.0331659	10.1012	0.990216	1
Kizimbani(Field): Mature Leaf vs Young Leaf	246.8505769	0	1.35073	1	1
Kizimbani(Field): Mature Leaf vs Young Leaf	259.3656098	8.68055	5.33278	0.511727	1
Kizimbani(Field): Mature Leaf vs Young Leaf	266.8722222	1.53186	12.9992	0.312725	1
Kizimbani(Field): Mature Leaf vs Young Leaf	271.1559319	0	1.35729	1	1
Kizimbani(Field): Mature Leaf vs Young Leaf	282.086743	-1.64214	10.5716	0.497355	1
Kizimbani(Field): Mature Leaf vs Young Leaf	285.0131438	0.762579	10.8905	0.6766	1
Kizimbani(Field): Mature Leaf vs Young Leaf	288.6200676	8.0587	4.77521	0.539268	1
Kizimbani(Field): Mature Leaf vs Young Leaf	290.6145989	9.62646	6.20123	0.46003	1
Kizimbani(Field): Mature Leaf vs Young Leaf	294.0703509	-9.94231	6.52266	0.41549	1
Kizimbani(Field): Mature Leaf vs Young Leaf	303.9183967	-0.283306	10.0573	0.930658	1
Kizimbani(Field): Mature Leaf vs Young Leaf	308.3116563	0.943	9.71765	0.799449	1
Kizimbani(Field): Mature Leaf vs Young Leaf	309.8511607	-9.27975	5.86747	0.465974	1
Kizimbani(Field): Mature Leaf vs Young Leaf	311.1962252	-0.266311	6.42618	0.97976	1
Kizimbani(Field): Mature Leaf vs Young Leaf	316.8416961	0.669402	11.2901	0.707509	1
Kizimbani(Field): Mature Leaf vs Young Leaf	319.8398899	8.26041	4.95815	0.532101	1
Kizimbani(Field): Mature Leaf vs Young Leaf	331.8383007	-1.74968	7.37063	0.842538	1
Kizimbani(Field): Mature Leaf vs Young Leaf	332.8671429	-2.56274e-15	1.83696	1	1
Kizimbani(Field): Mature Leaf vs Young Leaf	334.3525893	-2.86311	10.0201	0.488283	1
Kizimbani(Field): Mature Leaf vs Young Leaf	341.4326428	-0.88683	10.3813	0.729303	1
Kizimbani(Field): Mature Leaf vs Young Leaf	346.4151791	0.52771	11.2702	0.758957	1
Kizimbani(Field): Mature Leaf vs Young Leaf	348.770263	0.729776	11.3326	0.669924	1
Kizimbani(Field): Mature Leaf vs Young Leaf	359.6641572	0	1.35729	1	1
Kizimbani(Field): Mature Leaf vs Young Leaf	361.82	-2.56274e-15	1.83696	1	1
Kizimbani(Field): Mature Leaf vs Young Leaf	365.0796616	-0.585177	13.0256	0.6857	1
Kizimbani(Field): Mature Leaf vs Young Leaf	370.935	-2.56274e-15	1.78285	1	1
Kizimbani(Field): Mature Leaf vs Young Leaf	373.3532393	-2.57725	8.28993	0.691172	1
Kizimbani(Field): Mature Leaf vs Young Leaf	378.5835476	0.0125843	9.21386	0.998011	1
Kizimbani(Field): Mature Leaf vs Young Leaf	406.384375	0	1.35729	1	1
Kizimbani(Field): Mature Leaf vs Young Leaf	417.6775517	8.01879	4.7477	0.541106	1
Kizimbani(Field): Mature Leaf vs Young Leaf	433.5015663	-0.728316	6.55299	0.938254	1
Kizimbani(Field): Mature Leaf vs Young Leaf	435.0555128	8.19028	4.89107	0.536188	1
Kizimbani(Field): Mature Leaf vs Young Leaf	438.1876988	-9.11454	5.70953	0.479739	1
Kizimbani(Field): Mature Leaf vs Young Leaf	442.3945991	-2.56274e-15	1.82452	1	1
Kizimbani(Field): Mature Leaf vs Young Leaf	444.0787736	0	1.35729	1	1
Kizimbani(Field): Mature Leaf vs Young Leaf	446.1851892	-2.56274e-15	1.83696	1	1
Kizimbani(Field): Mature Leaf vs Young Leaf	457.7534591	0	1.35073	1	1
Kizimbani(Field): Mature Leaf vs Young Leaf	458.9518627	-2.56274e-15	1.78285	1	1
Kizimbani(Field): Mature Leaf vs Young Leaf	466.4270987	-2.21473	7.62627	0.753039	1
Kizimbani(Field): Mature Leaf vs Young Leaf	467.8362	-2.56274e-15	1.82452	1	1
Kizimbani(Field): Mature Leaf vs Young Leaf	470.7719365	-9.82299	6.39134	0.423294	1
Kizimbani(Field): Mature Leaf vs Young Leaf	475.8546602	8.37548	5.06211	0.526652	1
Kizimbani(Field): Mature Leaf vs Young Leaf	479.576325	-0.697209	6.11077	0.94558	1
Kizimbani(Field): Mature Leaf vs Young Leaf	482.1002	8.03888	4.75788	0.542381	1
Kizimbani(Field): Mature Leaf vs Young Leaf	488.2717391	-9.08603	5.68239	0.480227	1
Kizimbani(Field): Mature Leaf vs Young Leaf	497.2937336	-2.56274e-15	1.82452	1	1
Kizimbani(Field): Mature Leaf vs Young Leaf	500.2048404	0	1.35729	1	1
Kizimbani(Field): Mature Leaf vs Young Leaf	502.7	-2.56274e-15	1.83696	1	1
Kizimbani(Field): Mature Leaf vs Young Leaf	508.149547	-0.599157	6.57257	0.947942	1
Kizimbani(Field): Mature Leaf vs Young Leaf	510.6046023	-2.7232	7.6912	0.691854	1
Kizimbani(Field): Mature Leaf vs Young Leaf	518.9734951	-9.35815	5.94239	0.455391	1
Kizimbani(Field): Mature Leaf vs Young Leaf	521.1826282	-2.56274e-15	1.82452	1	1
Kizimbani(Field): Mature Leaf vs Young Leaf	526.0944737	-2.56274e-15	1.35729	1	1
Kizimbani(Field): Root vs Young Leaf	55.240281	1.48645	15.7378	0.286345	1
Kizimbani(Field): Root vs Young Leaf	58.069093	0.56215	17.7331	0.694782	1
Kizimbani(Field): Root vs Young Leaf	66.9356	13.0067	9.72993	0.0446426	0.322801
Kizimbani(Field): Root vs Young Leaf	69.117253	0.528851	12.4002	0.792838	1
Kizimbani(Field): Root vs Young Leaf	76.843673	1.29711	11.4463	0.427439	1
Kizimbani(Field): Root vs Young Leaf	80.880107	-0.681588	14.3767	0.739285	1
Kizimbani(Field): Root vs Young Leaf	83.259582	-0.746857	14.8142	0.715878	1
Kizimbani(Field): Root vs Young Leaf	88.410897	0.362756	19.0001	0.779017	1
Kizimbani(Field): Root vs Young Leaf	92.5	-0.00140729	11.1744	0.999667	1
Kizimbani(Field): Root vs Young Leaf	97.7	0.682344	9.88901	0.890041	1
Kizimbani(Field): Root vs Young Leaf	101.1418059	-0.208713	14.867	0.883563	1
Kizimbani(Field): Root vs Young Leaf	105.8649206	-8.79175	5.61752	0.513858	1
Kizimbani(Field): Root vs Young Leaf	109.5816011	0.667849	9.52563	0.775184	1
Kizimbani(Field): Root vs Young Leaf	113.16412	-1.73191	9.09276	0.653694	1
Kizimbani(Field): Root vs Young Leaf	119.2684505	1.36573	14.1317	0.356361	1
Kizimbani(Field): Root vs Young Leaf	123.8011672	1.16392	10.0783	0.596644	1
Kizimbani(Field): Root vs Young Leaf	130.3059153	-1.70018	12.5891	0.258287	1
Kizimbani(Field): Root vs Young Leaf	133.8671134	-1.24202	11.2256	0.551244	1
Kizimbani(Field): Root vs Young Leaf	141.3295009	-0.296571	14.0078	0.84013	1
Kizimbani(Field): Root vs Young Leaf	146.1235086	-10.7964	7.5382	0.0557638	0.374414
Kizimbani(Field): Root vs Young Leaf	154.5674187	-4.15695	9.78134	0.419473	1
Kizimbani(Field): Root vs Young Leaf	157.934391	-1.35995	13.1832	0.484711	1
Kizimbani(Field): Root vs Young Leaf	161.1483275	-2.53638	8.61259	0.6094	1
Kizimbani(Field): Root vs Young Leaf	163.0598866	-0.974896	8.58673	0.815664	1
Kizimbani(Field): Root vs Young Leaf	167.469375	10.0317	6.79652	0.396743	1
Kizimbani(Field): Root vs Young Leaf	172.4963958	-2.56274e-15	1.64252	1	1
Kizimbani(Field): Root vs Young Leaf	181.2855585	-1.08621	11.5859	0.489564	1
Kizimbani(Field): Root vs Young Leaf	184.6378795	-9.60317	6.37501	0.24945	1
Kizimbani(Field): Root vs Young Leaf	189.3098095	-2.32643	9.21922	0.539513	1
Kizimbani(Field): Root vs Young Leaf	198.5963673	-0.979277	7.08434	0.911439	1
Kizimbani(Field): Root vs Young Leaf	202.3875097	11.9795	8.70807	0.0774561	0.485391
Kizimbani(Field): Root vs Young Leaf	212.0202622	1.76684	7.16285	0.836903	1
Kizimbani(Field): Root vs Young Leaf	215.7152436	-0.892302	7.41654	0.882087	1
Kizimbani(Field): Root vs Young Leaf	220.1480556	-0.429295	9.51933	0.907418	1
Kizimbani(Field): Root vs Young Leaf	225.8361468	-2.13554	9.71667	0.553519	1
Kizimbani(Field): Root vs Young Leaf	230.6970235	-1.44149	11.3262	0.56774	1
Kizimbani(Field): Root vs Young Leaf	237.44375	-2.56274e-15	1.64252	1	1
Kizimbani(Field): Root vs Young Leaf	245.5640164	-1.14926	11.5212	0.580289	1
Kizimbani(Field): Root vs Young Leaf	246.8505769	-2.56274e-15	1.85414	1	1
Kizimbani(Field): Root vs Young Leaf	259.3656098	-3.26545	9.45429	0.391279	1
Kizimbani(Field): Root vs Young Leaf	263.978125	2.45537	12.3066	0.324669	1
Kizimbani(Field): Root vs Young Leaf	266.8722222	0.600358	13.7027	0.676167	1
Kizimbani(Field): Root vs Young Leaf	271.1559319	-8.3882	5.248	0.604794	1
Kizimbani(Field): Root vs Young Leaf	282.086743	-1.89571	11.4987	0.367748	1
Kizimbani(Field): Root vs Young Leaf	285.0131438	0.799691	11.1496	0.681413	1
Kizimbani(Field): Root vs Young Leaf	288.6200676	-1.03046	7.05498	0.910165	1
Kizimbani(Field): Root vs Young Leaf	290.6145989	-0.178904	8.09742	0.977126	1
Kizimbani(Field): Root vs Young Leaf	294.0703509	-8.61854	5.44366	0.582399	1
Kizimbani(Field): Root vs Young Leaf	303.9183967	-2.09582	11.7938	0.300957	1
Kizimbani(Field): Root vs Young Leaf	308.3116563	-0.623721	11.0369	0.804042	1
Kizimbani(Field): Root vs Young Leaf	311.1962252	-2.72058	8.99807	0.486963	1
Kizimbani(Field): Root vs Young Leaf	316.8416961	-0.718014	12.283	0.634787	1
Kizimbani(Field): Root vs Young Leaf	319.8398899	-3.59135	9.33241	0.45934	1
Kizimbani(Field): Root vs Young Leaf	331.8383007	9.34107	6.13217	0.490714	1
Kizimbani(Field): Root vs Young Leaf	332.8671429	-2.56274e-15	1.62776	1	1
Kizimbani(Field): Root vs Young Leaf	334.3525893	-2.74264	10.7505	0.374807	1
Kizimbani(Field): Root vs Young Leaf	341.4326428	-2.5338	12.3342	0.207133	1
Kizimbani(Field): Root vs Young Leaf	346.4151791	1.18918	11.3329	0.519977	1
Kizimbani(Field): Root vs Young Leaf	348.770263	1.43576	11.3784	0.422458	1
Kizimbani(Field): Root vs Young Leaf	359.6641572	-2.56274e-15	1.83708	1	1
Kizimbani(Field): Root vs Young Leaf	361.82	-2.56274e-15	1.62776	1	1
Kizimbani(Field): Root vs Young Leaf	365.0796616	-0.3382	13.4136	0.816769	1
Kizimbani(Field): Root vs Young Leaf	370.935	-11.7668	8.49706	0.0174548	0.164075
Kizimbani(Field): Root vs Young Leaf	373.3532393	-3.68373	10.1098	0.272637	1
Kizimbani(Field): Root vs Young Leaf	378.5835476	-2.36602	11.4838	0.244304	1
Kizimbani(Field): Root vs Young Leaf	406.384375	-10.1812	6.9417	0.333232	1
Kizimbani(Field): Root vs Young Leaf	417.6775517	-2.96739	8.52978	0.475158	1
Kizimbani(Field): Root vs Young Leaf	433.5015663	-2.46282	8.65638	0.4984	1
Kizimbani(Field): Root vs Young Leaf	435.0555128	-1.33266	7.38977	0.871523	1
Kizimbani(Field): Root vs Young Leaf	438.1876988	-2.56274e-15	1.87079	1	1
Kizimbani(Field): Root vs Young Leaf	442.3945991	-10.0859	6.84267	0.216886	1
Kizimbani(Field): Root vs Young Leaf	444.0787736	-2.56274e-15	1.83708	1	1
Kizimbani(Field): Root vs Young Leaf	446.1851892	-2.56274e-15	1.62776	1	1
Kizimbani(Field): Root vs Young Leaf	457.7534591	-8.60381	5.44626	0.551131	1
Kizimbani(Field): Root vs Young Leaf	458.9518627	-2.56274e-15	1.62801	1	1
Kizimbani(Field): Root vs Young Leaf	466.4270987	-3.68823	9.74944	0.280701	1
Kizimbani(Field): Root vs Young Leaf	467.8362	-2.56274e-15	1.64252	1	1
Kizimbani(Field): Root vs Young Leaf	470.7719365	-11.861	8.5922	0.0153275	0.160087
Kizimbani(Field): Root vs Young Leaf	475.8546602	-3.1447	9.04189	0.425202	1
Kizimbani(Field): Root vs Young Leaf	479.576325	8.78535	5.61084	0.566023	1
Kizimbani(Field): Root vs Young Leaf	482.1002	-3.06288	8.63408	0.433646	1
Kizimbani(Field): Root vs Young Leaf	497.2937336	-11.5965	8.32835	0.0262866	0.205912
Kizimbani(Field): Root vs Young Leaf	502.7	-11.7353	8.46575	0.0223347	0.19086
Kizimbani(Field): Root vs Young Leaf	508.149547	-1.71163	8.1536	0.70437	1
Kizimbani(Field): Root vs Young Leaf	510.6046023	-0.319755	6.78351	0.975971	1
Kizimbani(Field): Root vs Young Leaf	518.9734951	-2.56274e-15	1.87079	1	1
Kizimbani(Invitro): Mature Leaf vs Root	55.240281	0.619144	13.8296	0.36342	1
Kizimbani(Invitro): Mature Leaf vs Root	58.069093	-0.129896	17.4774	0.663139	1
Kizimbani(Invitro): Mature Leaf vs Root	66.9356	0	1.85355	1	1
Kizimbani(Invitro): Mature Leaf vs Root	69.117253	0.954776	11.3849	0.713047	1
Kizimbani(Invitro): Mature Leaf vs Root	76.843673	0	1.8478	1	1
Kizimbani(Invitro): Mature Leaf vs Root	80.880107	-0.0817054	15.2006	0.769312	1
Kizimbani(Invitro): Mature Leaf vs Root	83.259582	-0.375708	14.7298	0.188837	1
Kizimbani(Invitro): Mature Leaf vs Root	88.410897	-0.232055	19.2153	0.434797	1
Kizimbani(Invitro): Mature Leaf vs Root	92.5	11.9617	8.9035	0.0564287	0.88405
Kizimbani(Invitro): Mature Leaf vs Root	97.7	0	2.03898	1	1
Kizimbani(Invitro): Mature Leaf vs Root	105.8649206	0	2.06173	1	1
Kizimbani(Invitro): Mature Leaf vs Root	109.5816011	0.317609	8.86278	0.929168	1
Kizimbani(Invitro): Mature Leaf vs Root	113.16412	0	2.06637	1	1
Kizimbani(Invitro): Mature Leaf vs Root	119.2684505	-1.46461	12.7733	0.0202603	0.523912
Kizimbani(Invitro): Mature Leaf vs Root	123.8011672	-11.4933	8.44088	0.0222941	0.523912
Kizimbani(Invitro): Mature Leaf vs Root	130.3059153	-0.903438	12.8546	0.150932	1
Kizimbani(Invitro): Mature Leaf vs Root	133.8671134	2.29292	9.68114	0.423208	1
Kizimbani(Invitro): Mature Leaf vs Root	137.392432	0	1.85226	1	1
Kizimbani(Invitro): Mature Leaf vs Root	141.3295009	-0.84103	13.7648	0.20017	1
Kizimbani(Invitro): Mature Leaf vs Root	146.1235086	0	1.85355	1	1
Kizimbani(Invitro): Mature Leaf vs Root	154.5674187	-0.251974	13.026	0.697307	1
Kizimbani(Invitro): Mature Leaf vs Root	157.934391	-9.4496	6.43919	0.421131	1
Kizimbani(Invitro): Mature Leaf vs Root	161.1483275	0.901883	9.2907	0.736422	1
Kizimbani(Invitro): Mature Leaf vs Root	163.0598866	10.7575	7.71292	0.176242	1
Kizimbani(Invitro): Mature Leaf vs Root	167.469375	0	2.06637	1	1
Kizimbani(Invitro): Mature Leaf vs Root	172.4963958	0	1.85355	1	1
Kizimbani(Invitro): Mature Leaf vs Root	181.2855585	-0.930863	11.6681	0.222681	1
Kizimbani(Invitro): Mature Leaf vs Root	184.6378795	0	1.8478	1	1
Kizimbani(Invitro): Mature Leaf vs Root	189.3098095	10.318	7.28781	0.192105	1
Kizimbani(Invitro): Mature Leaf vs Root	193.551134	-0.487712	8.60223	0.897539	1
Kizimbani(Invitro): Mature Leaf vs Root	198.5963673	9.27106	6.28011	0.559797	1
Kizimbani(Invitro): Mature Leaf vs Root	202.3875097	0	1.85355	1	1
Kizimbani(Invitro): Mature Leaf vs Root	212.0202622	0	2.03898	1	1
Kizimbani(Invitro): Mature Leaf vs Root	215.7152436	0	1.8478	1	1
Kizimbani(Invitro): Mature Leaf vs Root	220.1480556	9.30848	6.31532	0.534721	1
Kizimbani(Invitro): Mature Leaf vs Root	225.8361468	1.4829	8.33811	0.791098	1
Kizimbani(Invitro): Mature Leaf vs Root	230.6970235	0.188967	10.6694	0.864017	1
Kizimbani(Invitro): Mature Leaf vs Root	237.44375	0	1.85355	1	1
Kizimbani(Invitro): Mature Leaf vs Root	243.408141	0	2.03898	1	1
Kizimbani(Invitro): Mature Leaf vs Root	245.5640164	-0.116839	11.1583	0.90452	1
Kizimbani(Invitro): Mature Leaf vs Root	246.8505769	0.705882	8.21933	0.904166	1
Kizimbani(Invitro): Mature Leaf vs Root	259.3656098	0	1.85226	1	1
Kizimbani(Invitro): Mature Leaf vs Root	263.978125	0	2.06637	1	1
Kizimbani(Invitro): Mature Leaf vs Root	266.8722222	-0.401208	14.2001	0.565249	1
Kizimbani(Invitro): Mature Leaf vs Root	271.1559319	0	2.03898	1	1
Kizimbani(Invitro): Mature Leaf vs Root	282.086743	1.00831	10.2742	0.396927	1
Kizimbani(Invitro): Mature Leaf vs Root	285.0131438	0.0489647	10.3349	0.966079	1
Kizimbani(Invitro): Mature Leaf vs Root	288.6200676	10.6883	7.64555	0.17519	1
Kizimbani(Invitro): Mature Leaf vs Root	290.6145989	10.0934	7.0706	0.413604	1
Kizimbani(Invitro): Mature Leaf vs Root	294.0703509	0	1.85355	1	1
Kizimbani(Invitro): Mature Leaf vs Root	303.9183967	-0.692818	12.0817	0.331108	1
Kizimbani(Invitro): Mature Leaf vs Root	308.3116563	-1.99359	10.0561	0.285964	1
Kizimbani(Invitro): Mature Leaf vs Root	309.8511607	1.15948	9.72699	0.614964	1
Kizimbani(Invitro): Mature Leaf vs Root	311.1962252	1.27863	9.63414	0.602488	1
Kizimbani(Invitro): Mature Leaf vs Root	316.8416961	-0.322587	12.1167	0.624678	1
Kizimbani(Invitro): Mature Leaf vs Root	319.8398899	0	1.85355	1	1
Kizimbani(Invitro): Mature Leaf vs Root	331.8383007	1.70464	9.52367	0.550208	1
Kizimbani(Invitro): Mature Leaf vs Root	332.8671429	0	1.8478	1	1
Kizimbani(Invitro): Mature Leaf vs Root	334.3525893	0.780461	9.88566	0.702087	1
Kizimbani(Invitro): Mature Leaf vs Root	341.4326428	-0.602056	12.476	0.371003	1
Kizimbani(Invitro): Mature Leaf vs Root	346.4151791	-0.660529	11.6934	0.410203	1
Kizimbani(Invitro): Mature Leaf vs Root	348.770263	-0.699304	11.5816	0.411188	1
Kizimbani(Invitro): Mature Leaf vs Root	359.6641572	-0.504915	10.1691	0.698171	1
Kizimbani(Invitro): Mature Leaf vs Root	361.82	0	1.8478	1	1
Kizimbani(Invitro): Mature Leaf vs Root	365.0796616	0.384529	13.8836	0.577567	1
Kizimbani(Invitro): Mature Leaf vs Root	370.935	-9.96835	6.94067	0.362499	1
Kizimbani(Invitro): Mature Leaf vs Root	373.3532393	0	2.06637	1	1
Kizimbani(Invitro): Mature Leaf vs Root	378.5835476	-0.717565	9.7478	0.674716	1
Kizimbani(Invitro): Mature Leaf vs Root	406.384375	0	2.03898	1	1
Kizimbani(Invitro): Mature Leaf vs Root	417.6775517	1.59989	8.52622	0.756119	1
Kizimbani(Invitro): Mature Leaf vs Root	433.5015663	1.97181	9.75358	0.354145	1
Kizimbani(Invitro): Mature Leaf vs Root	435.0555128	11.7091	8.65314	0.0373795	0.702735
Kizimbani(Invitro): Mature Leaf vs Root	438.1876988	0	2.06637	1	1
Kizimbani(Invitro): Mature Leaf vs Root	442.3945991	-9.86889	6.84397	0.39875	1
Kizimbani(Invitro): Mature Leaf vs Root	444.0787736	-0.989257	8.58989	0.837785	1
Kizimbani(Invitro): Mature Leaf vs Root	446.1851892	0	1.8478	1	1
Kizimbani(Invitro): Mature Leaf vs Root	457.7534591	-1.99946	8.88205	0.565297	1
Kizimbani(Invitro): Mature Leaf vs Root	458.9518627	-10.9585	7.91044	0.147106	1
Kizimbani(Invitro): Mature Leaf vs Root	466.4270987	-0.795812	10.9917	0.450764	1
Kizimbani(Invitro): Mature Leaf vs Root	467.8362	9.50928	6.49756	0.495863	1
Kizimbani(Invitro): Mature Leaf vs Root	470.7719365	11.0825	8.03616	0.132063	1
Kizimbani(Invitro): Mature Leaf vs Root	475.8546602	-10.946	7.89811	0.155597	1
Kizimbani(Invitro): Mature Leaf vs Root	479.576325	10.9474	7.90372	0.152896	1
Kizimbani(Invitro): Mature Leaf vs Root	482.1002	-9.64049	6.62314	0.401688	1
Kizimbani(Invitro): Mature Leaf vs Root	488.2717391	-1.06333	9.29798	0.676977	1
Kizimbani(Invitro): Mature Leaf vs Root	497.2937336	10.7205	7.67689	0.172574	1
Kizimbani(Invitro): Mature Leaf vs Root	500.2048404	1.45122	8.65854	0.741818	1
Kizimbani(Invitro): Mature Leaf vs Root	502.7	0	1.8478	1	1
Kizimbani(Invitro): Mature Leaf vs Root	508.149547	0.539035	9.93141	0.709301	1
Kizimbani(Invitro): Mature Leaf vs Root	510.6046023	11.5954	8.54029	0.0153637	0.523912
Kizimbani(Invitro): Mature Leaf vs Root	518.9734951	-1.15711	9.40022	0.633187	1
Kizimbani(Invitro): Mature Leaf vs Root	521.1826282	-1.16248	8.42176	0.835113	1
Kizimbani(Invitro): Mature Leaf vs Root	526.0944737	-10.3067	7.27506	0.325074	1
Kizimbani(Invitro): Mature Leaf vs Young Leaf	55.240281	-0.308557	13.2356	0.624192	1
Kizimbani(Invitro): Mature Leaf vs Young Leaf	58.069093	-0.201609	17.4117	0.448703	1
Kizimbani(Invitro): Mature Leaf vs Young Leaf	66.9356	0	2.0142	1	1
Kizimbani(Invitro): Mature Leaf vs Young Leaf	69.117253	1.1424	11.0904	0.637127	1
Kizimbani(Invitro): Mature Leaf vs Young Leaf	76.843673	0	1.98982	1	1
Kizimbani(Invitro): Mature Leaf vs Young Leaf	80.880107	0.0983834	15.1634	0.67196	1
Kizimbani(Invitro): Mature Leaf vs Young Leaf	83.259582	-0.0334199	14.7541	0.885779	1
Kizimbani(Invitro): Mature Leaf vs Young Leaf	88.410897	-0.140889	19.2247	0.609406	1
Kizimbani(Invitro): Mature Leaf vs Young Leaf	92.5	0	2.0142	1	1
Kizimbani(Invitro): Mature Leaf vs Young Leaf	97.7	0	1.85162	1	1
Kizimbani(Invitro): Mature Leaf vs Young Leaf	101.1418059	0.0147033	14.7871	0.949664	1
Kizimbani(Invitro): Mature Leaf vs Young Leaf	105.8649206	0	1.87605	1	1
Kizimbani(Invitro): Mature Leaf vs Young Leaf	109.5816011	0.391607	8.93091	0.86611	1
Kizimbani(Invitro): Mature Leaf vs Young Leaf	113.16412	0	1.90061	1	1
Kizimbani(Invitro): Mature Leaf vs Young Leaf	119.2684505	-0.317412	13.0477	0.58104	1
Kizimbani(Invitro): Mature Leaf vs Young Leaf	123.8011672	-0.483744	9.16771	0.773915	1
Kizimbani(Invitro): Mature Leaf vs Young Leaf	130.3059153	-0.0261385	13.1059	0.964119	1
Kizimbani(Invitro): Mature Leaf vs Young Leaf	133.8671134	1.76599	8.84184	0.562189	1
Kizimbani(Invitro): Mature Leaf vs Young Leaf	137.392432	0	1.98919	1	1
Kizimbani(Invitro): Mature Leaf vs Young Leaf	141.3295009	-0.0638684	13.9848	0.783627	1
Kizimbani(Invitro): Mature Leaf vs Young Leaf	146.1235086	0	2.0142	1	1
Kizimbani(Invitro): Mature Leaf vs Young Leaf	154.5674187	0.383612	13.2124	0.529738	1
Kizimbani(Invitro): Mature Leaf vs Young Leaf	157.934391	-9.05567	6.05004	0.378635	1
Kizimbani(Invitro): Mature Leaf vs Young Leaf	161.1483275	0.738723	8.92079	0.759931	1
Kizimbani(Invitro): Mature Leaf vs Young Leaf	163.0598866	0	1.98919	1	1
Kizimbani(Invitro): Mature Leaf vs Young Leaf	167.469375	0	1.90061	1	1
Kizimbani(Invitro): Mature Leaf vs Young Leaf	172.4963958	0	2.0142	1	1
Kizimbani(Invitro): Mature Leaf vs Young Leaf	181.2855585	-0.163877	11.8528	0.809232	1
Kizimbani(Invitro): Mature Leaf vs Young Leaf	184.6378795	0	1.98982	1	1
Kizimbani(Invitro): Mature Leaf vs Young Leaf	189.3098095	9.04797	6.03616	0.508042	1
Kizimbani(Invitro): Mature Leaf vs Young Leaf	193.551134	-0.671604	8.29605	0.896753	1
Kizimbani(Invitro): Mature Leaf vs Young Leaf	198.5963673	0	1.90061	1	1
Kizimbani(Invitro): Mature Leaf vs Young Leaf	202.3875097	0	2.0142	1	1
Kizimbani(Invitro): Mature Leaf vs Young Leaf	212.0202622	0	1.85162	1	1
Kizimbani(Invitro): Mature Leaf vs Young Leaf	215.7152436	0	1.98982	1	1
Kizimbani(Invitro): Mature Leaf vs Young Leaf	220.1480556	9.11469	6.09921	0.446044	1
Kizimbani(Invitro): Mature Leaf vs Young Leaf	225.8361468	1.22814	7.74528	0.822111	1
Kizimbani(Invitro): Mature Leaf vs Young Leaf	230.6970235	-0.121029	10.3913	0.892735	1
Kizimbani(Invitro): Mature Leaf vs Young Leaf	237.44375	0	2.0142	1	1
Kizimbani(Invitro): Mature Leaf vs Young Leaf	243.408141	0	1.85162	1	1
Kizimbani(Invitro): Mature Leaf vs Young Leaf	245.5640164	0.302654	11.2454	0.65466	1
Kizimbani(Invitro): Mature Leaf vs Young Leaf	246.8505769	1.55908	8.37981	0.700352	1
Kizimbani(Invitro): Mature Leaf vs Young Leaf	259.3656098	0	1.98919	1	1
Kizimbani(Invitro): Mature Leaf vs Young Leaf	263.978125	0	1.90061	1	1
Kizimbani(Invitro): Mature Leaf vs Young Leaf	266.8722222	0.0537931	14.3417	0.843105	1
Kizimbani(Invitro): Mature Leaf vs Young Leaf	271.1559319	0	1.85162	1	1
Kizimbani(Invitro): Mature Leaf vs Young Leaf	282.086743	0.295281	9.73099	0.791425	1
Kizimbani(Invitro): Mature Leaf vs Young Leaf	285.0131438	-0.388519	10.0845	0.685124	1
Kizimbani(Invitro): Mature Leaf vs Young Leaf	288.6200676	0	1.98919	1	1
Kizimbani(Invitro): Mature Leaf vs Young Leaf	290.6145989	0	1.90061	1	1
Kizimbani(Invitro): Mature Leaf vs Young Leaf	294.0703509	0	2.0142	1	1
Kizimbani(Invitro): Mature Leaf vs Young Leaf	303.9183967	-0.00112305	12.2475	0.998667	1
Kizimbani(Invitro): Mature Leaf vs Young Leaf	308.3116563	0.00230986	10.6178	0.99814	1
Kizimbani(Invitro): Mature Leaf vs Young Leaf	309.8511607	1.02153	9.69883	0.544435	1
Kizimbani(Invitro): Mature Leaf vs Young Leaf	311.1962252	1.40573	9.51168	0.440395	1
Kizimbani(Invitro): Mature Leaf vs Young Leaf	316.8416961	0.109383	12.2022	0.839506	1
Kizimbani(Invitro): Mature Leaf vs Young Leaf	319.8398899	0	2.0142	1	1
Kizimbani(Invitro): Mature Leaf vs Young Leaf	331.8383007	1.13135	8.99609	0.66998	1
Kizimbani(Invitro): Mature Leaf vs Young Leaf	332.8671429	0	1.98982	1	1
Kizimbani(Invitro): Mature Leaf vs Young Leaf	334.3525893	0.402754	9.3879	0.835092	1
Kizimbani(Invitro): Mature Leaf vs Young Leaf	341.4326428	0.260019	12.7522	0.641986	1
Kizimbani(Invitro): Mature Leaf vs Young Leaf	346.4151791	0.16647	12.0285	0.797751	1
Kizimbani(Invitro): Mature Leaf vs Young Leaf	348.770263	0.0839168	11.8961	0.898435	1
Kizimbani(Invitro): Mature Leaf vs Young Leaf	359.6641572	0.279074	10.3944	0.722985	1
Kizimbani(Invitro): Mature Leaf vs Young Leaf	361.82	0	1.98982	1	1
Kizimbani(Invitro): Mature Leaf vs Young Leaf	365.0796616	-0.279182	13.489	0.665866	1
Kizimbani(Invitro): Mature Leaf vs Young Leaf	370.935	1.93059	8.75861	0.576494	1
Kizimbani(Invitro): Mature Leaf vs Young Leaf	373.3532393	0	1.90061	1	1
Kizimbani(Invitro): Mature Leaf vs Young Leaf	378.5835476	-0.122539	9.8643	0.902004	1
Kizimbani(Invitro): Mature Leaf vs Young Leaf	406.384375	0	1.85162	1	1
Kizimbani(Invitro): Mature Leaf vs Young Leaf	417.6775517	2.38185	8.7296	0.524573	1
Kizimbani(Invitro): Mature Leaf vs Young Leaf	433.5015663	1.01546	8.81465	0.699738	1
Kizimbani(Invitro): Mature Leaf vs Young Leaf	435.0555128	9.37697	6.35182	0.409904	1
Kizimbani(Invitro): Mature Leaf vs Young Leaf	438.1876988	0	1.90061	1	1
Kizimbani(Invitro): Mature Leaf vs Young Leaf	442.3945991	-9.78261	6.74127	0.270996	1
Kizimbani(Invitro): Mature Leaf vs Young Leaf	444.0787736	-2.00228	8.38684	0.693887	1
Kizimbani(Invitro): Mature Leaf vs Young Leaf	446.1851892	0	1.98982	1	1
Kizimbani(Invitro): Mature Leaf vs Young Leaf	457.7534591	-0.31178	9.37591	0.846872	1
Kizimbani(Invitro): Mature Leaf vs Young Leaf	458.9518627	-0.380455	8.74216	0.917105	1
Kizimbani(Invitro): Mature Leaf vs Young Leaf	466.4270987	-0.202857	11.1307	0.782395	1
Kizimbani(Invitro): Mature Leaf vs Young Leaf	467.8362	0	2.0142	1	1
Kizimbani(Invitro): Mature Leaf vs Young Leaf	470.7719365	9.6199	6.57852	0.340721	1
Kizimbani(Invitro): Mature Leaf vs Young Leaf	475.8546602	-0.137575	8.55282	0.971639	1
Kizimbani(Invitro): Mature Leaf vs Young Leaf	479.576325	9.79293	6.74659	0.287552	1
Kizimbani(Invitro): Mature Leaf vs Young Leaf	482.1002	1.27966	7.95102	0.809807	1
Kizimbani(Invitro): Mature Leaf vs Young Leaf	488.2717391	0.252006	9.74976	0.813749	1
Kizimbani(Invitro): Mature Leaf vs Young Leaf	497.2937336	0	2.0142	1	1
Kizimbani(Invitro): Mature Leaf vs Young Leaf	500.2048404	-0.317686	7.50816	0.965136	1
Kizimbani(Invitro): Mature Leaf vs Young Leaf	502.7	0	1.98982	1	1
Kizimbani(Invitro): Mature Leaf vs Young Leaf	508.149547	-0.354948	9.44009	0.804135	1
Kizimbani(Invitro): Mature Leaf vs Young Leaf	510.6046023	9.50085	6.47006	0.381035	1
Kizimbani(Invitro): Mature Leaf vs Young Leaf	518.9734951	-0.499539	9.57947	0.693558	1
Kizimbani(Invitro): Mature Leaf vs Young Leaf	521.1826282	0.883487	9.11833	0.668571	1
Kizimbani(Invitro): Mature Leaf vs Young Leaf	526.0944737	1.56238	8.81147	0.636122	1
Kizimbani(Invitro): Root vs Young Leaf	55.240281	-1.16393	13.7889	0.0322741	0.721592
Kizimbani(Invitro): Root vs Young Leaf	58.069093	-0.203728	17.455	0.486089	1
Kizimbani(Invitro): Root vs Young Leaf	66.9356	0	1.92758	1	1
Kizimbani(Invitro): Root vs Young Leaf	69.117253	-0.374576	11.7149	0.838498	1
Kizimbani(Invitro): Root vs Young Leaf	76.843673	0	1.91013	1	1
Kizimbani(Invitro): Root vs Young Leaf	80.880107	-0.0724726	15.2762	0.747491	1
Kizimbani(Invitro): Root vs Young Leaf	83.259582	0.0824015	14.7233	0.889277	1
Kizimbani(Invitro): Root vs Young Leaf	88.410897	-0.041833	19.2183	0.891997	1
Kizimbani(Invitro): Root vs Young Leaf	92.5	-12.0314	8.94623	0.0260499	0.721592
Kizimbani(Invitro): Root vs Young Leaf	97.7	0	1.92313	1	1
Kizimbani(Invitro): Root vs Young Leaf	101.1418059	0.455889	14.6227	0.435035	1
Kizimbani(Invitro): Root vs Young Leaf	105.8649206	0	1.94041	1	1
Kizimbani(Invitro): Root vs Young Leaf	109.5816011	0.0162799	9.14985	0.994641	1
Kizimbani(Invitro): Root vs Young Leaf	113.16412	0	1.95659	1	1
Kizimbani(Invitro): Root vs Young Leaf	119.2684505	0.897045	12.5241	0.0680138	0.959552
Kizimbani(Invitro): Root vs Young Leaf	123.8011672	11.0448	7.97023	0.0383826	0.721592
Kizimbani(Invitro): Root vs Young Leaf	130.3059153	0.649184	12.8451	0.201629	1
Kizimbani(Invitro): Root vs Young Leaf	133.8671134	-1.07859	10.1117	0.311629	1
Kizimbani(Invitro): Root vs Young Leaf	137.392432	0	1.8956	1	1
Kizimbani(Invitro): Root vs Young Leaf	141.3295009	0.542425	13.7276	0.304081	1
Kizimbani(Invitro): Root vs Young Leaf	146.1235086	0	1.92758	1	1
Kizimbani(Invitro): Root vs Young Leaf	154.5674187	0.371425	13.2404	0.480968	1
Kizimbani(Invitro): Root vs Young Leaf	157.934391	0	1.91013	1	1
Kizimbani(Invitro): Root vs Young Leaf	161.1483275	-0.565339	9.56928	0.713202	1
Kizimbani(Invitro): Root vs Young Leaf	163.0598866	-10.9185	7.84486	0.106473	0.959552
Kizimbani(Invitro): Root vs Young Leaf	167.469375	0	1.95659	1	1
Kizimbani(Invitro): Root vs Young Leaf	172.4963958	0	1.92758	1	1
Kizimbani(Invitro): Root vs Young Leaf	181.2855585	0.518638	11.5546	0.350575	1
Kizimbani(Invitro): Root vs Young Leaf	184.6378795	0	1.91013	1	1
Kizimbani(Invitro): Root vs Young Leaf	189.3098095	-1.37567	7.84747	0.800232	1
Kizimbani(Invitro): Root vs Young Leaf	193.551134	-0.502915	8.22011	0.923589	1
Kizimbani(Invitro): Root vs Young Leaf	198.5963673	-9.3406	6.31433	0.325946	1
Kizimbani(Invitro): Root vs Young Leaf	202.3875097	0	1.92758	1	1
Kizimbani(Invitro): Root vs Young Leaf	212.0202622	0	1.92313	1	1
Kizimbani(Invitro): Root vs Young Leaf	215.7152436	0	1.91013	1	1
Kizimbani(Invitro): Root vs Young Leaf	220.1480556	-0.237086	7.20451	0.97622	1
Kizimbani(Invitro): Root vs Young Leaf	225.8361468	-0.828418	8.64507	0.806745	1
Kizimbani(Invitro): Root vs Young Leaf	230.6970235	-0.545369	10.6445	0.336016	1
Kizimbani(Invitro): Root vs Young Leaf	237.44375	0	1.92758	1	1
Kizimbani(Invitro): Root vs Young Leaf	243.408141	0	1.92313	1	1
Kizimbani(Invitro): Root vs Young Leaf	245.5640164	0.16369	11.3377	0.777491	1
Kizimbani(Invitro): Root vs Young Leaf	246.8505769	0.344762	8.82645	0.894727	1
Kizimbani(Invitro): Root vs Young Leaf	259.3656098	0	1.8956	1	1
Kizimbani(Invitro): Root vs Young Leaf	263.978125	0	1.95659	1	1
Kizimbani(Invitro): Root vs Young Leaf	266.8722222	0.271201	14.2749	0.637177	1
Kizimbani(Invitro): Root vs Young Leaf	271.1559319	0	1.92313	1	1
Kizimbani(Invitro): Root vs Young Leaf	282.086743	-0.948269	10.4364	0.134755	0.959552
Kizimbani(Invitro): Root vs Young Leaf	285.0131438	-0.599428	10.229	0.422269	1
Kizimbani(Invitro): Root vs Young Leaf	288.6200676	-10.8419	7.77044	0.0908137	0.959552
Kizimbani(Invitro): Root vs Young Leaf	290.6145989	-10.2933	7.23521	0.258841	1
Kizimbani(Invitro): Root vs Young Leaf	294.0703509	0	1.92758	1	1
Kizimbani(Invitro): Root vs Young Leaf	303.9183967	0.429176	12.0701	0.366793	1
Kizimbani(Invitro): Root vs Young Leaf	308.3116563	1.71916	10.0392	0.316792	1
Kizimbani(Invitro): Root vs Young Leaf	309.8511607	-0.207587	10.2233	0.801506	1
Kizimbani(Invitro): Root vs Young Leaf	311.1962252	-0.224833	10.1575	0.817021	1
Kizimbani(Invitro): Root vs Young Leaf	316.8416961	0.193841	12.1998	0.698884	1
Kizimbani(Invitro): Root vs Young Leaf	319.8398899	0	1.92758	1	1
Kizimbani(Invitro): Root vs Young Leaf	331.8383007	-0.79245	9.92966	0.520143	1
Kizimbani(Invitro): Root vs Young Leaf	332.8671429	0	1.91013	1	1
Kizimbani(Invitro): Root vs Young Leaf	334.3525893	-0.766076	10.0218	0.544968	1
Kizimbani(Invitro): Root vs Young Leaf	341.4326428	0.619223	12.625	0.208482	1
Kizimbani(Invitro): Root vs Young Leaf	346.4151791	0.678603	11.8398	0.211356	1
Kizimbani(Invitro): Root vs Young Leaf	348.770263	0.639307	11.6827	0.283829	1
Kizimbani(Invitro): Root vs Young Leaf	359.6641572	0.516086	10.3275	0.452857	1
Kizimbani(Invitro): Root vs Young Leaf	361.82	0	1.91013	1	1
Kizimbani(Invitro): Root vs Young Leaf	365.0796616	-0.850706	13.8495	0.142912	0.959552
Kizimbani(Invitro): Root vs Young Leaf	370.935	11.5376	8.45665	0.0203305	0.721592
Kizimbani(Invitro): Root vs Young Leaf	373.3532393	0	1.95659	1	1
Kizimbani(Invitro): Root vs Young Leaf	378.5835476	0.326614	9.67099	0.818433	1
Kizimbani(Invitro): Root vs Young Leaf	406.384375	0	1.92313	1	1
Kizimbani(Invitro): Root vs Young Leaf	417.6775517	0.159315	9.3872	0.941207	1
Kizimbani(Invitro): Root vs Young Leaf	433.5015663	-1.31464	10.0616	0.263254	1
Kizimbani(Invitro): Root vs Young Leaf	435.0555128	-2.59431	9.00386	0.447126	1
Kizimbani(Invitro): Root vs Young Leaf	438.1876988	0	1.95659	1	1
Kizimbani(Invitro): Root vs Young Leaf	442.3945991	0	1.92758	1	1
Kizimbani(Invitro): Root vs Young Leaf	444.0787736	-0.965847	7.66229	0.891964	1
Kizimbani(Invitro): Root vs Young Leaf	446.1851892	0	1.91013	1	1
Kizimbani(Invitro): Root vs Young Leaf	457.7534591	1.64434	8.64902	0.619102	1
Kizimbani(Invitro): Root vs Young Leaf	458.9518627	10.6514	7.58272	0.123775	0.959552
Kizimbani(Invitro): Root vs Young Leaf	466.4270987	0.375362	10.8765	0.498189	1
Kizimbani(Invitro): Root vs Young Leaf	467.8362	-9.57883	6.54099	0.293811	1
Kizimbani(Invitro): Root vs Young Leaf	470.7719365	-1.69398	8.51808	0.713161	1
Kizimbani(Invitro): Root vs Young Leaf	475.8546602	10.6499	7.58191	0.128682	0.959552
Kizimbani(Invitro): Root vs Young Leaf	479.576325	-1.48137	8.53153	0.739606	1
Kizimbani(Invitro): Root vs Young Leaf	482.1002	10.4926	7.42786	0.124326	0.959552
Kizimbani(Invitro): Root vs Young Leaf	488.2717391	1.10804	9.44387	0.598448	1
Kizimbani(Invitro): Root vs Young Leaf	497.2937336	-10.8341	7.76314	0.0931605	0.959552
Kizimbani(Invitro): Root vs Young Leaf	500.2048404	-1.95217	8.63589	0.647375	1
Kizimbani(Invitro): Root vs Young Leaf	502.7	0	1.91013	1	1
Kizimbani(Invitro): Root vs Young Leaf	508.149547	-1.04967	9.89008	0.422511	1
Kizimbani(Invitro): Root vs Young Leaf	510.6046023	-2.37223	8.93961	0.43102	1
Kizimbani(Invitro): Root vs Young Leaf	518.9734951	0.489641	9.11634	0.828853	1
Kizimbani(Invitro): Root vs Young Leaf	521.1826282	1.63048	8.93019	0.595536	1
Kizimbani(Invitro): Root vs Young Leaf	526.0944737	11.5076	8.4273	0.0250709	0.721592
Kizimbani: Field vs Invitro	58.069093	-0.617865	17.8564	0.0462807	0.129586
Kizimbani: Field vs Invitro	88.410897	-0.258397	19.4214	0.414327	0.644508
Kizimbani: Field vs Invitro	101.1418059	0.044448	14.7373	0.858755	0.870481
Kizimbani: Field vs Invitro	119.2684505	-0.982082	13.4498	0.0190837	0.066793
Kizimbani: Field vs Invitro	130.3059153	0.735173	12.7059	0.0728519	0.169988
Kizimbani: Field vs Invitro	141.3295009	0.170788	13.8293	0.52007	0.661907
Kizimbani: Field vs Invitro	181.2855585	0.0556758	11.7559	0.870481	0.870481
Kizimbani: Field vs Invitro	316.8416961	0.178544	12.1898	0.658452	0.768193
Kizimbani: Field vs Invitro	346.4151791	0.405065	11.7427	0.301742	0.603485
Kizimbani: Field vs Invitro	348.770263	0.25468	11.6773	0.514099	0.661907
Kizimbani: Field vs Invitro	365.0796616	0.283394	13.6988	0.351436	0.615012

## Sheet: Mfaransa
Alleles used for quantitative analysis of MSAP peak height using enzyme combination MspI-EcoRI
Comparison	allele	logFC	logCPM	PValue	FDR
Mfaransa: Field vs Invitro	101.1418059	3.08557	14.2429	9.68853e-12	4.35984e-11
Mfaransa: Field vs Invitro	230.6970235	-1.11355	11.1025	0.000214547	0.000482731
Mfaransa: Field vs Invitro	311.1962252	-1.51456	11.9046	4.89385e-09	1.46815e-08
Mfaransa: Field vs Invitro	348.770263	-2.26677	13.7147	0.00244585	0.00440253
Mfaransa: Field vs Invitro	365.0796616	-0.820187	14.43	0.00955983	0.0143397
Mfaransa: Field vs Invitro	433.5015663	-3.76764	12.1656	2.12609e-13	1.91348e-12
Mfaransa(Field): Root vs Young Leaf	92.5	-15.5553	13.3181	6.00451e-08	5.64424e-06
Mfaransa(Field): Root vs Young Leaf	109.5816011	-12.0724	9.84296	0.00603758	0.0970429
Mfaransa(Field): Root vs Young Leaf	245.5640164	-12.1392	9.90949	0.00619423	0.0970429
Mfaransa(Field): Root vs Young Leaf	332.8671429	14.8989	12.078	0.000148557	0.00698217
Mfaransa(Field): Root vs Young Leaf	341.4326428	12.2123	9.40201	0.0132852	0.178401
Mfaransa(Field): Root vs Young Leaf	348.770263	3.9226	14.6578	0.00388488	0.0912946
Mfaransa(Field): Root vs Young Leaf	457.7534591	12.7437	9.92948	0.000910313	0.0285231
Mfaransa(Invitro): Mature Leaf vs Root	55.240281	2.34717	13.7278	2.29391e-06	0.000107814
Mfaransa(Invitro): Mature Leaf vs Root	76.843673	-12.9629	9.77967	9.90928e-08	9.31473e-06
Mfaransa(Invitro): Root vs Young Leaf	76.843673	12.3888	9.22514	0.0017596	0.165403
Mfaransa(Invitro): Mature Leaf vs Root	92.5	12.47	9.28846	0.0131242	0.198559
Mfaransa(Invitro): Mature Leaf vs Young Leaf	92.5	12.6644	9.45935	0.00479868	0.225538
Mfaransa(Invitro): Mature Leaf vs Root	309.8511607	12.5085	9.32749	0.00097062	0.0304128
Mfaransa(Invitro): Mature Leaf vs Young Leaf	309.8511607	12.503	9.30001	0.00453996	0.225538
Mfaransa(Invitro): Mature Leaf vs Root	417.6775517	-11.7803	8.60444	0.0107592	0.198559
Mfaransa(Invitro): Mature Leaf vs Young Leaf	500.2048404	11.4355	8.24143	0.0136772	0.428551
Mfaransa(Invitro): Mature Leaf vs Root	521.1826282	-11.9521	8.77473	0.00610313	0.143424
Mfaransa(Invitro): Mature Leaf vs Root	365.0796616	1.05456	13.7545	0.0159803	0.198559
Mfaransa(Field): Root vs Young Leaf	518.9734951	12.2034	9.39329	0.0186071	0.218633
Mfaransa(Invitro): Mature Leaf vs Root	444.0787736	12.2111	9.03157	0.0189456	0.198559
Mfaransa(Invitro): Mature Leaf vs Root	500.2048404	11.6101	8.43545	0.019011	0.198559
Mfaransa(Invitro): Root vs Young Leaf	521.1826282	11.3922	8.23651	0.0194196	0.912722
Mfaransa(Invitro): Mature Leaf vs Root	266.8722222	-1.79075	12.4898	0.0230324	0.216505
Mfaransa(Field): Root vs Young Leaf	497.2937336	11.6093	8.80573	0.0252042	0.246449
Mfaransa(Field): Root vs Young Leaf	246.8505769	11.804	8.99802	0.026218	0.246449
Mfaransa(Invitro): Mature Leaf vs Young Leaf	346.4151791	1.87421	12.4189	0.0263336	0.527007
Mfaransa(Invitro): Mature Leaf vs Young Leaf	348.770263	1.86208	12.2636	0.0280323	0.527007
Mfaransa(Field): Root vs Young Leaf	80.880107	12.3901	9.5783	0.0337907	0.288757
Mfaransa(Field): Root vs Young Leaf	508.149547	11.067	8.27396	0.0420953	0.329747
Mfaransa(Invitro): Mature Leaf vs Root	220.1480556	-11.7192	8.54485	0.0607962	0.505469
Mfaransa(Invitro): Mature Leaf vs Root	285.0131438	1.77083	10.4653	0.0645279	0.505469
Mfaransa(Invitro): Mature Leaf vs Root	467.8362	11.2415	8.07055	0.077386	0.559561
Mfaransa(Invitro): Root vs Young Leaf	417.6775517	10.6291	7.48486	0.0912019	1
Mfaransa: Field vs Invitro	181.2855585	-0.45137	12.0546	0.105317	0.135408
Mfaransa(Invitro): Mature Leaf vs Young Leaf	55.240281	1.13778	12.8204	0.113142	1
Mfaransa(Invitro): Mature Leaf vs Root	348.770263	1.4736	11.9465	0.133571	0.858587
Mfaransa(Invitro): Root vs Young Leaf	55.240281	-1.15406	13.8289	0.139334	1
Mfaransa(Field): Root vs Young Leaf	458.9518627	11.4357	8.63532	0.141871	1
Mfaransa(Invitro): Mature Leaf vs Root	442.3945991	11.6757	8.5	0.147923	0.858587
Mfaransa(Field): Root vs Young Leaf	58.069093	-2.36601	17.5921	0.149429	1
Mfaransa(Invitro): Mature Leaf vs Root	346.4151791	1.41939	12.0519	0.149774	0.858587
Mfaransa(Invitro): Mature Leaf vs Root	193.551134	-10.2907	7.13826	0.155276	0.858587
Mfaransa(Field): Root vs Young Leaf	130.3059153	-11.51	9.28515	0.171259	1
Mfaransa(Invitro): Root vs Young Leaf	263.978125	-10.9362	7.78836	0.176131	1
Mfaransa(Field): Root vs Young Leaf	500.2048404	10.872	8.08073	0.187516	1
Mfaransa(Invitro): Mature Leaf vs Root	263.978125	11.1287	7.9605	0.196279	1
Mfaransa(Invitro): Root vs Young Leaf	266.8722222	1.36506	11.9961	0.199574	1
Mfaransa(Invitro): Mature Leaf vs Young Leaf	444.0787736	10.7296	7.54615	0.199928	1
Mfaransa(Field): Root vs Young Leaf	88.410897	-2.06597	19.6454	0.218704	1
Mfaransa(Field): Root vs Young Leaf	346.4151791	2.41525	13.5362	0.230453	1
Mfaransa(Field): Root vs Young Leaf	502.7	-11.6578	9.43203	0.230635	1
Mfaransa(Invitro): Mature Leaf vs Young Leaf	246.8505769	10.122	6.95386	0.234139	1
Mfaransa(Invitro): Mature Leaf vs Young Leaf	365.0796616	0.871907	13.6571	0.23516	1
Mfaransa(Invitro): Mature Leaf vs Young Leaf	442.3945991	10.0547	6.88151	0.238792	1
Mfaransa(Invitro): Root vs Young Leaf	220.1480556	10.219	7.08738	0.260591	1
Mfaransa(Field): Root vs Young Leaf	55.240281	-2.8308	13.6845	0.264811	1
Mfaransa(Field): Root vs Young Leaf	361.82	10.3986	7.62307	0.26704	1
Mfaransa(Invitro): Mature Leaf vs Young Leaf	198.5963673	9.74385	6.58887	0.272953	1
Mfaransa(Invitro): Mature Leaf vs Root	230.6970235	1.18307	10.2281	0.286183	1
Mfaransa(Invitro): Mature Leaf vs Root	198.5963673	10.1599	7.01133	0.286582	1
Mfaransa(Field): Root vs Young Leaf	479.576325	10.0665	7.30072	0.290287	1
Mfaransa(Invitro): Mature Leaf vs Young Leaf	58.069093	0.389457	17.5368	0.302236	1
Mfaransa(Invitro): Root vs Young Leaf	246.8505769	9.92451	6.80016	0.303166	1
Mfaransa(Field): Root vs Young Leaf	435.0555128	1.25895	13.1585	0.306	1
Mfaransa(Invitro): Mature Leaf vs Young Leaf	80.880107	-0.332248	15.0938	0.30984	1
Mfaransa(Field): Root vs Young Leaf	442.3945991	10.0134	7.25209	0.310189	1
Mfaransa(Invitro): Mature Leaf vs Young Leaf	123.8011672	9.33943	6.20355	0.315913	1
Mfaransa(Invitro): Mature Leaf vs Root	331.8383007	1.92422	9.68526	0.316058	1
Mfaransa(Invitro): Mature Leaf vs Young Leaf	467.8362	9.36125	6.21458	0.31983	1
Mfaransa(Invitro): Mature Leaf vs Young Leaf	230.6970235	0.963559	10.1007	0.320513	1
Mfaransa(Field): Root vs Young Leaf	488.2717391	9.65681	6.9069	0.320785	1
Mfaransa(Field): Root vs Young Leaf	316.8416961	9.86238	7.10246	0.323759	1
Mfaransa(Field): Root vs Young Leaf	433.5015663	1.1841	13.4403	0.327105	1
Mfaransa(Invitro): Mature Leaf vs Root	508.149547	1.79006	9.6885	0.331468	1
Mfaransa(Field): Root vs Young Leaf	198.5963673	10.0047	7.24015	0.333405	1
Mfaransa(Invitro): Mature Leaf vs Root	88.410897	0.361874	19.2937	0.339595	1
Mfaransa(Invitro): Root vs Young Leaf	123.8011672	9.23134	6.13713	0.344835	1
Mfaransa(Invitro): Mature Leaf vs Young Leaf	285.0131438	0.968406	9.91195	0.345098	1
Mfaransa(Invitro): Mature Leaf vs Young Leaf	370.935	-9.51989	6.36637	0.354259	1
Mfaransa(Invitro): Mature Leaf vs Root	58.069093	0.408607	17.517	0.363062	1
Mfaransa(Field): Root vs Young Leaf	406.384375	9.43563	6.70362	0.36378	1
Mfaransa(Invitro): Mature Leaf vs Root	101.1418059	-0.359087	14.4397	0.3697	1
Mfaransa(Field): Root vs Young Leaf	466.4270987	1.51395	11.4212	0.378406	1
Mfaransa(Invitro): Root vs Young Leaf	193.551134	9.13471	6.03997	0.380613	1
Mfaransa(Invitro): Mature Leaf vs Root	370.935	-9.42395	6.30067	0.389906	1
Mfaransa(Invitro): Mature Leaf vs Young Leaf	526.0944737	-9.39454	6.25521	0.39138	1
Mfaransa(Invitro): Mature Leaf vs Root	130.3059153	-0.643711	11.8922	0.392893	1
Mfaransa(Invitro): Mature Leaf vs Root	334.3525893	1.68963	9.59605	0.402706	1
Mfaransa(Field): Root vs Young Leaf	309.8511607	1.02105	12.8273	0.417709	1
Mfaransa(Invitro): Mature Leaf vs Young Leaf	88.410897	0.300923	19.2899	0.425092	1
Mfaransa(Invitro): Mature Leaf vs Root	526.0944737	-9.29861	6.1828	0.425379	1
Mfaransa(Invitro): Mature Leaf vs Root	282.086743	1.50097	9.67255	0.436263	1
Mfaransa(Invitro): Mature Leaf vs Root	316.8416961	-0.571713	12.0832	0.436903	1
Mfaransa: Field vs Invitro	58.069093	0.356278	17.761	0.44863	0.504709
Mfaransa(Invitro): Mature Leaf vs Root	245.5640164	-0.648858	10.9533	0.449729	1
Mfaransa(Field): Root vs Young Leaf	334.3525893	-2.12895	11.5131	0.459651	1
Mfaransa(Invitro): Root vs Young Leaf	285.0131438	-0.750895	10.5917	0.461014	1
Mfaransa(Invitro): Mature Leaf vs Young Leaf	130.3059153	-0.478043	11.9882	0.465025	1
Mfaransa(Invitro): Mature Leaf vs Young Leaf	282.086743	1.3023	9.53092	0.467955	1
Mfaransa(Field): Root vs Young Leaf	470.7719365	1.22852	11.1421	0.475435	1
Mfaransa(Invitro): Mature Leaf vs Young Leaf	266.8722222	-0.487062	12.9281	0.476005	1
Mfaransa(Field): Root vs Young Leaf	141.3295009	-2.26945	10.6563	0.479843	1
Mfaransa(Invitro): Mature Leaf vs Young Leaf	508.149547	1.38177	9.38794	0.486388	1
Mfaransa(Invitro): Mature Leaf vs Young Leaf	331.8383007	1.47943	9.34936	0.489409	1
Mfaransa(Field): Root vs Young Leaf	101.1418059	-1.34939	11.7403	0.491095	1
Mfaransa(Invitro): Mature Leaf vs Young Leaf	433.5015663	0.979796	9.40424	0.492212	1
Mfaransa(Field): Root vs Young Leaf	311.1962252	0.899382	12.6592	0.50515	1
Mfaransa(Field): Root vs Young Leaf	373.3532393	-9.98624	7.78537	0.50561	1
Mfaransa(Invitro): Mature Leaf vs Young Leaf	101.1418059	-0.202039	14.5346	0.510624	1
Mfaransa(Invitro): Mature Leaf vs Young Leaf	69.117253	1.5681	11.1422	0.512165	1
Mfaransa(Invitro): Mature Leaf vs Young Leaf	83.259582	-0.213603	14.5608	0.512681	1
Mfaransa(Invitro): Mature Leaf vs Young Leaf	316.8416961	-0.434877	12.164	0.514664	1
Mfaransa(Invitro): Mature Leaf vs Root	133.8671134	1.58679	9.12588	0.528166	1
Mfaransa(Invitro): Mature Leaf vs Young Leaf	435.0555128	2.53537	8.47382	0.531142	1
Mfaransa(Invitro): Mature Leaf vs Root	157.934391	-0.440564	11.9047	0.53213	1
Mfaransa(Field): Root vs Young Leaf	230.6970235	-1.07215	11.7481	0.532813	1
Mfaransa(Invitro): Mature Leaf vs Root	488.2717391	-1.80924	9.14402	0.534783	1
Mfaransa(Field): Root vs Young Leaf	181.2855585	-1.05129	12.3626	0.536322	1
Mfaransa(Invitro): Mature Leaf vs Young Leaf	497.2937336	2.50007	8.22707	0.541232	1
Mfaransa(Invitro): Mature Leaf vs Root	83.259582	-0.248365	14.5204	0.546596	1
Mfaransa(Field): Root vs Young Leaf	282.086743	-1.01889	11.9441	0.551548	1
Mfaransa(Invitro): Mature Leaf vs Young Leaf	334.3525893	1.31367	9.32231	0.557806	1
Mfaransa(Invitro): Mature Leaf vs Young Leaf	308.3116563	-0.50624	10.3979	0.561031	1
Mfaransa(Invitro): Mature Leaf vs Root	479.576325	2.04851	8.94959	0.567144	1
Mfaransa(Invitro): Mature Leaf vs Young Leaf	245.5640164	-0.38002	11.0877	0.5689	1
Mfaransa(Invitro): Mature Leaf vs Young Leaf	133.8671134	1.52609	9.0838	0.572118	1
Mfaransa(Invitro): Root vs Young Leaf	101.1418059	0.219517	14.1876	0.581712	1
Mfaransa(Invitro): Root vs Young Leaf	346.4151791	0.530711	12.7074	0.588149	1
Mfaransa(Invitro): Mature Leaf vs Young Leaf	470.7719365	2.06837	8.79566	0.59175	1
Mfaransa(Invitro): Mature Leaf vs Root	341.4326428	-0.409213	12.4901	0.592462	1
Mfaransa(Field): Root vs Young Leaf	365.0796616	0.629627	14.8847	0.592499	1
Mfaransa(Field): Root vs Young Leaf	225.8361468	-1.35153	10.4225	0.604657	1
Mfaransa(Invitro): Mature Leaf vs Root	470.7719365	1.95518	8.69667	0.606968	1
Mfaransa(Invitro): Mature Leaf vs Young Leaf	378.5835476	-0.464141	10.1572	0.611538	1
Mfaransa(Field): Root vs Young Leaf	133.8671134	-1.15365	11.4524	0.613413	1
Mfaransa(Invitro): Root vs Young Leaf	141.3295009	0.347874	12.5518	0.614052	1
Mfaransa(Invitro): Mature Leaf vs Root	308.3116563	-0.474688	10.3795	0.624599	1
Mfaransa(Invitro): Root vs Young Leaf	479.576325	-1.59223	8.87576	0.626717	1
Mfaransa(Invitro): Root vs Young Leaf	348.770263	0.464332	12.5777	0.630991	1
Mfaransa(Invitro): Mature Leaf vs Root	433.5015663	0.760378	9.23674	0.637155	1
Mfaransa(Invitro): Root vs Young Leaf	444.0787736	-1.48651	9.29506	0.639582	1
Mfaransa(Invitro): Mature Leaf vs Young Leaf	510.6046023	1.8825	8.62576	0.640314	1
Mfaransa(Invitro): Root vs Young Leaf	488.2717391	1.62699	8.83107	0.645373	1
Mfaransa(Invitro): Mature Leaf vs Root	119.2684505	-0.360115	12.5846	0.646993	1
Mfaransa(Invitro): Root vs Young Leaf	435.0555128	1.72291	8.48115	0.658335	1
Mfaransa(Invitro): Mature Leaf vs Young Leaf	417.6775517	-1.04881	9.1951	0.66709	1
Mfaransa(Invitro): Root vs Young Leaf	157.934391	0.410119	11.712	0.683034	1
Mfaransa(Invitro): Mature Leaf vs Root	80.880107	-0.168297	15.1423	0.687676	1
Mfaransa(Invitro): Mature Leaf vs Young Leaf	466.4270987	1.75038	8.87964	0.701648	1
Mfaransa(Invitro): Mature Leaf vs Young Leaf	521.1826282	-0.433798	9.59564	0.703817	1
Mfaransa(Invitro): Root vs Young Leaf	331.8383007	-0.413849	9.97949	0.713034	1
Mfaransa(Invitro): Mature Leaf vs Young Leaf	341.4326428	-0.253093	12.5839	0.7183	1
Mfaransa(Invitro): Mature Leaf vs Young Leaf	311.1962252	0.253848	10.8354	0.719715	1
Mfaransa(Invitro): Root vs Young Leaf	467.8362	-1.79572	8.25783	0.72214	1
Mfaransa(Invitro): Mature Leaf vs Root	510.6046023	1.80271	8.55629	0.725073	1
Mfaransa(Invitro): Mature Leaf vs Root	497.2937336	2.0638	7.87716	0.728295	1
Mfaransa(Field): Root vs Young Leaf	288.6200676	0.747071	10.5254	0.729025	1
Mfaransa(Invitro): Mature Leaf vs Young Leaf	220.1480556	-1.41385	9.00017	0.733624	1
Mfaransa(Invitro): Root vs Young Leaf	245.5640164	0.336949	10.5962	0.737398	1
Mfaransa(Invitro): Mature Leaf vs Root	458.9518627	-0.865566	9.11275	0.741392	1
Mfaransa(Invitro): Mature Leaf vs Young Leaf	119.2684505	-0.230424	12.6676	0.74902	1
Mfaransa(Invitro): Root vs Young Leaf	69.117253	0.83982	11.2285	0.751864	1
Mfaransa(Invitro): Root vs Young Leaf	508.149547	-0.380504	9.96796	0.755339	1
Mfaransa(Invitro): Mature Leaf vs Root	311.1962252	0.263846	10.8174	0.756076	1
Mfaransa(Invitro): Root vs Young Leaf	458.9518627	0.784418	8.88669	0.758006	1
Mfaransa(Invitro): Mature Leaf vs Young Leaf	76.843673	-0.433921	10.6046	0.765672	1
Mfaransa(Invitro): Mature Leaf vs Root	378.5835476	-0.337428	10.1891	0.76687	1
Mfaransa(Invitro): Mature Leaf vs Root	303.9183967	-0.203119	11.9996	0.773454	1
Mfaransa(Invitro): Root vs Young Leaf	442.3945991	-1.62587	8.72734	0.775988	1
Mfaransa(Invitro): Mature Leaf vs Root	141.3295009	-0.217824	12.6557	0.784974	1
Mfaransa(Invitro): Root vs Young Leaf	334.3525893	-0.340628	9.86977	0.78594	1
Mfaransa(Invitro): Root vs Young Leaf	466.4270987	1.12654	8.87449	0.793039	1
Mfaransa(Field): Root vs Young Leaf	157.934391	-1.58741	9.7008	0.796188	1
Mfaransa(Invitro): Mature Leaf vs Young Leaf	109.5816011	0.355465	9.5498	0.80061	1
Mfaransa(Invitro): Root vs Young Leaf	83.259582	0.10367	14.2683	0.804782	1
Mfaransa(Invitro): Mature Leaf vs Root	69.117253	0.762268	10.5934	0.806528	1
Mfaransa(Field): Root vs Young Leaf	303.9183967	-1.57729	9.61328	0.815031	1
Mfaransa(Invitro): Root vs Young Leaf	341.4326428	0.22103	12.2105	0.815184	1
Mfaransa(Invitro): Root vs Young Leaf	130.3059153	0.232846	11.4809	0.816022	1
Mfaransa(Field): Root vs Young Leaf	290.6145989	0.3131	10.631	0.82128	1
Mfaransa(Invitro): Root vs Young Leaf	80.880107	-0.0947701	14.8338	0.822775	1
Mfaransa(Invitro): Root vs Young Leaf	457.7534591	0.301092	9.57749	0.822837	1
Mfaransa(Invitro): Mature Leaf vs Young Leaf	488.2717391	-0.243292	9.68778	0.823712	1
Mfaransa(Invitro): Mature Leaf vs Root	457.7534591	-0.28178	9.74152	0.827324	1
Mfaransa(Invitro): Mature Leaf vs Young Leaf	193.551134	-1.07226	7.68749	0.835816	1
Mfaransa(Invitro): Root vs Young Leaf	303.9183967	0.207715	11.8269	0.839394	1
Mfaransa(Invitro): Root vs Young Leaf	119.2684505	0.196455	12.3197	0.83941	1
Mfaransa(Invitro): Root vs Young Leaf	316.8416961	0.202892	11.6993	0.839458	1
Mfaransa(Field): Root vs Young Leaf	266.8722222	0.247691	10.3371	0.840781	1
Mfaransa(Invitro): Root vs Young Leaf	433.5015663	0.27269	9.5333	0.847847	1
Mfaransa(Invitro): Mature Leaf vs Root	109.5816011	0.30996	9.49368	0.850315	1
Mfaransa(Invitro): Mature Leaf vs Root	181.2855585	-0.144144	11.5392	0.857511	1
Mfaransa(Invitro): Root vs Young Leaf	230.6970235	-0.165292	10.4454	0.866189	1
Mfaransa(Invitro): Root vs Young Leaf	365.0796616	-0.129268	13.9489	0.866219	1
Mfaransa(Invitro): Root vs Young Leaf	518.9734951	0.209775	9.68061	0.879263	1
Mfaransa(Invitro): Root vs Young Leaf	497.2937336	0.455368	8.6299	0.880562	1
Mfaransa(Invitro): Root vs Young Leaf	282.086743	-0.167974	9.97801	0.886169	1
Mfaransa(Invitro): Mature Leaf vs Young Leaf	157.934391	-0.094588	12.0821	0.88663	1
Mfaransa(Invitro): Root vs Young Leaf	181.2855585	0.140712	11.3623	0.888708	1
Mfaransa(Invitro): Mature Leaf vs Young Leaf	446.1851892	-0.0984692	10.3969	0.909787	1
Mfaransa(Invitro): Mature Leaf vs Young Leaf	482.1002	-0.139293	9.5782	0.912731	1
Mfaransa(Invitro): Mature Leaf vs Root	435.0555128	0.8357	7.21338	0.915698	1
Mfaransa(Invitro): Mature Leaf vs Young Leaf	181.2855585	-0.0685726	11.5987	0.916498	1
Mfaransa(Invitro): Mature Leaf vs Root	161.1483275	0.238533	9.14643	0.918352	1
Mfaransa(Invitro): Mature Leaf vs Root	446.1851892	-0.111094	10.3724	0.919359	1
Mfaransa(Invitro): Mature Leaf vs Young Leaf	303.9183967	-0.0653211	12.091	0.920711	1
Mfaransa: Field vs Invitro	88.410897	0.0494044	19.6137	0.924008	0.924008
Mfaransa(Invitro): Mature Leaf vs Young Leaf	458.9518627	-0.139257	9.43779	0.92429	1
Mfaransa(Invitro): Root vs Young Leaf	500.2048404	-0.164612	9.17454	0.926278	1
Mfaransa(Invitro): Mature Leaf vs Young Leaf	161.1483275	0.191436	9.14073	0.926357	1
Mfaransa(Field): Root vs Young Leaf	119.2684505	-1.03815	9.59592	0.927543	1
Mfaransa(Invitro): Mature Leaf vs Root	466.4270987	0.634153	8.10408	0.928381	1
Mfaransa(Invitro): Mature Leaf vs Young Leaf	141.3295009	0.064896	12.8157	0.929868	1
Mfaransa(Invitro): Root vs Young Leaf	470.7719365	0.143626	9.26047	0.930131	1
Mfaransa(Invitro): Root vs Young Leaf	58.069093	0.0359531	17.5497	0.934784	1
Mfaransa(Invitro): Mature Leaf vs Root	518.9734951	-0.0983659	9.7968	0.93621	1
Mfaransa(Invitro): Root vs Young Leaf	446.1851892	0.0749316	10.1788	0.938766	1
Mfaransa(Invitro): Mature Leaf vs Young Leaf	479.576325	0.430231	7.84113	0.949774	1
Mfaransa(Invitro): Root vs Young Leaf	109.5816011	0.101123	9.51617	0.950597	1
Mfaransa(Invitro): Root vs Young Leaf	198.5963673	-0.420991	7.62634	0.954699	1
Mfaransa(Invitro): Root vs Young Leaf	482.1002	-0.0905886	9.41977	0.957568	1
Mfaransa(Invitro): Mature Leaf vs Young Leaf	518.9734951	0.0563112	9.89882	0.957894	1
Mfaransa(Invitro): Root vs Young Leaf	92.5	0.154637	10.189	0.960422	1
Mfaransa(Invitro): Root vs Young Leaf	311.1962252	0.0475089	10.7919	0.962384	1
Mfaransa(Invitro): Root vs Young Leaf	378.5835476	-0.0599004	9.80668	0.963708	1
Mfaransa(Invitro): Root vs Young Leaf	510.6046023	0.112285	9.07073	0.963791	1
Mfaransa(Invitro): Root vs Young Leaf	308.3116563	0.0427434	9.97002	0.971275	1
Mfaransa(Invitro): Mature Leaf vs Young Leaf	457.7534591	-0.0379297	9.88199	0.973013	1
Mfaransa(Field): Root vs Young Leaf	331.8383007	-0.262249	12.233	0.98216	1
Mfaransa(Invitro): Root vs Young Leaf	133.8671134	-0.0229055	9.52244	0.988964	1
Mfaransa(Invitro): Mature Leaf vs Root	482.1002	0.018423	9.62978	0.990689	1
Mfaransa(Invitro): Root vs Young Leaf	309.8511607	-0.0253951	10.1361	0.990722	1
Mfaransa(Invitro): Root vs Young Leaf	88.410897	-0.00499155	19.2854	0.991109	1
Mfaransa(Invitro): Root vs Young Leaf	161.1483275	0.0130573	9.09232	0.996085	1
Mfaransa(Field): Root vs Young Leaf	66.9356	-2.56274e-15	2.5359	1	1
Mfaransa(Field): Root vs Young Leaf	69.117253	-2.56274e-15	2.58845	1	1
Mfaransa(Field): Root vs Young Leaf	76.843673	-2.56274e-15	2.63067	1	1
Mfaransa(Field): Root vs Young Leaf	83.259582	-2.56274e-15	2.55184	1	1
Mfaransa(Field): Root vs Young Leaf	97.7	-2.56274e-15	2.63067	1	1
Mfaransa(Field): Root vs Young Leaf	105.8649206	-2.56274e-15	2.55184	1	1
Mfaransa(Field): Root vs Young Leaf	113.16412	-2.56274e-15	2.58845	1	1
Mfaransa(Field): Root vs Young Leaf	123.8011672	-2.56274e-15	2.53985	1	1
Mfaransa(Field): Root vs Young Leaf	137.392432	-2.56274e-15	2.58845	1	1
Mfaransa(Field): Root vs Young Leaf	146.1235086	-2.56274e-15	2.53985	1	1
Mfaransa(Field): Root vs Young Leaf	154.5674187	-2.56274e-15	2.55184	1	1
Mfaransa(Field): Root vs Young Leaf	161.1483275	-2.56274e-15	2.58845	1	1
Mfaransa(Field): Root vs Young Leaf	163.0598866	-2.56274e-15	2.63067	1	1
Mfaransa(Field): Root vs Young Leaf	167.469375	-2.56274e-15	2.53985	1	1
Mfaransa(Field): Root vs Young Leaf	172.4963958	-2.56274e-15	2.55184	1	1
Mfaransa(Field): Root vs Young Leaf	184.6378795	-2.56274e-15	2.58845	1	1
Mfaransa(Field): Root vs Young Leaf	189.3098095	-2.56274e-15	2.63067	1	1
Mfaransa(Field): Root vs Young Leaf	193.551134	-2.56274e-15	2.53985	1	1
Mfaransa(Field): Root vs Young Leaf	202.3875097	-2.56274e-15	2.5359	1	1
Mfaransa(Field): Root vs Young Leaf	212.0202622	-2.56274e-15	2.58845	1	1
Mfaransa(Field): Root vs Young Leaf	215.7152436	-2.56274e-15	2.63067	1	1
Mfaransa(Field): Root vs Young Leaf	220.1480556	-2.56274e-15	2.53985	1	1
Mfaransa(Field): Root vs Young Leaf	237.44375	-2.56274e-15	2.58845	1	1
Mfaransa(Field): Root vs Young Leaf	243.408141	-2.56274e-15	2.63067	1	1
Mfaransa(Field): Root vs Young Leaf	259.3656098	-2.56274e-15	2.5359	1	1
Mfaransa(Field): Root vs Young Leaf	263.978125	-2.56274e-15	2.58845	1	1
Mfaransa(Field): Root vs Young Leaf	271.1559319	-2.56274e-15	2.53985	1	1
Mfaransa(Field): Root vs Young Leaf	285.0131438	-2.56274e-15	2.5359	1	1
Mfaransa(Field): Root vs Young Leaf	294.0703509	-2.56274e-15	2.53985	1	1
Mfaransa(Field): Root vs Young Leaf	308.3116563	-2.56274e-15	2.5359	1	1
Mfaransa(Field): Root vs Young Leaf	319.8398899	-2.56274e-15	2.55184	1	1
Mfaransa(Field): Root vs Young Leaf	359.6641572	-2.56274e-15	2.58845	1	1
Mfaransa(Field): Root vs Young Leaf	370.935	-2.56274e-15	2.55184	1	1
Mfaransa(Field): Root vs Young Leaf	378.5835476	-2.56274e-15	2.58845	1	1
Mfaransa(Field): Root vs Young Leaf	417.6775517	-2.56274e-15	2.53985	1	1
Mfaransa(Field): Root vs Young Leaf	438.1876988	-2.56274e-15	2.58845	1	1
Mfaransa(Field): Root vs Young Leaf	444.0787736	-2.56274e-15	2.53985	1	1
Mfaransa(Field): Root vs Young Leaf	446.1851892	-2.56274e-15	2.55184	1	1
Mfaransa(Field): Root vs Young Leaf	467.8362	-2.56274e-15	2.53985	1	1
Mfaransa(Field): Root vs Young Leaf	475.8546602	-2.56274e-15	2.5359	1	1
Mfaransa(Field): Root vs Young Leaf	482.1002	-2.56274e-15	2.63067	1	1
Mfaransa(Field): Root vs Young Leaf	510.6046023	-2.56274e-15	2.53985	1	1
Mfaransa(Field): Root vs Young Leaf	521.1826282	-2.56274e-15	2.5359	1	1
Mfaransa(Field): Root vs Young Leaf	526.0944737	-2.56274e-15	2.58845	1	1
Mfaransa(Invitro): Mature Leaf vs Root	66.9356	0	1.80684	1	1
Mfaransa(Invitro): Mature Leaf vs Root	97.7	0	1.85866	1	1
Mfaransa(Invitro): Mature Leaf vs Root	105.8649206	0	1.90373	1	1
Mfaransa(Invitro): Mature Leaf vs Root	113.16412	0	1.89674	1	1
Mfaransa(Invitro): Mature Leaf vs Root	123.8011672	0	1.85866	1	1
Mfaransa(Invitro): Mature Leaf vs Root	137.392432	0	1.81939	1	1
Mfaransa(Invitro): Mature Leaf vs Root	146.1235086	0	1.80684	1	1
Mfaransa(Invitro): Mature Leaf vs Root	154.5674187	0	1.85866	1	1
Mfaransa(Invitro): Mature Leaf vs Root	163.0598866	0	1.81939	1	1
Mfaransa(Invitro): Mature Leaf vs Root	167.469375	0	1.89674	1	1
Mfaransa(Invitro): Mature Leaf vs Root	172.4963958	0	1.80684	1	1
Mfaransa(Invitro): Mature Leaf vs Root	184.6378795	0	1.81707	1	1
Mfaransa(Invitro): Mature Leaf vs Root	189.3098095	0	1.90373	1	1
Mfaransa(Invitro): Mature Leaf vs Root	202.3875097	0	1.80684	1	1
Mfaransa(Invitro): Mature Leaf vs Root	212.0202622	0	1.85866	1	1
Mfaransa(Invitro): Mature Leaf vs Root	215.7152436	0	1.81707	1	1
Mfaransa(Invitro): Mature Leaf vs Root	225.8361468	0	1.81939	1	1
Mfaransa(Invitro): Mature Leaf vs Root	237.44375	0	1.80684	1	1
Mfaransa(Invitro): Mature Leaf vs Root	243.408141	0	1.85866	1	1
Mfaransa(Invitro): Mature Leaf vs Root	246.8505769	0	1.90373	1	1
Mfaransa(Invitro): Mature Leaf vs Root	259.3656098	0	1.81939	1	1
Mfaransa(Invitro): Mature Leaf vs Root	271.1559319	0	1.85866	1	1
Mfaransa(Invitro): Mature Leaf vs Root	288.6200676	0	1.81939	1	1
Mfaransa(Invitro): Mature Leaf vs Root	290.6145989	0	1.89674	1	1
Mfaransa(Invitro): Mature Leaf vs Root	294.0703509	0	1.80684	1	1
Mfaransa(Invitro): Mature Leaf vs Root	319.8398899	0	1.80684	1	1
Mfaransa(Invitro): Mature Leaf vs Root	332.8671429	0	1.81707	1	1
Mfaransa(Invitro): Mature Leaf vs Root	359.6641572	0	1.85866	1	1
Mfaransa(Invitro): Mature Leaf vs Root	361.82	0	1.81707	1	1
Mfaransa(Invitro): Mature Leaf vs Root	373.3532393	0	1.89674	1	1
Mfaransa(Invitro): Mature Leaf vs Root	406.384375	0	1.85866	1	1
Mfaransa(Invitro): Mature Leaf vs Root	438.1876988	0	1.89674	1	1
Mfaransa(Invitro): Mature Leaf vs Root	475.8546602	0	1.81707	1	1
Mfaransa(Invitro): Mature Leaf vs Root	502.7	0	1.81707	1	1
Mfaransa(Invitro): Mature Leaf vs Young Leaf	66.9356	-2.56274e-15	1.71017	1	1
Mfaransa(Invitro): Mature Leaf vs Young Leaf	97.7	-2.56274e-15	1.91908	1	1
Mfaransa(Invitro): Mature Leaf vs Young Leaf	137.392432	-2.56274e-15	1.71868	1	1
Mfaransa(Invitro): Mature Leaf vs Young Leaf	146.1235086	-2.56274e-15	1.71017	1	1
Mfaransa(Invitro): Mature Leaf vs Young Leaf	163.0598866	-2.56274e-15	1.71868	1	1
Mfaransa(Invitro): Mature Leaf vs Young Leaf	172.4963958	-2.56274e-15	1.71017	1	1
Mfaransa(Invitro): Mature Leaf vs Young Leaf	184.6378795	-2.56274e-15	1.7079	1	1
Mfaransa(Invitro): Mature Leaf vs Young Leaf	202.3875097	-2.56274e-15	1.71017	1	1
Mfaransa(Invitro): Mature Leaf vs Young Leaf	215.7152436	-2.56274e-15	1.7079	1	1
Mfaransa(Invitro): Mature Leaf vs Young Leaf	225.8361468	-2.56274e-15	1.71868	1	1
Mfaransa(Invitro): Mature Leaf vs Young Leaf	237.44375	-2.56274e-15	1.71017	1	1
Mfaransa(Invitro): Mature Leaf vs Young Leaf	259.3656098	-2.56274e-15	1.71868	1	1
Mfaransa(Invitro): Mature Leaf vs Young Leaf	288.6200676	-2.56274e-15	1.71868	1	1
Mfaransa(Invitro): Mature Leaf vs Young Leaf	294.0703509	-2.56274e-15	1.71017	1	1
Mfaransa(Invitro): Mature Leaf vs Young Leaf	319.8398899	-2.56274e-15	1.71017	1	1
Mfaransa(Invitro): Mature Leaf vs Young Leaf	332.8671429	-2.56274e-15	1.7079	1	1
Mfaransa(Invitro): Mature Leaf vs Young Leaf	361.82	-2.56274e-15	1.7079	1	1
Mfaransa(Invitro): Mature Leaf vs Young Leaf	475.8546602	-2.56274e-15	1.7079	1	1
Mfaransa(Invitro): Mature Leaf vs Young Leaf	502.7	-2.56274e-15	1.7079	1	1
Mfaransa(Invitro): Mature Leaf vs Young Leaf	105.8649206	0	1.94655	1	1
Mfaransa(Invitro): Mature Leaf vs Young Leaf	113.16412	0	1.95445	1	1
Mfaransa(Invitro): Mature Leaf vs Young Leaf	154.5674187	0	1.91908	1	1
Mfaransa(Invitro): Mature Leaf vs Young Leaf	167.469375	0	1.95445	1	1
Mfaransa(Invitro): Mature Leaf vs Young Leaf	189.3098095	0	1.94655	1	1
Mfaransa(Invitro): Mature Leaf vs Young Leaf	212.0202622	0	1.91908	1	1
Mfaransa(Invitro): Mature Leaf vs Young Leaf	243.408141	0	1.91908	1	1
Mfaransa(Invitro): Mature Leaf vs Young Leaf	263.978125	0	1.95445	1	1
Mfaransa(Invitro): Mature Leaf vs Young Leaf	271.1559319	0	1.91908	1	1
Mfaransa(Invitro): Mature Leaf vs Young Leaf	290.6145989	0	1.95445	1	1
Mfaransa(Invitro): Mature Leaf vs Young Leaf	359.6641572	0	1.91908	1	1
Mfaransa(Invitro): Mature Leaf vs Young Leaf	373.3532393	0	1.95445	1	1
Mfaransa(Invitro): Mature Leaf vs Young Leaf	406.384375	0	1.91908	1	1
Mfaransa(Invitro): Mature Leaf vs Young Leaf	438.1876988	0	1.95445	1	1
Mfaransa(Invitro): Root vs Young Leaf	66.9356	0	1.78236	1	1
Mfaransa(Invitro): Root vs Young Leaf	97.7	0	1.88369	1	1
Mfaransa(Invitro): Root vs Young Leaf	105.8649206	0	1.89751	1	1
Mfaransa(Invitro): Root vs Young Leaf	113.16412	0	1.89666	1	1
Mfaransa(Invitro): Root vs Young Leaf	137.392432	0	1.7756	1	1
Mfaransa(Invitro): Root vs Young Leaf	146.1235086	0	1.78236	1	1
Mfaransa(Invitro): Root vs Young Leaf	154.5674187	0	1.88369	1	1
Mfaransa(Invitro): Root vs Young Leaf	163.0598866	0	1.7756	1	1
Mfaransa(Invitro): Root vs Young Leaf	167.469375	0	1.89666	1	1
Mfaransa(Invitro): Root vs Young Leaf	172.4963958	0	1.78236	1	1
Mfaransa(Invitro): Root vs Young Leaf	184.6378795	0	1.78211	1	1
Mfaransa(Invitro): Root vs Young Leaf	189.3098095	0	1.89751	1	1
Mfaransa(Invitro): Root vs Young Leaf	202.3875097	0	1.78236	1	1
Mfaransa(Invitro): Root vs Young Leaf	212.0202622	0	1.88369	1	1
Mfaransa(Invitro): Root vs Young Leaf	215.7152436	0	1.78211	1	1
Mfaransa(Invitro): Root vs Young Leaf	225.8361468	0	1.7756	1	1
Mfaransa(Invitro): Root vs Young Leaf	237.44375	0	1.78236	1	1
Mfaransa(Invitro): Root vs Young Leaf	243.408141	0	1.88369	1	1
Mfaransa(Invitro): Root vs Young Leaf	259.3656098	0	1.7756	1	1
Mfaransa(Invitro): Root vs Young Leaf	271.1559319	0	1.88369	1	1
Mfaransa(Invitro): Root vs Young Leaf	288.6200676	0	1.7756	1	1
Mfaransa(Invitro): Root vs Young Leaf	290.6145989	0	1.89666	1	1
Mfaransa(Invitro): Root vs Young Leaf	294.0703509	0	1.78236	1	1
Mfaransa(Invitro): Root vs Young Leaf	319.8398899	0	1.78236	1	1
Mfaransa(Invitro): Root vs Young Leaf	332.8671429	0	1.78211	1	1
Mfaransa(Invitro): Root vs Young Leaf	359.6641572	0	1.88369	1	1
Mfaransa(Invitro): Root vs Young Leaf	361.82	0	1.78211	1	1
Mfaransa(Invitro): Root vs Young Leaf	370.935	0	1.7756	1	1
Mfaransa(Invitro): Root vs Young Leaf	373.3532393	0	1.89666	1	1
Mfaransa(Invitro): Root vs Young Leaf	406.384375	0	1.88369	1	1
Mfaransa(Invitro): Root vs Young Leaf	438.1876988	0	1.89666	1	1
Mfaransa(Invitro): Root vs Young Leaf	475.8546602	0	1.78211	1	1
Mfaransa(Invitro): Root vs Young Leaf	502.7	0	1.78211	1	1
Mfaransa(Invitro): Root vs Young Leaf	526.0944737	0	1.88369	1	1

## Sheet: Mzungu
Alleles used for quantitative analysis of MSAP peak height using enzyme combination MspI-EcoRI
Comparison	allele	logFC	logCPM	PValue	FDR
Mzungu(Field): Mature Leaf vs Root	97.7	-13.7076	10.26	1.27866e-10	1.20194e-08
Mzungu(Field): Mature Leaf vs Root	521.1826282	12.8796	9.43454	3.39238e-08	1.59442e-06
Mzungu(Field): Mature Leaf vs Root	308.3116563	12.3957	8.95296	0.00177428	0.0493809
Mzungu(Field): Mature Leaf vs Root	309.8511607	12.7596	9.31541	0.00210132	0.0493809
Mzungu(Field): Mature Leaf vs Root	311.1962252	12.6106	9.16677	0.0110923	0.208534
Mzungu(Field): Mature Leaf vs Young Leaf	69.117253	-16.3053	12.8897	8.91885e-18	8.38372e-16
Mzungu(Field): Mature Leaf vs Young Leaf	348.770263	4.71048	13.8327	2.85421e-08	9.51739e-07
Mzungu(Field): Mature Leaf vs Young Leaf	346.4151791	4.74625	13.8088	3.03746e-08	9.51739e-07
Mzungu(Field): Mature Leaf vs Young Leaf	97.7	-13.5836	10.1713	5.90867e-06	0.000138854
Mzungu(Field): Mature Leaf vs Young Leaf	444.0787736	11.8982	8.49446	0.00623014	0.117127
Mzungu(Field): Root vs Young Leaf	346.4151791	5.09368	14.1294	1.05164e-06	9.88545e-05
Mzungu(Field): Root vs Young Leaf	521.1826282	-12.7411	9.38908	0.000766176	0.027753
Mzungu(Field): Root vs Young Leaf	348.770263	5.45308	14.1478	0.000885734	0.027753
Mzungu(Field): Root vs Young Leaf	69.117253	-13.5039	10.1495	0.00155813	0.0360882
Mzungu(Field): Root vs Young Leaf	444.0787736	12.3592	9.00959	0.00249535	0.0360882
Mzungu(Field): Root vs Young Leaf	161.1483275	-12.271	8.92242	0.00252391	0.0360882
Mzungu(Field): Root vs Young Leaf	500.2048404	-12.1886	8.841	0.00268742	0.0360882
Mzungu(Field): Root vs Young Leaf	189.3098095	-11.4817	8.14065	0.00652927	0.076719
Mzungu(Field): Root vs Young Leaf	290.6145989	-11.2143	7.87697	0.00933638	0.0975133
Mzungu(Invitro): Mature Leaf vs Root	500.2048404	12.6987	9.5429	1.00464e-05	0.000944358
Mzungu(Invitro): Mature Leaf vs Root	55.240281	2.54525	14.1567	0.000740952	0.0348248
Mzungu(Invitro): Mature Leaf vs Root	444.0787736	11.9894	8.83762	0.00178072	0.0439352
Mzungu(Invitro): Mature Leaf vs Root	163.0598866	11.8026	8.65329	0.00186958	0.0439352
Mzungu(Invitro): Mature Leaf vs Root	161.1483275	-11.7762	8.62683	0.00265734	0.0478747
Mzungu(Invitro): Mature Leaf vs Root	225.8361468	11.7623	8.61335	0.00305583	0.0478747
Mzungu(Invitro): Mature Leaf vs Root	510.6046023	11.6621	8.51407	0.00692124	0.0929424
Mzungu(Invitro): Mature Leaf vs Root	458.9518627	-11.1141	7.97383	0.0117923	0.13856
Mzungu(Invitro): Mature Leaf vs Young Leaf	518.9734951	12.1543	9.02104	0.011303	1
Mzungu(Field): Root vs Young Leaf	370.935	-10.9645	7.62776	0.0160993	0.131534
Mzungu(Field): Root vs Young Leaf	526.0944737	-10.9756	7.64288	0.016189	0.131534
Mzungu(Field): Mature Leaf vs Root	66.9356	12.7429	9.29847	0.0172691	0.21902
Mzungu(Field): Root vs Young Leaf	482.1002	-10.9315	7.5953	0.0179913	0.131534
Mzungu(Field): Root vs Young Leaf	442.3945991	12.1576	8.80817	0.0181908	0.131534
Mzungu(Field): Mature Leaf vs Root	526.0944737	11.1145	7.68458	0.0190136	0.21902
Mzungu(Field): Mature Leaf vs Root	341.4326428	1.53178	11.6178	0.0205188	0.21902
Mzungu(Field): Mature Leaf vs Root	370.935	11.1038	7.67296	0.02097	0.21902
Mzungu(Field): Mature Leaf vs Root	482.1002	11.0791	7.64852	0.0236379	0.222196
Mzungu(Invitro): Mature Leaf vs Root	365.0796616	1.55311	13.5339	0.0251088	0.236604
Mzungu(Invitro): Mature Leaf vs Root	266.8722222	-1.66592	13.8825	0.0253419	0.236604
Mzungu(Invitro): Mature Leaf vs Root	263.978125	12.1396	8.98734	0.0276877	0.236604
Mzungu(Field): Mature Leaf vs Root	475.8546602	10.859	7.43184	0.0284062	0.242744
Mzungu(Field): Root vs Young Leaf	518.9734951	12.0157	8.66836	0.0288183	0.180068
Mzungu(Field): Root vs Young Leaf	202.3875097	12.6681	9.31629	0.0300061	0.180068
Mzungu(Field): Root vs Young Leaf	467.8362	11.3558	8.01378	0.0306499	0.180068
Mzungu(Invitro): Root vs Young Leaf	458.9518627	11.6875	8.66526	0.0309618	1
Mzungu(Field): Mature Leaf vs Young Leaf	181.2855585	-2.3629	11.4699	0.036971	0.563944
Mzungu(Field): Root vs Young Leaf	212.0202622	11.1116	7.77571	0.0390428	0.207239
Mzungu(Field): Root vs Young Leaf	181.2855585	-2.48523	11.9019	0.0406348	0.207239
Mzungu(Field): Mature Leaf vs Root	69.117253	-2.83034	13.2018	0.0416299	0.303172
Mzungu(Field): Root vs Young Leaf	66.9356	-12.5693	9.21831	0.0418888	0.207239
Mzungu(Field): Mature Leaf vs Root	378.5835476	2.08041	10.3837	0.0419281	0.303172
Mzungu(Field): Mature Leaf vs Young Leaf	161.1483275	-11.7833	8.38081	0.0419958	0.563944
Mzungu(Invitro): Mature Leaf vs Root	92.5	-12.1238	8.97284	0.0457137	0.35809
Mzungu(Invitro): Mature Leaf vs Root	189.3098095	11.3326	8.18696	0.0518972	0.363965
Mzungu(Invitro): Mature Leaf vs Root	442.3945991	11.1763	8.03531	0.0542076	0.363965
Mzungu(Invitro): Root vs Young Leaf	163.0598866	-11.5436	8.52295	0.057262	1
Mzungu(Invitro): Mature Leaf vs Root	526.0944737	-10.4534	7.32383	0.0595311	0.373061
Mzungu(Field): Mature Leaf vs Young Leaf	442.3945991	11.6346	8.23151	0.060092	0.706081
Mzungu(Field): Root vs Young Leaf	457.7534591	10.7496	7.41929	0.0636298	0.29906
Mzungu(Field): Root vs Young Leaf	133.8671134	-3.61872	11.3888	0.0735983	0.314665
Mzungu(Field): Root vs Young Leaf	365.0796616	1.57199	14.1557	0.0736451	0.314665
Mzungu(Invitro): Root vs Young Leaf	263.978125	-11.8885	8.86385	0.0753796	1
Mzungu: Field vs Invitro	230.6970235	-0.808479	11.4137	0.0775941	0.465858
Mzungu(Field): Mature Leaf vs Young Leaf	518.9734951	11.5828	8.18233	0.0808633	0.844572
Mzungu(Invitro): Mature Leaf vs Root	101.1418059	-0.482346	14.6669	0.0818368	0.480791
Mzungu(Field): Root vs Young Leaf	417.6775517	-10.5737	7.24579	0.0854807	0.349356
Mzungu(Field): Mature Leaf vs Root	105.8649206	9.87436	6.47288	0.0909169	0.516993
Mzungu(Field): Mature Leaf vs Young Leaf	189.3098095	-11.5659	8.16574	0.0916548	0.861555
Mzungu(Invitro): Mature Leaf vs Root	334.3525893	2.07483	10.2856	0.0930443	0.51448
Mzungu(Field): Root vs Young Leaf	157.934391	10.2665	6.94448	0.0943338	0.364098
Mzungu(Invitro): Root vs Young Leaf	435.0555128	11.8308	8.80726	0.0957001	1
Mzungu(Field): Mature Leaf vs Young Leaf	133.8671134	-3.143	10.7749	0.10184	0.870268
Mzungu(Field): Root vs Young Leaf	193.551134	-10.55	7.22085	0.102203	0.364098
Mzungu(Field): Mature Leaf vs Root	215.7152436	10.0447	6.63503	0.104946	0.516993
Mzungu(Field): Root vs Young Leaf	243.408141	-10.0268	6.71832	0.107213	0.364098
Mzungu(Field): Root vs Young Leaf	488.2717391	11.2697	7.92932	0.108109	0.364098
Mzungu(Invitro): Mature Leaf vs Young Leaf	526.0944737	-10.8578	7.74048	0.108669	1
Mzungu(Field): Root vs Young Leaf	105.8649206	-9.75061	6.45072	0.110696	0.364098
Mzungu(Field): Root vs Young Leaf	332.8671429	11.046	7.70853	0.113143	0.364098
Mzungu(Field): Mature Leaf vs Root	497.2937336	10.1289	6.71789	0.113533	0.516993
Mzungu(Field): Root vs Young Leaf	502.7	-10.0415	6.72731	0.118685	0.364098
Mzungu(Field): Mature Leaf vs Root	502.7	10.1595	6.74748	0.118695	0.516993
Mzungu(Field): Mature Leaf vs Root	193.551134	10.6693	7.2458	0.1197	0.516993
Mzungu(Field): Root vs Young Leaf	497.2937336	-10.008	6.69548	0.120075	0.364098
Mzungu(Field): Mature Leaf vs Root	243.408141	10.1568	6.74677	0.121289	0.516993
Mzungu(Field): Mature Leaf vs Root	202.3875097	-11.1489	7.71714	0.122565	0.516993
Mzungu(Field): Mature Leaf vs Root	55.240281	-0.8638	15.4865	0.12311	0.516993
Mzungu(Field): Mature Leaf vs Root	198.5963673	10.6338	7.21246	0.123955	0.516993
Mzungu: Field vs Invitro	346.4151791	-1.20763	13.2284	0.124397	0.465858
Mzungu(Field): Mature Leaf vs Root	316.8416961	1.11681	11.5799	0.126498	0.516993
Mzungu(Field): Root vs Young Leaf	215.7152436	-9.87103	6.56194	0.127104	0.373369
Mzungu(Field): Mature Leaf vs Young Leaf	475.8546602	11.0802	7.68344	0.130964	1
Mzungu(Field): Mature Leaf vs Root	130.3059153	0.818396	12.3118	0.13362	0.523345
Mzungu(Invitro): Mature Leaf vs Root	230.6970235	1.59473	10.85	0.137858	0.667926
Mzungu(Invitro): Root vs Young Leaf	55.240281	-2.87354	13.9835	0.147553	1
Mzungu(Invitro): Mature Leaf vs Root	497.2937336	10.4979	7.37025	0.148057	0.667926
Mzungu(Field): Mature Leaf vs Young Leaf	230.6970235	-1.90357	11.0306	0.150982	1
Mzungu(Invitro): Mature Leaf vs Root	502.7	10.3261	7.20147	0.153325	0.667926
Mzungu: Field vs Invitro	266.8722222	0.676922	13.7647	0.155286	0.465858
Mzungu(Field): Root vs Young Leaf	55.240281	0.888063	15.452	0.162765	0.463634
Mzungu(Field): Mature Leaf vs Young Leaf	365.0796616	0.858601	13.9599	0.171921	1
Mzungu(Invitro): Mature Leaf vs Root	518.9734951	10.0508	6.93065	0.172634	0.667926
Mzungu(Field): Mature Leaf vs Young Leaf	212.0202622	10.8943	7.50332	0.179502	1
Mzungu(Field): Mature Leaf vs Young Leaf	467.8362	10.9083	7.51395	0.184547	1
Mzungu(Invitro): Mature Leaf vs Root	76.843673	-10.8878	7.75294	0.185177	0.667926
Mzungu(Field): Mature Leaf vs Root	282.086743	0.752748	12.2261	0.185979	0.690326
Mzungu(Invitro): Mature Leaf vs Root	285.0131438	2.35665	10.2754	0.188086	0.667926
Mzungu(Field): Root vs Young Leaf	282.086743	-2.39793	11.7454	0.189618	0.520941
Mzungu(Invitro): Mature Leaf vs Root	308.3116563	-3.30081	9.80271	0.190333	0.667926
Mzungu(Invitro): Mature Leaf vs Root	58.069093	0.437776	17.516	0.193055	0.667926
Mzungu(Field): Root vs Young Leaf	58.069093	0.88435	17.6507	0.193968	0.520941
Mzungu(Invitro): Root vs Young Leaf	92.5	11.6847	8.6627	0.198653	1
Mzungu(Field): Mature Leaf vs Root	266.8722222	0.680262	13.1706	0.202818	0.690326
Mzungu(Field): Mature Leaf vs Root	58.069093	-0.733817	17.6088	0.20339	0.690326
Mzungu(Field): Mature Leaf vs Root	246.8505769	-10.7176	7.29367	0.205629	0.690326
Mzungu(Invitro): Mature Leaf vs Root	282.086743	1.70748	10.2422	0.206162	0.667926
Mzungu(Field): Root vs Young Leaf	230.6970235	-1.86473	11.4429	0.206625	0.53952
Mzungu(Field): Mature Leaf vs Young Leaf	308.3116563	11.3842	7.98369	0.212036	1
Mzungu(Invitro): Mature Leaf vs Root	220.1480556	9.69136	6.58126	0.212266	0.667926
Mzungu(Invitro): Mature Leaf vs Root	83.259582	-0.320128	14.7026	0.214746	0.667926
Mzungu(Invitro): Mature Leaf vs Young Leaf	435.0555128	10.8647	7.73899	0.217677	1
Mzungu(Field): Root vs Young Leaf	458.9518627	10.08	6.76032	0.222018	0.561637
Mzungu(Invitro): Mature Leaf vs Root	331.8383007	3.1678	9.73246	0.222159	0.667926
Mzungu(Invitro): Mature Leaf vs Root	470.7719365	9.99098	6.86886	0.224113	0.667926
Mzungu(Field): Mature Leaf vs Root	83.259582	0.752583	14.2635	0.22491	0.725611
Mzungu(Field): Mature Leaf vs Young Leaf	220.1480556	-11.2635	7.8671	0.226257	1
Mzungu(Invitro): Mature Leaf vs Root	309.8511607	3.1987	9.42078	0.226779	0.667926
Mzungu(Field): Root vs Young Leaf	259.3656098	10.5784	7.24467	0.227045	0.561637
Mzungu(Invitro): Mature Leaf vs Root	316.8416961	-0.796849	12.1964	0.230082	0.667926
Mzungu(Field): Mature Leaf vs Root	303.9183967	0.981497	11.1736	0.231578	0.725611
Mzungu(Invitro): Mature Leaf vs Root	88.410897	0.384016	19.2629	0.234485	0.667926
Mzungu(Field): Root vs Young Leaf	245.5640164	-3.21412	10.4251	0.239257	0.576671
Mzungu(Invitro): Root vs Young Leaf	161.1483275	10.9652	7.95067	0.240619	1
Mzungu(Invitro): Mature Leaf vs Young Leaf	246.8505769	10.4895	7.38682	0.252249	1
Mzungu(Invitro): Mature Leaf vs Young Leaf	444.0787736	10.5795	7.46692	0.265335	1
Mzungu(Invitro): Root vs Young Leaf	500.2048404	-3.45316	9.5315	0.268346	1
Mzungu(Invitro): Mature Leaf vs Young Leaf	348.770263	1.7679	12.5162	0.268881	1
Mzungu(Invitro): Mature Leaf vs Root	130.3059153	-0.790076	12.0326	0.269115	0.73871
Mzungu(Field): Mature Leaf vs Young Leaf	198.5963673	10.7535	7.36483	0.274064	1
Mzungu(Invitro): Mature Leaf vs Root	311.1962252	3.15097	9.37863	0.275052	0.73871
Mzungu(Invitro): Root vs Young Leaf	348.770263	1.64499	12.601	0.280663	1
Mzungu(Field): Mature Leaf vs Root	245.5640164	1.03323	10.8977	0.2809	0.808945
Mzungu(Field): Mature Leaf vs Root	137.392432	-9.77809	6.37487	0.282562	0.808945
Mzungu(Field): Root vs Young Leaf	271.1559319	8.91385	5.6582	0.282786	0.651861
Mzungu(Field): Mature Leaf vs Young Leaf	334.3525893	-2.20695	10.5329	0.283499	1
Mzungu(Field): Mature Leaf vs Root	113.16412	-10.0452	6.63622	0.283991	0.808945
Mzungu(Field): Root vs Young Leaf	334.3525893	-2.30389	10.983	0.284322	0.651861
Mzungu(Invitro): Mature Leaf vs Root	508.149547	3.17241	9.33893	0.28511	0.744453
Mzungu(Field): Mature Leaf vs Young Leaf	157.934391	10.1819	6.80187	0.292075	1
Mzungu(Field): Mature Leaf vs Young Leaf	457.7534591	10.5256	7.1422	0.292135	1
Mzungu(Invitro): Mature Leaf vs Root	133.8671134	2.16138	9.77296	0.293631	0.745983
Mzungu(Field): Mature Leaf vs Young Leaf	290.6145989	-10.5924	7.20743	0.296603	1
Mzungu(Field): Root vs Young Leaf	285.0131438	1.66521	11.3648	0.297877	0.666678
Mzungu(Field): Mature Leaf vs Young Leaf	309.8511607	10.3826	7.00216	0.299091	1
Mzungu: Field vs Invitro	88.410897	0.197072	19.4273	0.303291	0.621721
Mzungu(Invitro): Root vs Young Leaf	246.8505769	11.4555	8.43458	0.303887	1
Mzungu(Field): Mature Leaf vs Young Leaf	311.1962252	10.4826	7.09511	0.3045	1
Mzungu(Invitro): Root vs Young Leaf	346.4151791	1.5839	12.7091	0.310435	1
Mzungu(Field): Mature Leaf vs Root	80.880107	0.638308	14.5564	0.312917	0.853865
Mzungu(Field): Mature Leaf vs Young Leaf	446.1851892	-10.4653	7.07872	0.31785	1
Mzungu(Field): Mature Leaf vs Root	167.469375	-9.66017	6.26388	0.317928	0.853865
Mzungu(Invitro): Mature Leaf vs Young Leaf	346.4151791	1.63777	12.6409	0.324217	1
Mzungu(Field): Root vs Young Leaf	446.1851892	-9.84983	6.54187	0.324926	0.707329
Mzungu(Invitro): Mature Leaf vs Young Leaf	510.6046023	10.2947	7.17565	0.328303	1
Mzungu(Field): Root vs Young Leaf	83.259582	-0.887748	14.1679	0.33109	0.707329
Mzungu(Invitro): Mature Leaf vs Young Leaf	220.1480556	9.70726	6.63264	0.344263	1
Mzungu(Field): Mature Leaf vs Young Leaf	282.086743	-1.70664	11.0805	0.344832	1
Mzungu(Field): Mature Leaf vs Root	101.1418059	0.506068	14.3373	0.345484	0.902096
Mzungu(Field): Root vs Young Leaf	167.469375	8.58401	5.35043	0.346764	0.724351
Mzungu(Invitro): Mature Leaf vs Young Leaf	442.3945991	10.1499	7.03653	0.347363	1
Mzungu(Invitro): Mature Leaf vs Root	521.1826282	-1.05327	10.4735	0.351786	0.870207
Mzungu(Invitro): Root vs Young Leaf	457.7534591	2.97829	9.47337	0.352198	1
Mzungu(Invitro): Mature Leaf vs Young Leaf	290.6145989	9.38348	6.33294	0.354291	1
Mzungu(Invitro): Mature Leaf vs Young Leaf	225.8361468	9.4314	6.33763	0.357546	1
Mzungu: Field vs Invitro	80.880107	0.399124	15.0904	0.363801	0.621721
Mzungu(Field): Root vs Young Leaf	435.0555128	8.55092	5.30284	0.364339	0.744519
Mzungu(Invitro): Mature Leaf vs Young Leaf	113.16412	9.44456	6.38651	0.368124	1
Mzungu(Field): Mature Leaf vs Root	133.8671134	0.588805	12.0713	0.377317	0.95859
Mzungu(Invitro): Mature Leaf vs Young Leaf	319.8398899	9.41144	6.32291	0.392929	1
Mzungu(Field): Mature Leaf vs Root	92.5	-0.586932	11.6953	0.407207	1
Mzungu(Invitro): Root vs Young Leaf	76.843673	10.9447	7.93236	0.407223	1
Mzungu(Invitro): Mature Leaf vs Young Leaf	271.1559319	9.36376	6.29828	0.409217	1
Mzungu(Field): Mature Leaf vs Young Leaf	245.5640164	-2.82125	9.41868	0.410905	1
Mzungu: Field vs Invitro	365.0796616	-0.328807	13.9547	0.41448	0.621721
Mzungu(Field): Mature Leaf vs Young Leaf	332.8671429	10.7137	7.32294	0.417983	1
Mzungu(Field): Mature Leaf vs Young Leaf	316.8416961	0.995741	11.4272	0.420855	1
Mzungu(Field): Root vs Young Leaf	220.1480556	-8.86154	5.61004	0.421516	0.833703
Mzungu(Field): Mature Leaf vs Root	88.410897	-0.448625	19.1866	0.42779	1
Mzungu(Invitro): Mature Leaf vs Young Leaf	189.3098095	9.34284	6.28841	0.433892	1
Mzungu(Invitro): Mature Leaf vs Young Leaf	309.8511607	2.75518	9.30987	0.435197	1
Mzungu(Invitro): Mature Leaf vs Young Leaf	500.2048404	9.3216	6.25847	0.439264	1
Mzungu(Field): Root vs Young Leaf	378.5835476	-2.09442	10.3302	0.440818	0.833703
Mzungu(Invitro): Mature Leaf vs Young Leaf	288.6200676	9.29938	6.21497	0.443496	1
Mzungu(Invitro): Root vs Young Leaf	334.3525893	-1.19439	10.3788	0.444059	1
Mzungu(Invitro): Root vs Young Leaf	290.6145989	10.3486	7.345	0.448617	1
Mzungu(Invitro): Root vs Young Leaf	482.1002	1.64929	10.318	0.449719	1
Mzungu(Invitro): Mature Leaf vs Young Leaf	308.3116563	-1.70352	10.4189	0.451749	1
Mzungu(Field): Root vs Young Leaf	341.4326428	-1.40511	11.6035	0.458806	0.833703
Mzungu(Invitro): Mature Leaf vs Young Leaf	470.7719365	9.23822	6.18431	0.459773	1
Mzungu(Field): Root vs Young Leaf	92.5	0.911138	11.8426	0.460706	0.833703
Mzungu(Field): Root vs Young Leaf	88.410897	0.493132	19.1604	0.460832	0.833703
Mzungu(Field): Root vs Young Leaf	141.3295009	0.675572	13.667	0.461197	0.833703
Mzungu(Invitro): Mature Leaf vs Young Leaf	311.1962252	2.70014	9.25786	0.464919	1
Mzungu(Invitro): Mature Leaf vs Young Leaf	331.8383007	2.44604	9.38369	0.467504	1
Mzungu(Field): Mature Leaf vs Young Leaf	246.8505769	-10.5691	7.18477	0.469116	1
Mzungu(Field): Mature Leaf vs Young Leaf	488.2717391	10.667	7.27972	0.473634	1
Mzungu(Invitro): Root vs Young Leaf	288.6200676	10.2645	7.26548	0.476582	1
Mzungu(Invitro): Root vs Young Leaf	230.6970235	-1.02498	10.8921	0.480242	1
Mzungu(Invitro): Root vs Young Leaf	497.2937336	-10.2469	7.24921	0.48759	1
Mzungu(Field): Mature Leaf vs Young Leaf	458.9518627	9.74784	6.38024	0.488164	1
Mzungu: Field vs Invitro	181.2855585	-0.376048	12.1074	0.49732	0.639411
Mzungu(Field): Root vs Young Leaf	130.3059153	-0.778276	12.2723	0.499609	0.886099
Mzungu(Field): Mature Leaf vs Root	500.2048404	2.22106	9.16136	0.499986	1
Mzungu(Invitro): Root vs Young Leaf	285.0131438	-1.38391	10.3538	0.501794	1
Mzungu(Invitro): Mature Leaf vs Root	378.5835476	-0.672388	10.8741	0.503332	1
Mzungu(Invitro): Mature Leaf vs Root	348.770263	0.643733	11.4156	0.506511	1
Mzungu(Invitro): Mature Leaf vs Root	198.5963673	1.05688	9.6698	0.507192	1
Mzungu(Field): Mature Leaf vs Young Leaf	113.16412	-9.72801	6.36808	0.508358	1
Mzungu(Field): Mature Leaf vs Root	109.5816011	-0.843936	9.39288	0.508739	1
Mzungu(Field): Mature Leaf vs Young Leaf	271.1559319	8.58207	5.28769	0.510654	1
Mzungu(Invitro): Root vs Young Leaf	502.7	-10.0751	7.08244	0.512382	1
Mzungu(Field): Root vs Young Leaf	470.7719365	-2.10961	9.08557	0.513044	0.893077
Mzungu(Field): Mature Leaf vs Root	181.2855585	0.389376	12.5431	0.515968	1
Mzungu(Field): Mature Leaf vs Root	466.4270987	2.15889	8.81955	0.516099	1
Mzungu(Invitro): Mature Leaf vs Root	346.4151791	0.574021	11.5969	0.517739	1
Mzungu(Invitro): Mature Leaf vs Root	245.5640164	-0.641936	11.1372	0.517764	1
Mzungu(Invitro): Mature Leaf vs Root	119.2684505	-0.416306	12.6985	0.518541	1
Mzungu(Field): Mature Leaf vs Root	470.7719365	1.52211	9.27013	0.523904	1
Mzungu(Invitro): Mature Leaf vs Root	80.880107	-0.162414	15.0753	0.523934	1
Mzungu(Field): Mature Leaf vs Young Leaf	500.2048404	-9.78666	6.42427	0.527699	1
Mzungu(Invitro): Root vs Young Leaf	282.086743	-1.05686	10.3201	0.529601	1
Mzungu(Field): Mature Leaf vs Young Leaf	137.392432	-9.46104	6.10346	0.531138	1
Mzungu(Invitro): Root vs Young Leaf	518.9734951	2.16944	9.23144	0.533988	1
Mzungu(Field): Root vs Young Leaf	466.4270987	-2.24559	8.7572	0.534756	0.913946
Mzungu(Invitro): Root vs Young Leaf	433.5015663	1.2157	10.0794	0.537775	1
Mzungu(Field): Mature Leaf vs Young Leaf	435.0555128	8.21938	4.93902	0.539064	1
Mzungu(Field): Mature Leaf vs Young Leaf	259.3656098	9.97584	6.59985	0.539424	1
Mzungu(Field): Mature Leaf vs Young Leaf	417.6775517	-9.00945	5.67395	0.541097	1
Mzungu(Invitro): Root vs Young Leaf	133.8671134	-1.46017	9.817	0.545121	1
Mzungu(Field): Mature Leaf vs Young Leaf	285.0131438	0.722129	11.1807	0.54818	1
Mzungu(Invitro): Mature Leaf vs Young Leaf	266.8722222	-1.04116	14.4244	0.548852	1
Mzungu(Field): Mature Leaf vs Root	319.8398899	2.11055	8.50259	0.552318	1
Mzungu(Field): Mature Leaf vs Root	334.3525893	0.414402	11.5811	0.552911	1
Mzungu(Invitro): Mature Leaf vs Young Leaf	378.5835476	-1.32909	11.0302	0.55476	1
Mzungu(Field): Mature Leaf vs Young Leaf	88.410897	-0.340457	19.153	0.562308	1
Mzungu(Invitro): Root vs Young Leaf	113.16412	9.10415	6.14514	0.568589	1
Mzungu(Invitro): Mature Leaf vs Young Leaf	433.5015663	1.44601	9.52736	0.571758	1
Mzungu(Field): Root vs Young Leaf	309.8511607	-1.70506	9.63092	0.572998	0.938826
Mzungu(Field): Mature Leaf vs Root	225.8361468	0.529675	10.471	0.574914	1
Mzungu(Invitro): Mature Leaf vs Young Leaf	521.1826282	-1.2567	10.7939	0.575022	1
Mzungu(Invitro): Mature Leaf vs Young Leaf	101.1418059	-0.878732	14.8683	0.575106	1
Mzungu(Invitro): Root vs Young Leaf	225.8361468	-2.42385	8.7383	0.576189	1
Mzungu(Invitro): Root vs Young Leaf	271.1559319	9.02338	6.06844	0.577063	1
Mzungu(Field): Root vs Young Leaf	123.8011672	1.01345	9.91467	0.577959	0.938826
Mzungu(Field): Root vs Young Leaf	109.5816011	1.09966	9.50756	0.579275	0.938826
Mzungu(Invitro): Root vs Young Leaf	319.8398899	9.07104	6.11981	0.581239	1
Mzungu(Invitro): Mature Leaf vs Root	137.392432	-0.370112	12.9905	0.584167	1
Mzungu(Invitro): Mature Leaf vs Young Leaf	417.6775517	-2.22377	8.75098	0.591663	1
Mzungu(Invitro): Mature Leaf vs Young Leaf	130.3059153	-1.17351	12.2648	0.596489	1
Mzungu(Field): Mature Leaf vs Root	285.0131438	-0.492949	10.6157	0.597613	1
Mzungu(Invitro): Mature Leaf vs Young Leaf	198.5963673	1.04688	9.99	0.600138	1
Mzungu(Invitro): Mature Leaf vs Young Leaf	316.8416961	-1.16474	12.4416	0.601317	1
Mzungu(Invitro): Mature Leaf vs Root	457.7534591	-1.79285	8.61127	0.603138	1
Mzungu(Invitro): Mature Leaf vs Root	417.6775517	-1.85339	8.45896	0.606272	1
Mzungu(Invitro): Root vs Young Leaf	266.8722222	0.841836	13.1433	0.609945	1
Mzungu(Invitro): Mature Leaf vs Root	479.576325	0.985825	9.53951	0.622938	1
Mzungu(Invitro): Mature Leaf vs Young Leaf	245.5640164	-1.10912	11.3488	0.624814	1
Mzungu(Invitro): Root vs Young Leaf	444.0787736	-1.72952	9.07052	0.62918	1
Mzungu(Field): Mature Leaf vs Young Leaf	55.240281	-0.282725	15.6554	0.634203	1
Mzungu: Field vs Invitro	101.1418059	0.206763	14.695	0.635989	0.715488
Mzungu(Field): Root vs Young Leaf	311.1962252	-1.45287	9.54656	0.637382	1
Mzungu(Field): Mature Leaf vs Root	230.6970235	0.333814	11.9932	0.637888	1
Mzungu(Field): Mature Leaf vs Root	365.0796616	-0.291815	13.3611	0.639034	1
Mzungu(Invitro): Mature Leaf vs Root	433.5015663	1.13018	9.02443	0.642109	1
Mzungu(Field): Root vs Young Leaf	266.8722222	-0.455628	13.2172	0.642847	1
Mzungu(Field): Mature Leaf vs Root	220.1480556	-2.4768	8.21327	0.650615	1
Mzungu(Field): Mature Leaf vs Young Leaf	303.9183967	0.605581	10.8902	0.659605	1
Mzungu(Invitro): Mature Leaf vs Young Leaf	365.0796616	0.717018	13.2929	0.660677	1
Mzungu(Invitro): Mature Leaf vs Root	446.1851892	-0.836168	10.1819	0.662967	1
Mzungu(Invitro): Root vs Young Leaf	508.149547	-1.00636	9.64028	0.670918	1
Mzungu(Invitro): Root vs Young Leaf	510.6046023	-1.71174	8.77528	0.673804	1
Mzungu(Field): Mature Leaf vs Young Leaf	58.069093	-0.24512	17.7195	0.68627	1
Mzungu(Invitro): Mature Leaf vs Young Leaf	508.149547	2.1543	8.74835	0.687	1
Mzungu(Field): Mature Leaf vs Young Leaf	202.3875097	1.7051	9.67983	0.689047	1
Mzungu(Field): Root vs Young Leaf	163.0598866	0.741675	9.90775	0.69374	1
Mzungu(Invitro): Mature Leaf vs Young Leaf	119.2684505	-0.847178	12.8914	0.6992	1
Mzungu(Invitro): Mature Leaf vs Young Leaf	181.2855585	-0.666697	11.8243	0.702198	1
Mzungu(Invitro): Mature Leaf vs Root	109.5816011	0.6322	9.38688	0.705989	1
Mzungu(Invitro): Mature Leaf vs Young Leaf	83.259582	-0.785151	14.8749	0.710074	1
Mzungu(Invitro): Root vs Young Leaf	479.576325	0.781172	10.2572	0.723186	1
Mzungu(Field): Mature Leaf vs Root	161.1483275	0.589616	9.69347	0.726576	1
Mzungu(Invitro): Mature Leaf vs Young Leaf	141.3295009	-0.759028	12.7212	0.7303	1
Mzungu(Field): Mature Leaf vs Young Leaf	80.880107	0.259971	14.1774	0.738773	1
Mzungu(Field): Mature Leaf vs Young Leaf	141.3295009	0.273012	13.5253	0.74606	1
Mzungu(Field): Root vs Young Leaf	119.2684505	0.348967	12.5907	0.746507	1
Mzungu(Invitro): Mature Leaf vs Young Leaf	137.392432	-0.707901	13.1834	0.747187	1
Mzungu(Field): Mature Leaf vs Root	417.6775517	1.54778	7.69824	0.750661	1
Mzungu(Field): Root vs Young Leaf	225.8361468	-0.683761	10.3527	0.756426	1
Mzungu(Invitro): Mature Leaf vs Young Leaf	457.7534591	0.608961	9.92722	0.76077	1
Mzungu(Field): Root vs Young Leaf	308.3116563	-0.901912	9.51437	0.760864	1
Mzungu(Invitro): Mature Leaf vs Young Leaf	80.880107	-0.467656	15.2849	0.761798	1
Mzungu(Invitro): Mature Leaf vs Young Leaf	285.0131438	0.947658	9.49625	0.762825	1
Mzungu(Field): Mature Leaf vs Root	154.5674187	1.11176	8.20726	0.765519	1
Mzungu(Field): Root vs Young Leaf	101.1418059	-0.252511	14.3965	0.76708	1
Mzungu(Field): Mature Leaf vs Young Leaf	163.0598866	0.594615	9.43264	0.769395	1
Mzungu(Invitro): Root vs Young Leaf	141.3295009	-0.575945	12.231	0.770758	1
Mzungu(Field): Root vs Young Leaf	508.149547	1.04334	8.6637	0.77086	1
Mzungu(Field): Mature Leaf vs Young Leaf	123.8011672	0.572599	9.53489	0.771832	1
Mzungu(Invitro): Mature Leaf vs Young Leaf	161.1483275	-0.688002	9.67735	0.777465	1
Mzungu(Field): Mature Leaf vs Root	141.3295009	-0.152377	13.4153	0.778654	1
Mzungu(Invitro): Root vs Young Leaf	198.5963673	0.481685	10.2071	0.781911	1
Mzungu(Field): Root vs Young Leaf	80.880107	-0.233353	14.6808	0.78509	1
Mzungu(Invitro): Mature Leaf vs Young Leaf	466.4270987	-0.465464	10.3573	0.785979	1
Mzungu(Invitro): Root vs Young Leaf	189.3098095	-2.02072	8.32112	0.794469	1
Mzungu(Invitro): Mature Leaf vs Root	482.1002	-0.521473	9.61314	0.801057	1
Mzungu(Invitro): Mature Leaf vs Young Leaf	446.1851892	-0.552198	10.6387	0.806205	1
Mzungu(Field): Mature Leaf vs Root	163.0598866	0.345959	9.36682	0.811992	1
Mzungu(Field): Mature Leaf vs Root	433.5015663	-0.508488	8.86059	0.812264	1
Mzungu(Invitro): Root vs Young Leaf	308.3116563	1.72659	8.35568	0.813199	1
Mzungu(Invitro): Mature Leaf vs Young Leaf	341.4326428	-0.515981	12.6988	0.814593	1
Mzungu(Invitro): Root vs Young Leaf	309.8511607	0.391888	10.3322	0.815891	1
Mzungu(Invitro): Root vs Young Leaf	365.0796616	-0.355527	13.8119	0.818187	1
Mzungu(Field): Mature Leaf vs Root	348.770263	-0.376012	9.89954	0.819604	1
Mzungu(Field): Root vs Young Leaf	198.5963673	0.764067	8.59671	0.827511	1
Mzungu(Invitro): Mature Leaf vs Young Leaf	55.240281	-0.442135	12.5183	0.835001	1
Mzungu(Field): Root vs Young Leaf	319.8398899	-0.594199	8.88769	0.835538	1
Mzungu(Invitro): Mature Leaf vs Young Leaf	69.117253	-0.689697	11.4479	0.837756	1
Mzungu(Invitro): Mature Leaf vs Root	69.117253	-0.528249	11.2331	0.83779	1
Mzungu(Field): Mature Leaf vs Young Leaf	433.5015663	-0.589259	8.71272	0.839467	1
Mzungu(Invitro): Root vs Young Leaf	311.1962252	0.345541	10.2527	0.840747	1
Mzungu(Invitro): Mature Leaf vs Young Leaf	303.9183967	-0.440095	12.269	0.842504	1
Mzungu(Field): Mature Leaf vs Root	290.6145989	0.551674	8.67519	0.843269	1
Mzungu(Invitro): Mature Leaf vs Young Leaf	458.9518627	0.40028	9.5252	0.844801	1
Mzungu(Invitro): Root vs Young Leaf	378.5835476	-0.46181	10.1373	0.845605	1
Mzungu(Invitro): Root vs Young Leaf	193.551134	1.31541	8.49703	0.845746	1
Mzungu(Invitro): Root vs Young Leaf	181.2855585	-0.280929	11.4858	0.84844	1
Mzungu(Field): Mature Leaf vs Young Leaf	83.259582	-0.171505	13.6018	0.852808	1
Mzungu(Field): Mature Leaf vs Young Leaf	508.149547	0.97461	8.19043	0.859869	1
Mzungu(Invitro): Mature Leaf vs Young Leaf	479.576325	0.520449	9.64202	0.860271	1
Mzungu(Invitro): Root vs Young Leaf	442.3945991	-1.29769	8.3293	0.863073	1
Mzungu(Field): Mature Leaf vs Young Leaf	470.7719365	-1.03414	7.90284	0.866282	1
Mzungu(Invitro): Root vs Young Leaf	83.259582	-0.316318	14.2659	0.871784	1
Mzungu(Invitro): Root vs Young Leaf	109.5816011	-0.435273	9.34812	0.872119	1
Mzungu(Field): Mature Leaf vs Young Leaf	319.8398899	1.15317	7.5085	0.872567	1
Mzungu(Invitro): Mature Leaf vs Young Leaf	193.551134	0.594941	9.07774	0.874465	1
Mzungu(Invitro): Root vs Young Leaf	245.5640164	-0.300862	10.5042	0.875022	1
Mzungu(Invitro): Root vs Young Leaf	341.4326428	-0.314935	12.2384	0.87533	1
Mzungu(Invitro): Mature Leaf vs Young Leaf	482.1002	0.264491	10.3496	0.877835	1
Mzungu(Field): Mature Leaf vs Root	479.576325	0.729489	7.72211	0.878756	1
Mzungu(Invitro): Mature Leaf vs Young Leaf	334.3525893	0.332895	9.41616	0.878812	1
Mzungu(Invitro): Mature Leaf vs Root	466.4270987	0.168812	10.2904	0.87941	1
Mzungu(Invitro): Root vs Young Leaf	446.1851892	0.432475	9.79614	0.880627	1
Mzungu(Field): Root vs Young Leaf	433.5015663	0.440622	8.78651	0.881043	1
Mzungu(Invitro): Mature Leaf vs Young Leaf	123.8011672	0.612765	8.85994	0.881925	1
Mzungu(Field): Root vs Young Leaf	475.8546602	0.414133	8.5906	0.883562	1
Mzungu(Invitro): Mature Leaf vs Root	303.9183967	-0.0957561	12.0806	0.883736	1
Mzungu(Invitro): Mature Leaf vs Root	193.551134	-0.659936	8.18914	0.88509	1
Mzungu(Field): Mature Leaf vs Young Leaf	119.2684505	0.142875	12.4827	0.886542	1
Mzungu(Invitro): Root vs Young Leaf	101.1418059	-0.200358	14.1723	0.888888	1
Mzungu(Invitro): Root vs Young Leaf	119.2684505	-0.269506	12.2026	0.892383	1
Mzungu(Field): Root vs Young Leaf	510.6046023	0.609709	7.71578	0.89569	1
Mzungu(Field): Mature Leaf vs Root	446.1851892	-0.620231	7.83298	0.896257	1
Mzungu(Field): Mature Leaf vs Root	508.149547	0.599496	7.81551	0.900792	1
Mzungu(Field): Root vs Young Leaf	316.8416961	0.150075	12.0655	0.902537	1
Mzungu(Field): Mature Leaf vs Root	119.2684505	-0.0639993	12.4898	0.904855	1
Mzungu(Field): Mature Leaf vs Young Leaf	378.5835476	-0.379939	8.75062	0.91137	1
Mzungu(Invitro): Root vs Young Leaf	316.8416961	-0.220323	11.5091	0.911591	1
Mzungu(Invitro): Root vs Young Leaf	130.3059153	-0.213962	11.3385	0.913833	1
Mzungu(Invitro): Root vs Young Leaf	303.9183967	-0.213405	11.789	0.914715	1
Mzungu(Invitro): Root vs Young Leaf	137.392432	-0.213292	12.5517	0.917203	1
Mzungu(Invitro): Mature Leaf vs Young Leaf	230.6970235	0.187807	10.2648	0.917643	1
Mzungu(Invitro): Mature Leaf vs Young Leaf	92.5	-0.361731	10.0747	0.929141	1
Mzungu(Invitro): Mature Leaf vs Root	341.4326428	-0.0537843	12.5528	0.930597	1
Mzungu(Invitro): Mature Leaf vs Root	141.3295009	-0.0564857	12.6654	0.930835	1
Mzungu(Field): Mature Leaf vs Young Leaf	130.3059153	-0.100856	11.691	0.931253	1
Mzungu(Field): Mature Leaf vs Young Leaf	167.469375	-1.09077	6.531	0.931834	1
Mzungu(Invitro): Root vs Young Leaf	58.069093	-0.112374	17.5436	0.933337	1
Mzungu(Field): Mature Leaf vs Young Leaf	225.8361468	-0.177153	9.99713	0.935315	1
Mzungu(Field): Mature Leaf vs Young Leaf	109.5816011	-0.146936	9.59789	0.935801	1
Mzungu: Field vs Invitro	58.069093	-0.0162442	17.7713	0.940477	0.940477
Mzungu(Field): Mature Leaf vs Young Leaf	92.5	-0.0856775	11.7845	0.941891	1
Mzungu(Field): Mature Leaf vs Young Leaf	154.5674187	0.629675	7.6218	0.945161	1
Mzungu(Invitro): Root vs Young Leaf	80.880107	-0.0968964	14.8181	0.945478	1
Mzungu(Invitro): Root vs Young Leaf	123.8011672	0.331133	8.61853	0.94724	1
Mzungu(Invitro): Mature Leaf vs Root	123.8011672	0.240179	8.36907	0.948645	1
Mzungu(Field): Mature Leaf vs Root	189.3098095	-0.150209	9.25611	0.952651	1
Mzungu(Field): Root vs Young Leaf	303.9183967	-0.0828387	11.4873	0.953593	1
Mzungu(Invitro): Root vs Young Leaf	470.7719365	0.624036	7.9098	0.956778	1
Mzungu(Field): Mature Leaf vs Root	510.6046023	0.300985	7.2723	0.957622	1
Mzungu(Invitro): Root vs Young Leaf	466.4270987	-0.0949811	10.1872	0.957988	1
Mzungu(Invitro): Mature Leaf vs Young Leaf	109.5816011	0.138123	9.42967	0.958462	1
Mzungu(Invitro): Mature Leaf vs Young Leaf	58.069093	0.065849	17.6379	0.964192	1
Mzungu(Field): Mature Leaf vs Young Leaf	266.8722222	0.0360356	12.6927	0.966953	1
Mzungu(Invitro): Mature Leaf vs Young Leaf	88.410897	0.0517488	19.4133	0.97076	1
Mzungu(Invitro): Mature Leaf vs Young Leaf	282.086743	0.0738996	9.51542	0.971677	1
Mzungu(Invitro): Mature Leaf vs Young Leaf	133.8671134	-0.138339	8.61693	0.974379	1
Mzungu(Field): Mature Leaf vs Young Leaf	510.6046023	0.350378	7.43701	0.975481	1
Mzungu(Field): Mature Leaf vs Young Leaf	466.4270987	-0.29702	7.38621	0.98017	1
Mzungu(Field): Root vs Young Leaf	479.576325	-0.105618	7.95505	0.980225	1
Mzungu(Field): Mature Leaf vs Root	346.4151791	0.0229027	10.0244	0.984517	1
Mzungu(Invitro): Root vs Young Leaf	88.410897	-0.024577	19.3118	0.984832	1
Mzungu(Invitro): Root vs Young Leaf	331.8383007	0.029704	10.459	0.984913	1
Mzungu(Invitro): Mature Leaf vs Young Leaf	76.843673	-0.0873364	9.19033	0.987735	1
Mzungu(Field): Mature Leaf vs Young Leaf	341.4326428	0.0266804	10.5807	0.989426	1
Mzungu(Field): Root vs Young Leaf	154.5674187	-0.0470128	8.57645	0.990281	1
Mzungu(Field): Mature Leaf vs Root	123.8011672	0.0178934	9.36329	0.991221	1
Mzungu(Invitro): Root vs Young Leaf	521.1826282	-0.0260758	9.69944	0.991515	1
Mzungu(Invitro): Root vs Young Leaf	417.6775517	-0.104784	7.10259	0.993554	1
Mzungu(Invitro): Root vs Young Leaf	220.1480556	-0.0737528	7.39897	0.9949	1
Mzungu(Field): Mature Leaf vs Young Leaf	101.1418059	-0.00414313	13.9578	0.995454	1
Mzungu(Field): Mature Leaf vs Young Leaf	479.576325	0.0594949	7.48776	0.995658	1
Mzungu(Invitro): Root vs Young Leaf	69.117253	0.0121985	10.8268	0.99744	1
Mzungu(Invitro): Mature Leaf vs Root	181.2855585	0.00204344	11.7533	0.998166	1
Mzungu(Field): Mature Leaf vs Root	76.843673	0	1.52591	1	1
Mzungu(Field): Mature Leaf vs Root	146.1235086	0	1.53215	1	1
Mzungu(Field): Mature Leaf vs Root	157.934391	0	1.52591	1	1
Mzungu(Field): Mature Leaf vs Root	172.4963958	0	1.53215	1	1
Mzungu(Field): Mature Leaf vs Root	184.6378795	0	1.52591	1	1
Mzungu(Field): Mature Leaf vs Root	212.0202622	0	1.59594	1	1
Mzungu(Field): Mature Leaf vs Root	237.44375	0	1.53215	1	1
Mzungu(Field): Mature Leaf vs Root	259.3656098	0	1.52528	1	1
Mzungu(Field): Mature Leaf vs Root	263.978125	0	1.6001	1	1
Mzungu(Field): Mature Leaf vs Root	271.1559319	0	1.59594	1	1
Mzungu(Field): Mature Leaf vs Root	288.6200676	0	1.52528	1	1
Mzungu(Field): Mature Leaf vs Root	294.0703509	0	1.53215	1	1
Mzungu(Field): Mature Leaf vs Root	331.8383007	0	1.59594	1	1
Mzungu(Field): Mature Leaf vs Root	332.8671429	0	1.52591	1	1
Mzungu(Field): Mature Leaf vs Root	359.6641572	0	1.59594	1	1
Mzungu(Field): Mature Leaf vs Root	361.82	0	1.52591	1	1
Mzungu(Field): Mature Leaf vs Root	373.3532393	0	1.6001	1	1
Mzungu(Field): Mature Leaf vs Root	406.384375	0	1.59594	1	1
Mzungu(Field): Mature Leaf vs Root	435.0555128	0	1.52528	1	1
Mzungu(Field): Mature Leaf vs Root	438.1876988	0	1.6001	1	1
Mzungu(Field): Mature Leaf vs Root	442.3945991	0	1.53215	1	1
Mzungu(Field): Mature Leaf vs Root	444.0787736	0	1.59594	1	1
Mzungu(Field): Mature Leaf vs Root	457.7534591	0	1.59297	1	1
Mzungu(Field): Mature Leaf vs Root	458.9518627	0	1.52528	1	1
Mzungu(Field): Mature Leaf vs Root	467.8362	0	1.53215	1	1
Mzungu(Field): Mature Leaf vs Root	488.2717391	0	1.6001	1	1
Mzungu(Field): Mature Leaf vs Root	518.9734951	0	1.6001	1	1
Mzungu(Field): Mature Leaf vs Young Leaf	66.9356	0	1.50237	1	1
Mzungu(Field): Mature Leaf vs Young Leaf	76.843673	0	1.50797	1	1
Mzungu(Field): Mature Leaf vs Young Leaf	105.8649206	0	1.69837	1	1
Mzungu(Field): Mature Leaf vs Young Leaf	146.1235086	0	1.50237	1	1
Mzungu(Field): Mature Leaf vs Young Leaf	172.4963958	0	1.50237	1	1
Mzungu(Field): Mature Leaf vs Young Leaf	184.6378795	0	1.50797	1	1
Mzungu(Field): Mature Leaf vs Young Leaf	193.551134	0	1.49112	1	1
Mzungu(Field): Mature Leaf vs Young Leaf	215.7152436	0	1.50797	1	1
Mzungu(Field): Mature Leaf vs Young Leaf	237.44375	0	1.50237	1	1
Mzungu(Field): Mature Leaf vs Young Leaf	243.408141	0	1.68561	1	1
Mzungu(Field): Mature Leaf vs Young Leaf	263.978125	0	1.69204	1	1
Mzungu(Field): Mature Leaf vs Young Leaf	288.6200676	0	1.49112	1	1
Mzungu(Field): Mature Leaf vs Young Leaf	294.0703509	0	1.50237	1	1
Mzungu(Field): Mature Leaf vs Young Leaf	331.8383007	0	1.68561	1	1
Mzungu(Field): Mature Leaf vs Young Leaf	359.6641572	0	1.68561	1	1
Mzungu(Field): Mature Leaf vs Young Leaf	361.82	0	1.50797	1	1
Mzungu(Field): Mature Leaf vs Young Leaf	370.935	0	1.49112	1	1
Mzungu(Field): Mature Leaf vs Young Leaf	373.3532393	0	1.69204	1	1
Mzungu(Field): Mature Leaf vs Young Leaf	406.384375	0	1.68561	1	1
Mzungu(Field): Mature Leaf vs Young Leaf	438.1876988	0	1.69204	1	1
Mzungu(Field): Mature Leaf vs Young Leaf	482.1002	0	1.49112	1	1
Mzungu(Field): Mature Leaf vs Young Leaf	497.2937336	0	1.50237	1	1
Mzungu(Field): Mature Leaf vs Young Leaf	502.7	0	1.50797	1	1
Mzungu(Field): Mature Leaf vs Young Leaf	521.1826282	0	1.50237	1	1
Mzungu(Field): Mature Leaf vs Young Leaf	526.0944737	0	1.68561	1	1
Mzungu(Field): Root vs Young Leaf	76.843673	0	1.66718	1	1
Mzungu(Field): Root vs Young Leaf	97.7	0	1.83054	1	1
Mzungu(Field): Root vs Young Leaf	113.16412	0	1.79814	1	1
Mzungu(Field): Root vs Young Leaf	137.392432	0	1.59724	1	1
Mzungu(Field): Root vs Young Leaf	146.1235086	0	1.68181	1	1
Mzungu(Field): Root vs Young Leaf	172.4963958	0	1.68181	1	1
Mzungu(Field): Root vs Young Leaf	184.6378795	0	1.66718	1	1
Mzungu(Field): Root vs Young Leaf	237.44375	0	1.68181	1	1
Mzungu(Field): Root vs Young Leaf	246.8505769	0	1.79303	1	1
Mzungu(Field): Root vs Young Leaf	263.978125	0	1.79814	1	1
Mzungu(Field): Root vs Young Leaf	288.6200676	0	1.59724	1	1
Mzungu(Field): Root vs Young Leaf	294.0703509	0	1.68181	1	1
Mzungu(Field): Root vs Young Leaf	331.8383007	0	1.83054	1	1
Mzungu(Field): Root vs Young Leaf	359.6641572	0	1.83054	1	1
Mzungu(Field): Root vs Young Leaf	361.82	0	1.66718	1	1
Mzungu(Field): Root vs Young Leaf	373.3532393	0	1.79814	1	1
Mzungu(Field): Root vs Young Leaf	406.384375	0	1.83054	1	1
Mzungu(Field): Root vs Young Leaf	438.1876988	0	1.79814	1	1
Mzungu(Invitro): Mature Leaf vs Root	66.9356	2.56274e-15	1.99633	1	1
Mzungu(Invitro): Mature Leaf vs Root	97.7	2.56274e-15	1.80383	1	1
Mzungu(Invitro): Mature Leaf vs Root	105.8649206	2.56274e-15	1.80461	1	1
Mzungu(Invitro): Mature Leaf vs Root	113.16412	2.56274e-15	1.84085	1	1
Mzungu(Invitro): Mature Leaf vs Root	146.1235086	2.56274e-15	1.99633	1	1
Mzungu(Invitro): Mature Leaf vs Root	154.5674187	2.56274e-15	1.80383	1	1
Mzungu(Invitro): Mature Leaf vs Root	157.934391	2.56274e-15	1.9574	1	1
Mzungu(Invitro): Mature Leaf vs Root	167.469375	2.56274e-15	1.84085	1	1
Mzungu(Invitro): Mature Leaf vs Root	172.4963958	2.56274e-15	1.99633	1	1
Mzungu(Invitro): Mature Leaf vs Root	184.6378795	2.56274e-15	1.9574	1	1
Mzungu(Invitro): Mature Leaf vs Root	202.3875097	2.56274e-15	1.99633	1	1
Mzungu(Invitro): Mature Leaf vs Root	212.0202622	2.56274e-15	1.80383	1	1
Mzungu(Invitro): Mature Leaf vs Root	215.7152436	2.56274e-15	1.9574	1	1
Mzungu(Invitro): Mature Leaf vs Root	237.44375	2.56274e-15	1.99633	1	1
Mzungu(Invitro): Mature Leaf vs Root	243.408141	2.56274e-15	1.80383	1	1
Mzungu(Invitro): Mature Leaf vs Root	246.8505769	2.56274e-15	1.80461	1	1
Mzungu(Invitro): Mature Leaf vs Root	259.3656098	2.56274e-15	1.9234	1	1
Mzungu(Invitro): Mature Leaf vs Root	271.1559319	2.56274e-15	1.80383	1	1
Mzungu(Invitro): Mature Leaf vs Root	288.6200676	2.56274e-15	1.9234	1	1
Mzungu(Invitro): Mature Leaf vs Root	290.6145989	2.56274e-15	1.84085	1	1
Mzungu(Invitro): Mature Leaf vs Root	294.0703509	2.56274e-15	1.99633	1	1
Mzungu(Invitro): Mature Leaf vs Root	319.8398899	2.56274e-15	1.99633	1	1
Mzungu(Invitro): Mature Leaf vs Root	332.8671429	2.56274e-15	1.9574	1	1
Mzungu(Invitro): Mature Leaf vs Root	359.6641572	2.56274e-15	1.80383	1	1
Mzungu(Invitro): Mature Leaf vs Root	361.82	2.56274e-15	1.9574	1	1
Mzungu(Invitro): Mature Leaf vs Root	370.935	2.56274e-15	1.9234	1	1
Mzungu(Invitro): Mature Leaf vs Root	373.3532393	2.56274e-15	1.84085	1	1
Mzungu(Invitro): Mature Leaf vs Root	406.384375	2.56274e-15	1.80383	1	1
Mzungu(Invitro): Mature Leaf vs Root	435.0555128	2.56274e-15	1.9234	1	1
Mzungu(Invitro): Mature Leaf vs Root	438.1876988	2.56274e-15	1.84085	1	1
Mzungu(Invitro): Mature Leaf vs Root	467.8362	2.56274e-15	1.99633	1	1
Mzungu(Invitro): Mature Leaf vs Root	475.8546602	2.56274e-15	1.9574	1	1
Mzungu(Invitro): Mature Leaf vs Root	488.2717391	2.56274e-15	1.84085	1	1
Mzungu(Invitro): Mature Leaf vs Young Leaf	66.9356	0	1.71557	1	1
Mzungu(Invitro): Mature Leaf vs Young Leaf	97.7	0	2.15758	1	1
Mzungu(Invitro): Mature Leaf vs Young Leaf	105.8649206	0	2.31189	1	1
Mzungu(Invitro): Mature Leaf vs Young Leaf	146.1235086	0	1.71557	1	1
Mzungu(Invitro): Mature Leaf vs Young Leaf	154.5674187	0	2.15758	1	1
Mzungu(Invitro): Mature Leaf vs Young Leaf	157.934391	0	1.69391	1	1
Mzungu(Invitro): Mature Leaf vs Young Leaf	163.0598866	0	1.61219	1	1
Mzungu(Invitro): Mature Leaf vs Young Leaf	167.469375	0	2.34887	1	1
Mzungu(Invitro): Mature Leaf vs Young Leaf	172.4963958	0	1.71557	1	1
Mzungu(Invitro): Mature Leaf vs Young Leaf	184.6378795	0	1.69391	1	1
Mzungu(Invitro): Mature Leaf vs Young Leaf	202.3875097	0	1.71557	1	1
Mzungu(Invitro): Mature Leaf vs Young Leaf	212.0202622	0	2.15758	1	1
Mzungu(Invitro): Mature Leaf vs Young Leaf	215.7152436	0	1.69391	1	1
Mzungu(Invitro): Mature Leaf vs Young Leaf	237.44375	0	1.71557	1	1
Mzungu(Invitro): Mature Leaf vs Young Leaf	243.408141	0	2.15758	1	1
Mzungu(Invitro): Mature Leaf vs Young Leaf	259.3656098	0	1.61219	1	1
Mzungu(Invitro): Mature Leaf vs Young Leaf	263.978125	0	2.34887	1	1
Mzungu(Invitro): Mature Leaf vs Young Leaf	294.0703509	0	1.71557	1	1
Mzungu(Invitro): Mature Leaf vs Young Leaf	332.8671429	0	1.69391	1	1
Mzungu(Invitro): Mature Leaf vs Young Leaf	359.6641572	0	2.15758	1	1
Mzungu(Invitro): Mature Leaf vs Young Leaf	361.82	0	1.69391	1	1
Mzungu(Invitro): Mature Leaf vs Young Leaf	370.935	0	1.61219	1	1
Mzungu(Invitro): Mature Leaf vs Young Leaf	373.3532393	0	2.34887	1	1
Mzungu(Invitro): Mature Leaf vs Young Leaf	406.384375	0	2.15758	1	1
Mzungu(Invitro): Mature Leaf vs Young Leaf	438.1876988	0	2.34887	1	1
Mzungu(Invitro): Mature Leaf vs Young Leaf	467.8362	0	1.71557	1	1
Mzungu(Invitro): Mature Leaf vs Young Leaf	475.8546602	0	1.69391	1	1
Mzungu(Invitro): Mature Leaf vs Young Leaf	488.2717391	0	2.34887	1	1
Mzungu(Invitro): Mature Leaf vs Young Leaf	497.2937336	0	1.71557	1	1
Mzungu(Invitro): Mature Leaf vs Young Leaf	502.7	0	1.69391	1	1
Mzungu(Invitro): Root vs Young Leaf	66.9356	0	2.02548	1	1
Mzungu(Invitro): Root vs Young Leaf	97.7	0	1.91473	1	1
Mzungu(Invitro): Root vs Young Leaf	105.8649206	0	1.9262	1	1
Mzungu(Invitro): Root vs Young Leaf	146.1235086	0	2.02548	1	1
Mzungu(Invitro): Root vs Young Leaf	154.5674187	0	1.91473	1	1
Mzungu(Invitro): Root vs Young Leaf	157.934391	0	2.03349	1	1
Mzungu(Invitro): Root vs Young Leaf	167.469375	0	1.9187	1	1
Mzungu(Invitro): Root vs Young Leaf	172.4963958	0	2.02548	1	1
Mzungu(Invitro): Root vs Young Leaf	184.6378795	0	2.03349	1	1
Mzungu(Invitro): Root vs Young Leaf	202.3875097	0	2.02548	1	1
Mzungu(Invitro): Root vs Young Leaf	212.0202622	0	1.91473	1	1
Mzungu(Invitro): Root vs Young Leaf	215.7152436	0	2.03349	1	1
Mzungu(Invitro): Root vs Young Leaf	237.44375	0	2.02548	1	1
Mzungu(Invitro): Root vs Young Leaf	243.408141	0	1.91473	1	1
Mzungu(Invitro): Root vs Young Leaf	259.3656098	0	2.02133	1	1
Mzungu(Invitro): Root vs Young Leaf	294.0703509	0	2.02548	1	1
Mzungu(Invitro): Root vs Young Leaf	332.8671429	0	2.03349	1	1
Mzungu(Invitro): Root vs Young Leaf	359.6641572	0	1.91473	1	1
Mzungu(Invitro): Root vs Young Leaf	361.82	0	2.03349	1	1
Mzungu(Invitro): Root vs Young Leaf	370.935	0	2.02133	1	1
Mzungu(Invitro): Root vs Young Leaf	373.3532393	0	1.9187	1	1
Mzungu(Invitro): Root vs Young Leaf	406.384375	0	1.91473	1	1
Mzungu(Invitro): Root vs Young Leaf	438.1876988	0	1.9187	1	1
Mzungu(Invitro): Root vs Young Leaf	467.8362	0	2.02548	1	1
Mzungu(Invitro): Root vs Young Leaf	475.8546602	0	2.03349	1	1
Mzungu(Invitro): Root vs Young Leaf	488.2717391	0	1.9187	1	1
Mzungu(Invitro): Root vs Young Leaf	526.0944737	0	1.91473	1	1
