# Supplementary material for: Meristem micropropagation of cassava (Manihot esculenta) evokes genome-wide changes in DNA methylation
Source: Front Plant Sci. 2015 Aug 13;6:590. doi: 10.3389/fpls.2015.00590 (PMC4534864; doi:10.3389/fpls.2015.00590)
Supplement: Supplementary file 3 [file Table_3.XLSX]

## Sheet: Kibandameno
Comparison	allele	logFC	logCPM	PValue	FDR
Kibandameno: Field vs Invitro	55.240281	-1.95901	14.04	8.67427e-10	5.63827e-09
Kibandameno: Field vs Invitro	80.880107	0.959067	16.839	0.000153639	0.000399462
Kibandameno: Field vs Invitro	101.1418059	-0.598523	14.8387	0.000959909	0.00178269
Kibandameno: Field vs Invitro	119.2684505	-1.32921	12.6203	0.00075308	0.00163167
Kibandameno: Field vs Invitro	141.3295009	-1.78211	13.5768	5.65648e-09	2.45114e-08
Kibandameno: Field vs Invitro	245.5640164	1.67709	13.7819	5.31322e-10	5.63827e-09
Kibandameno: Field vs Invitro	266.8722222	-2.19625	12.3507	8.86079e-09	2.87976e-08
Kibandameno(Field): Mature Leaf vs Root	63.18	-13.3614	9.97243	0.00118732	0.0234495
Kibandameno(Field): Mature Leaf vs Root	69.117253	-16.1471	12.7545	8.50314e-05	0.00335874
Kibandameno(Field): Mature Leaf vs Root	76.843673	-15.7273	12.3349	0.00105954	0.0234495
Kibandameno(Field): Mature Leaf vs Root	263.978125	13.6905	10.3007	2.67489e-06	0.000211317
Kibandameno(Field): Mature Leaf vs Young Leaf	63.18	-12.9945	9.83992	0.000371709	0.00829191
Kibandameno(Field): Mature Leaf vs Young Leaf	69.117253	-16.4942	13.3344	0.000214146	0.00829191
Kibandameno(Field): Mature Leaf vs Young Leaf	76.843673	-16.1352	12.9755	0.00460854	0.0728149
Kibandameno(Field): Mature Leaf vs Young Leaf	86.680869	-15.933	12.7734	0.000419844	0.00829191
Kibandameno(Field): Mature Leaf vs Young Leaf	351.8970308	17.2831	14.1231	8.39852e-05	0.00663483
Kibandameno(Field): Root vs Young Leaf	86.680869	-17.8961	14.5829	2.14016e-18	1.69073e-16
Kibandameno(Field): Root vs Young Leaf	172.4963958	-11.8636	8.56393	0.00240758	0.0475497
Kibandameno(Field): Root vs Young Leaf	263.978125	-13.5479	10.2385	1.53044e-07	6.04523e-06
Kibandameno(Field): Root vs Young Leaf	351.8970308	17.648	14.3348	2.78008e-07	7.32087e-06
Kibandameno(Field): Root vs Young Leaf	435.0555128	11.6444	8.34545	0.00572059	0.0903853
Kibandameno(Field): Root vs Young Leaf	457.7534591	11.4955	8.1972	0.00820192	0.107992
Kibandameno(Field): Root vs Young Leaf	458.9518627	11.3644	8.0686	0.0116591	0.115133
Kibandameno(Field): Root vs Young Leaf	508.149547	11.3625	8.06729	0.0114631	0.115133
Kibandameno(Invitro): Mature Leaf vs Root	86.680869	17.1654	13.9829	0.00093436	0.0369072
Kibandameno(Invitro): Mature Leaf vs Root	309.8511607	12.7947	9.61899	6.94776e-05	0.00548873
Kibandameno(Invitro): Root vs Young Leaf	86.680869	-17.1394	13.9462	0.00137483	0.108612
Kibandameno(Invitro): Root vs Young Leaf	288.6200676	-11.2888	8.11492	0.012864	0.338751
Kibandameno(Invitro): Root vs Young Leaf	290.6145989	-11.3056	8.1302	0.0112376	0.338751
Kibandameno(Field): Mature Leaf vs Root	55.240281	1.07135	14.7077	0.442878	1
Kibandameno(Field): Mature Leaf vs Root	58.069093	0.0749414	17.3602	0.943893	1
Kibandameno(Field): Mature Leaf vs Root	80.880107	0.705074	16.0289	0.525116	1
Kibandameno(Field): Mature Leaf vs Root	83.259582	1.4763	14.8581	0.421877	1
Kibandameno(Field): Mature Leaf vs Root	86.680869	1.93395	15.0396	0.312776	1
Kibandameno(Field): Mature Leaf vs Root	88.410897	-0.245404	18.9258	0.798334	1
Kibandameno(Field): Mature Leaf vs Root	92.5	0.458864	11.5084	0.808499	1
Kibandameno(Field): Mature Leaf vs Root	101.1418059	0.317048	14.8154	0.790518	1
Kibandameno(Field): Mature Leaf vs Root	109.5816011	-0.0640424	9.3973	0.971395	1
Kibandameno(Field): Mature Leaf vs Root	119.2684505	1.4532	13.0856	0.302305	1
Kibandameno(Field): Mature Leaf vs Root	123.8011672	2.94242	9.2331	0.364533	1
Kibandameno(Field): Mature Leaf vs Root	130.3059153	1.27941	12.927	0.511478	1
Kibandameno(Field): Mature Leaf vs Root	133.8671134	0.821961	11.5216	0.526322	1
Kibandameno(Field): Mature Leaf vs Root	141.3295009	0.838373	13.9125	0.54701	1
Kibandameno(Field): Mature Leaf vs Root	154.5674187	1.03772	13.2948	0.460073	1
Kibandameno(Field): Mature Leaf vs Root	157.934391	1.16709	7.79232	0.865221	1
Kibandameno(Field): Mature Leaf vs Root	161.1483275	0.780704	12.4681	0.67264	1
Kibandameno(Field): Mature Leaf vs Root	172.4963958	1.39597	9.10317	0.619886	1
Kibandameno(Field): Mature Leaf vs Root	181.2855585	0.112509	11.2081	0.942497	1
Kibandameno(Field): Mature Leaf vs Root	189.3098095	10.7298	7.36337	0.246515	1
Kibandameno(Field): Mature Leaf vs Root	198.5963673	-2.37459	7.78721	0.750658	1
Kibandameno(Field): Mature Leaf vs Root	202.3875097	0.657329	7.48552	0.95012	1
Kibandameno(Field): Mature Leaf vs Root	228.8329286	1.62829	8.12816	0.730198	1
Kibandameno(Field): Mature Leaf vs Root	230.6970235	0.749945	10.5008	0.594236	1
Kibandameno(Field): Mature Leaf vs Root	245.5640164	-0.17574	12.3151	0.892985	1
Kibandameno(Field): Mature Leaf vs Root	246.8505769	0	1.62211	1	1
Kibandameno(Field): Mature Leaf vs Root	259.3656098	-9.65991	6.3216	0.465868	1
Kibandameno(Field): Mature Leaf vs Root	266.8722222	-1.21484	12.4973	0.385506	1
Kibandameno(Field): Mature Leaf vs Root	271.1559319	0	1.62092	1	1
Kibandameno(Field): Mature Leaf vs Root	282.086743	0.424023	11.1697	0.762352	1
Kibandameno(Field): Mature Leaf vs Root	285.0131438	1.79155	10.5817	0.247116	1
Kibandameno(Field): Mature Leaf vs Root	288.6200676	11.037	7.66532	0.211208	1
Kibandameno(Field): Mature Leaf vs Root	290.6145989	11.0174	7.64583	0.206647	1
Kibandameno(Field): Mature Leaf vs Root	303.9183967	-0.00976737	11.4755	0.996083	1
Kibandameno(Field): Mature Leaf vs Root	305.71	0	1.62092	1	1
Kibandameno(Field): Mature Leaf vs Root	308.3116563	1.24121	10.0179	0.560699	1
Kibandameno(Field): Mature Leaf vs Root	309.8511607	0.85467	8.94285	0.823654	1
Kibandameno(Field): Mature Leaf vs Root	311.1962252	0.715838	8.96614	0.843357	1
Kibandameno(Field): Mature Leaf vs Root	316.8416961	0.0653103	11.4224	0.965995	1
Kibandameno(Field): Mature Leaf vs Root	319.8398899	-9.08762	5.77528	0.505572	1
Kibandameno(Field): Mature Leaf vs Root	327.3812121	1.80227	8.14956	0.743905	1
Kibandameno(Field): Mature Leaf vs Root	331.8383007	-0.410532	7.99389	0.950357	1
Kibandameno(Field): Mature Leaf vs Root	334.3525893	0.0646255	9.2433	0.97527	1
Kibandameno(Field): Mature Leaf vs Root	336.061875	0	1.62034	1	1
Kibandameno(Field): Mature Leaf vs Root	341.4326428	-0.281698	11.2794	0.887737	1
Kibandameno(Field): Mature Leaf vs Root	346.4151791	-1.54707	13.9372	0.278658	1
Kibandameno(Field): Mature Leaf vs Root	348.770263	-1.55408	13.9175	0.266749	1
Kibandameno(Field): Mature Leaf vs Root	351.8970308	0	1.6264	1	1
Kibandameno(Field): Mature Leaf vs Root	359.6641572	0.260928	9.285	0.916116	1
Kibandameno(Field): Mature Leaf vs Root	365.0796616	-0.511712	12.8142	0.725976	1
Kibandameno(Field): Mature Leaf vs Root	373.3532393	0	1.60679	1	1
Kibandameno(Field): Mature Leaf vs Root	378.5835476	0.67948	10.2287	0.749875	1
Kibandameno(Field): Mature Leaf vs Root	398.6675	0	1.62092	1	1
Kibandameno(Field): Mature Leaf vs Root	406.384375	0	1.6264	1	1
Kibandameno(Field): Mature Leaf vs Root	417.6775517	-0.991279	11.3431	0.529019	1
Kibandameno(Field): Mature Leaf vs Root	429.6705882	0	1.62034	1	1
Kibandameno(Field): Mature Leaf vs Root	431.4533333	0	1.60679	1	1
Kibandameno(Field): Mature Leaf vs Root	433.5015663	-1.65946	7.56002	0.836464	1
Kibandameno(Field): Mature Leaf vs Root	435.0555128	-9.59709	6.25965	0.545351	1
Kibandameno(Field): Mature Leaf vs Root	438.1876988	-0.141604	10.8021	0.925866	1
Kibandameno(Field): Mature Leaf vs Root	441.1590426	9.07386	5.76312	0.616243	1
Kibandameno(Field): Mature Leaf vs Root	442.3945991	0	1.62034	1	1
Kibandameno(Field): Mature Leaf vs Root	446.1851892	-0.660217	8.40984	0.89501	1
Kibandameno(Field): Mature Leaf vs Root	457.7534591	0	1.62	1	1
Kibandameno(Field): Mature Leaf vs Root	458.9518627	0	1.62092	1	1
Kibandameno(Field): Mature Leaf vs Root	466.4270987	-1.48	8.51428	0.646527	1
Kibandameno(Field): Mature Leaf vs Root	470.7719365	-1.5819	8.09144	0.760917	1
Kibandameno(Field): Mature Leaf vs Root	475.8546602	-0.0403296	8.20003	0.99321	1
Kibandameno(Field): Mature Leaf vs Root	479.576325	-2.06986	8.58136	0.66323	1
Kibandameno(Field): Mature Leaf vs Root	486.1657426	0.824889	7.09414	0.94118	1
Kibandameno(Field): Mature Leaf vs Root	500.2048404	1.09187	7.22949	0.88681	1
Kibandameno(Field): Mature Leaf vs Root	508.149547	-9.78568	6.44175	0.492599	1
Kibandameno(Field): Mature Leaf vs Root	510.6046023	0	1.62211	1	1
Kibandameno(Field): Mature Leaf vs Root	514.3290654	-1.50225	8.19665	0.783033	1
Kibandameno(Field): Mature Leaf vs Root	521.1826282	-1.08627	9.35825	0.648384	1
Kibandameno(Field): Mature Leaf vs Young Leaf	55.240281	-0.290382	14.0066	0.845424	1
Kibandameno(Field): Mature Leaf vs Young Leaf	58.069093	-0.688536	17.2573	0.623798	1
Kibandameno(Field): Mature Leaf vs Young Leaf	80.880107	0.480823	15.8515	0.768194	1
Kibandameno(Field): Mature Leaf vs Young Leaf	83.259582	0.372082	14.0146	0.86291	1
Kibandameno(Field): Mature Leaf vs Young Leaf	88.410897	-0.410721	19.0719	0.778142	1
Kibandameno(Field): Mature Leaf vs Young Leaf	92.5	-1.18088	11.2857	0.643106	1
Kibandameno(Field): Mature Leaf vs Young Leaf	101.1418059	0.197714	14.8342	0.905933	1
Kibandameno(Field): Mature Leaf vs Young Leaf	109.5816011	-0.899995	9.33274	0.57798	1
Kibandameno(Field): Mature Leaf vs Young Leaf	119.2684505	0.278796	12.332	0.854409	1
Kibandameno(Field): Mature Leaf vs Young Leaf	123.8011672	1.84456	8.22363	0.618151	1
Kibandameno(Field): Mature Leaf vs Young Leaf	130.3059153	0.426851	12.2412	0.828807	1
Kibandameno(Field): Mature Leaf vs Young Leaf	133.8671134	-1.05389	10.7356	0.403046	1
Kibandameno(Field): Mature Leaf vs Young Leaf	141.3295009	0.723222	13.7958	0.638508	1
Kibandameno(Field): Mature Leaf vs Young Leaf	154.5674187	-0.00754907	12.6981	0.996481	1
Kibandameno(Field): Mature Leaf vs Young Leaf	157.934391	-9.13558	6.05498	0.37963	1
Kibandameno(Field): Mature Leaf vs Young Leaf	161.1483275	0.257689	12.0245	0.898618	1
Kibandameno(Field): Mature Leaf vs Young Leaf	172.4963958	-10.2593	7.13679	0.12378	0.888968
Kibandameno(Field): Mature Leaf vs Young Leaf	181.2855585	-0.354149	10.897	0.779903	1
Kibandameno(Field): Mature Leaf vs Young Leaf	189.3098095	0	1.87796	1	1
Kibandameno(Field): Mature Leaf vs Young Leaf	198.5963673	0.764584	9.15733	0.720629	1
Kibandameno(Field): Mature Leaf vs Young Leaf	202.3875097	-9.15703	6.07525	0.33283	1
Kibandameno(Field): Mature Leaf vs Young Leaf	228.8329286	-9.14098	6.06284	0.354799	1
Kibandameno(Field): Mature Leaf vs Young Leaf	230.6970235	-0.599324	9.83156	0.700448	1
Kibandameno(Field): Mature Leaf vs Young Leaf	245.5640164	0.261626	12.5493	0.869758	1
Kibandameno(Field): Mature Leaf vs Young Leaf	246.8505769	0	1.87796	1	1
Kibandameno(Field): Mature Leaf vs Young Leaf	259.3656098	-9.32724	6.2399	0.308577	1
Kibandameno(Field): Mature Leaf vs Young Leaf	263.978125	0	1.83969	1	1
Kibandameno(Field): Mature Leaf vs Young Leaf	266.8722222	0.0322333	13.1375	0.98356	1
Kibandameno(Field): Mature Leaf vs Young Leaf	271.1559319	0	1.87613	1	1
Kibandameno(Field): Mature Leaf vs Young Leaf	282.086743	-0.615903	10.7181	0.650977	1
Kibandameno(Field): Mature Leaf vs Young Leaf	285.0131438	-0.290652	9.34093	0.860362	1
Kibandameno(Field): Mature Leaf vs Young Leaf	288.6200676	0	1.89244	1	1
Kibandameno(Field): Mature Leaf vs Young Leaf	290.6145989	9.04974	5.97151	0.53764	1
Kibandameno(Field): Mature Leaf vs Young Leaf	303.9183967	0.676494	11.7247	0.735499	1
Kibandameno(Field): Mature Leaf vs Young Leaf	305.71	0	1.87613	1	1
Kibandameno(Field): Mature Leaf vs Young Leaf	308.3116563	0.0145863	9.16105	0.994979	1
Kibandameno(Field): Mature Leaf vs Young Leaf	309.8511607	-10.4607	7.33331	0.111954	0.884437
Kibandameno(Field): Mature Leaf vs Young Leaf	311.1962252	-10.5726	7.44309	0.0934979	0.820704
Kibandameno(Field): Mature Leaf vs Young Leaf	316.8416961	0.638401	11.6854	0.662757	1
Kibandameno(Field): Mature Leaf vs Young Leaf	319.8398899	-8.75511	5.70132	0.517307	1
Kibandameno(Field): Mature Leaf vs Young Leaf	327.3812121	-9.02922	5.95703	0.484008	1
Kibandameno(Field): Mature Leaf vs Young Leaf	331.8383007	-10.2282	7.10695	0.249815	1
Kibandameno(Field): Mature Leaf vs Young Leaf	334.3525893	-1.7837	8.64383	0.565718	1
Kibandameno(Field): Mature Leaf vs Young Leaf	336.061875	10.6443	7.51292	0.0850184	0.820704
Kibandameno(Field): Mature Leaf vs Young Leaf	341.4326428	0.385636	11.4849	0.84277	1
Kibandameno(Field): Mature Leaf vs Young Leaf	346.4151791	0.234309	14.8087	0.917174	1
Kibandameno(Field): Mature Leaf vs Young Leaf	348.770263	0.262143	14.8168	0.909865	1
Kibandameno(Field): Mature Leaf vs Young Leaf	359.6641572	-0.897912	8.65431	0.803377	1
Kibandameno(Field): Mature Leaf vs Young Leaf	365.0796616	0.0588071	13.3302	0.968994	1
Kibandameno(Field): Mature Leaf vs Young Leaf	373.3532393	0	1.83969	1	1
Kibandameno(Field): Mature Leaf vs Young Leaf	378.5835476	0.350053	9.90058	0.850155	1
Kibandameno(Field): Mature Leaf vs Young Leaf	398.6675	9.12212	6.04228	0.519613	1
Kibandameno(Field): Mature Leaf vs Young Leaf	406.384375	0	1.87638	1	1
Kibandameno(Field): Mature Leaf vs Young Leaf	417.6775517	0.615294	12.0259	0.670357	1
Kibandameno(Field): Mature Leaf vs Young Leaf	429.6705882	0	1.89244	1	1
Kibandameno(Field): Mature Leaf vs Young Leaf	431.4533333	0	1.83969	1	1
Kibandameno(Field): Mature Leaf vs Young Leaf	433.5015663	1.44591	8.91496	0.516781	1
Kibandameno(Field): Mature Leaf vs Young Leaf	435.0555128	2.07579	8.44085	0.534746	1
Kibandameno(Field): Mature Leaf vs Young Leaf	438.1876988	0.252803	11.0847	0.839892	1
Kibandameno(Field): Mature Leaf vs Young Leaf	441.1590426	0	1.87796	1	1
Kibandameno(Field): Mature Leaf vs Young Leaf	442.3945991	9.12702	6.04772	0.491185	1
Kibandameno(Field): Mature Leaf vs Young Leaf	446.1851892	0.198308	8.67538	0.944977	1
Kibandameno(Field): Mature Leaf vs Young Leaf	457.7534591	11.1308	7.99103	0.0170238	0.224147
Kibandameno(Field): Mature Leaf vs Young Leaf	458.9518627	10.9997	7.8618	0.0231443	0.2612
Kibandameno(Field): Mature Leaf vs Young Leaf	466.4270987	0.266973	9.35632	0.868199	1
Kibandameno(Field): Mature Leaf vs Young Leaf	470.7719365	-0.390839	8.6981	0.866617	1
Kibandameno(Field): Mature Leaf vs Young Leaf	475.8546602	0.785082	8.53172	0.760018	1
Kibandameno(Field): Mature Leaf vs Young Leaf	479.576325	0.00199681	9.62939	0.99973	1
Kibandameno(Field): Mature Leaf vs Young Leaf	486.1657426	1.30338	7.31928	0.863504	1
Kibandameno(Field): Mature Leaf vs Young Leaf	500.2048404	-8.61517	5.57104	0.511087	1
Kibandameno(Field): Mature Leaf vs Young Leaf	508.149547	1.60555	8.26379	0.646363	1
Kibandameno(Field): Mature Leaf vs Young Leaf	510.6046023	0	1.87796	1	1
Kibandameno(Field): Mature Leaf vs Young Leaf	514.3290654	0.584409	8.93374	0.826712	1
Kibandameno(Field): Mature Leaf vs Young Leaf	521.1826282	-0.0364425	9.92273	0.979612	1
Kibandameno(Field): Root vs Young Leaf	55.240281	-0.990998	14.6447	0.320521	0.711575
Kibandameno(Field): Root vs Young Leaf	58.069093	-0.175039	17.1743	0.8715	1
Kibandameno(Field): Root vs Young Leaf	63.18	2.56274e-15	1.79263	1	1
Kibandameno(Field): Root vs Young Leaf	69.117253	2.56274e-15	1.82941	1	1
Kibandameno(Field): Root vs Young Leaf	76.843673	2.56274e-15	1.79371	1	1
Kibandameno(Field): Root vs Young Leaf	80.880107	0.0526099	16.2576	0.960569	1
Kibandameno(Field): Root vs Young Leaf	83.259582	-0.917412	14.9308	0.373481	0.756538
Kibandameno(Field): Root vs Young Leaf	88.410897	0.399622	18.8777	0.721786	1
Kibandameno(Field): Root vs Young Leaf	92.5	-0.795302	11.2412	0.538077	0.850161
Kibandameno(Field): Root vs Young Leaf	101.1418059	0.302901	14.9979	0.766427	1
Kibandameno(Field): Root vs Young Leaf	109.5816011	-0.196031	9.12682	0.894163	1
Kibandameno(Field): Root vs Young Leaf	119.2684505	-0.882057	13.1834	0.362702	0.756538
Kibandameno(Field): Root vs Young Leaf	123.8011672	-0.881214	9.57687	0.521429	0.844801
Kibandameno(Field): Root vs Young Leaf	130.3059153	-0.647039	13.0097	0.48511	0.815397
Kibandameno(Field): Root vs Young Leaf	133.8671134	-1.42303	11.2057	0.0211325	0.166947
Kibandameno(Field): Root vs Young Leaf	141.3295009	0.156257	14.2482	0.859902	1
Kibandameno(Field): Root vs Young Leaf	154.5674187	-0.721004	13.3108	0.44617	0.785389
Kibandameno(Field): Root vs Young Leaf	157.934391	-10.5019	7.22044	0.101093	0.424464
Kibandameno(Field): Root vs Young Leaf	161.1483275	-0.325169	12.5306	0.728284	1
Kibandameno(Field): Root vs Young Leaf	181.2855585	-0.214729	11.032	0.772227	1
Kibandameno(Field): Root vs Young Leaf	189.3098095	-10.4851	7.20739	0.116307	0.440486
Kibandameno(Field): Root vs Young Leaf	198.5963673	3.54984	8.82009	0.220516	0.670029
Kibandameno(Field): Root vs Young Leaf	202.3875097	-10.0705	6.79974	0.301249	0.69996
Kibandameno(Field): Root vs Young Leaf	228.8329286	-10.9191	7.63062	0.0182501	0.160195
Kibandameno(Field): Root vs Young Leaf	230.6970235	-1.00564	10.2998	0.405482	0.785389
Kibandameno(Field): Root vs Young Leaf	245.5640164	0.749979	12.5591	0.432283	0.785389
Kibandameno(Field): Root vs Young Leaf	246.8505769	2.56274e-15	1.79371	1	1
Kibandameno(Field): Root vs Young Leaf	259.3656098	2.56274e-15	1.72739	1	1
Kibandameno(Field): Root vs Young Leaf	266.8722222	1.66717	12.7603	0.100823	0.424464
Kibandameno(Field): Root vs Young Leaf	271.1559319	2.56274e-15	1.79263	1	1
Kibandameno(Field): Root vs Young Leaf	282.086743	-0.674195	10.965	0.449318	0.785389
Kibandameno(Field): Root vs Young Leaf	285.0131438	-1.7606	10.5293	0.102086	0.424464
Kibandameno(Field): Root vs Young Leaf	288.6200676	-10.8897	7.60164	0.0930321	0.424464
Kibandameno(Field): Root vs Young Leaf	290.6145989	-1.45808	8.02369	0.753849	1
Kibandameno(Field): Root vs Young Leaf	303.9183967	0.85251	11.8709	0.37285	0.756538
Kibandameno(Field): Root vs Young Leaf	305.71	2.56274e-15	1.79263	1	1
Kibandameno(Field): Root vs Young Leaf	308.3116563	-1.06578	10.0053	0.453159	0.785389
Kibandameno(Field): Root vs Young Leaf	309.8511607	-11.5195	8.22352	0.0384875	0.267526
Kibandameno(Field): Root vs Young Leaf	311.1962252	-11.4912	8.19465	0.0440232	0.267526
Kibandameno(Field): Root vs Young Leaf	316.8416961	0.831142	11.8246	0.259071	0.682801
Kibandameno(Field): Root vs Young Leaf	319.8398899	2.56274e-15	1.72627	1	1
Kibandameno(Field): Root vs Young Leaf	327.3812121	-11.0284	7.73928	0.0681833	0.363385
Kibandameno(Field): Root vs Young Leaf	331.8383007	-10.0081	6.74488	0.117091	0.440486
Kibandameno(Field): Root vs Young Leaf	334.3525893	-1.4632	8.6133	0.63326	0.980932
Kibandameno(Field): Root vs Young Leaf	336.061875	11.009	7.71666	0.0689972	0.363385
Kibandameno(Field): Root vs Young Leaf	341.4326428	0.853133	11.512	0.138487	0.480902
Kibandameno(Field): Root vs Young Leaf	346.4151791	2.26651	14.4053	0.205548	0.649531
Kibandameno(Field): Root vs Young Leaf	348.770263	2.31562	14.4179	0.201213	0.649531
Kibandameno(Field): Root vs Young Leaf	359.6641572	-0.979554	8.91697	0.710813	1
Kibandameno(Field): Root vs Young Leaf	365.0796616	1.11758	13.118	0.270839	0.682801
Kibandameno(Field): Root vs Young Leaf	373.3532393	2.56274e-15	1.68662	1	1
Kibandameno(Field): Root vs Young Leaf	378.5835476	-0.173135	10.3641	0.87526	1
Kibandameno(Field): Root vs Young Leaf	398.6675	9.48639	6.23647	0.27625	0.682801
Kibandameno(Field): Root vs Young Leaf	406.384375	2.56274e-15	1.82941	1	1
Kibandameno(Field): Root vs Young Leaf	417.6775517	1.8785	11.8599	0.0429112	0.267526
Kibandameno(Field): Root vs Young Leaf	429.6705882	2.56274e-15	1.72739	1	1
Kibandameno(Field): Root vs Young Leaf	431.4533333	2.56274e-15	1.68662	1	1
Kibandameno(Field): Root vs Young Leaf	433.5015663	3.18041	8.82572	0.267247	0.682801
Kibandameno(Field): Root vs Young Leaf	438.1876988	0.808318	11.069	0.324262	0.711575
Kibandameno(Field): Root vs Young Leaf	441.1590426	-8.99744	5.77996	0.444994	0.785389
Kibandameno(Field): Root vs Young Leaf	442.3945991	9.49127	6.23723	0.276578	0.682801
Kibandameno(Field): Root vs Young Leaf	446.1851892	1.08479	8.53959	0.803011	1
Kibandameno(Field): Root vs Young Leaf	466.4270987	2.18078	8.98467	0.288724	0.691187
Kibandameno(Field): Root vs Young Leaf	470.7719365	1.7545	8.08071	0.715703	1
Kibandameno(Field): Root vs Young Leaf	475.8546602	0.978564	8.67246	0.693568	1
Kibandameno(Field): Root vs Young Leaf	479.576325	2.78734	9.03902	0.276005	0.682801
Kibandameno(Field): Root vs Young Leaf	486.1657426	0.734615	7.70829	0.913447	1
Kibandameno(Field): Root vs Young Leaf	500.2048404	-9.77776	6.52198	0.140009	0.480902
Kibandameno(Field): Root vs Young Leaf	510.6046023	2.56274e-15	1.79371	1	1
Kibandameno(Field): Root vs Young Leaf	514.3290654	2.2977	8.67558	0.523991	0.844801
Kibandameno(Field): Root vs Young Leaf	521.1826282	1.50183	9.553	0.457315	0.785389
Kibandameno(Invitro): Mature Leaf vs Root	55.240281	0.984716	12.5659	0.482199	1
Kibandameno(Invitro): Mature Leaf vs Root	58.069093	-0.280938	17.0626	0.877874	1
Kibandameno(Invitro): Mature Leaf vs Root	63.18	0	1.94796	1	1
Kibandameno(Invitro): Mature Leaf vs Root	69.117253	12.161	8.99005	0.0320625	0.506587
Kibandameno(Invitro): Mature Leaf vs Root	76.843673	-0.0309206	12.5595	0.984719	1
Kibandameno(Invitro): Mature Leaf vs Root	80.880107	-0.202661	16.9813	0.900789	1
Kibandameno(Invitro): Mature Leaf vs Root	83.259582	-0.597209	11.4843	0.802745	1
Kibandameno(Invitro): Mature Leaf vs Root	88.410897	-0.54175	19.1272	0.76986	1
Kibandameno(Invitro): Mature Leaf vs Root	92.5	1.03693	10.6195	0.701258	1
Kibandameno(Invitro): Mature Leaf vs Root	101.1418059	-0.405667	14.2763	0.781229	1
Kibandameno(Invitro): Mature Leaf vs Root	109.5816011	-0.19165	9.17169	0.938048	1
Kibandameno(Invitro): Mature Leaf vs Root	119.2684505	0.397541	11.5513	0.794315	1
Kibandameno(Invitro): Mature Leaf vs Root	123.8011672	-0.681602	9.43713	0.759841	1
Kibandameno(Invitro): Mature Leaf vs Root	130.3059153	-0.235832	13.2324	0.866725	1
Kibandameno(Invitro): Mature Leaf vs Root	133.8671134	1.14495	11.6162	0.436945	1
Kibandameno(Invitro): Mature Leaf vs Root	141.3295009	0.100231	12.1116	0.944601	1
Kibandameno(Invitro): Mature Leaf vs Root	154.5674187	0	1.93386	1	1
Kibandameno(Invitro): Mature Leaf vs Root	157.934391	0.0948799	10.5852	0.938742	1
Kibandameno(Invitro): Mature Leaf vs Root	161.1483275	-0.251317	12.4114	0.869806	1
Kibandameno(Invitro): Mature Leaf vs Root	172.4963958	9.4306	6.31814	0.430532	1
Kibandameno(Invitro): Mature Leaf vs Root	181.2855585	1.31555	10.4907	0.338679	1
Kibandameno(Invitro): Mature Leaf vs Root	189.3098095	-0.966901	10.0084	0.627714	1
Kibandameno(Invitro): Mature Leaf vs Root	198.5963673	-0.200439	11.4067	0.911002	1
Kibandameno(Invitro): Mature Leaf vs Root	202.3875097	-10.3239	7.17572	0.124882	1
Kibandameno(Invitro): Mature Leaf vs Root	228.8329286	-1.01125	8.83064	0.753018	1
Kibandameno(Invitro): Mature Leaf vs Root	230.6970235	1.27596	10.6162	0.284629	1
Kibandameno(Invitro): Mature Leaf vs Root	245.5640164	-0.0931187	14.2209	0.947515	1
Kibandameno(Invitro): Mature Leaf vs Root	246.8505769	0	1.95719	1	1
Kibandameno(Invitro): Mature Leaf vs Root	259.3656098	-0.400226	9.80688	0.805133	1
Kibandameno(Invitro): Mature Leaf vs Root	263.978125	-0.962948	10.0731	0.617792	1
Kibandameno(Invitro): Mature Leaf vs Root	266.8722222	0.131591	10.5484	0.91851	1
Kibandameno(Invitro): Mature Leaf vs Root	271.1559319	9.8456	6.71708	0.207766	1
Kibandameno(Invitro): Mature Leaf vs Root	282.086743	1.21245	11.3792	0.312548	1
Kibandameno(Invitro): Mature Leaf vs Root	285.0131438	10.0796	6.94367	0.180144	1
Kibandameno(Invitro): Mature Leaf vs Root	288.6200676	11.3582	8.19443	0.0210284	0.506587
Kibandameno(Invitro): Mature Leaf vs Root	290.6145989	2.44024	8.44771	0.491795	1
Kibandameno(Invitro): Mature Leaf vs Root	303.9183967	0.28563	11.4193	0.811691	1
Kibandameno(Invitro): Mature Leaf vs Root	305.71	0	1.94796	1	1
Kibandameno(Invitro): Mature Leaf vs Root	308.3116563	0.0516032	12.1994	0.971519	1
Kibandameno(Invitro): Mature Leaf vs Root	311.1962252	1.21011	10.2178	0.528219	1
Kibandameno(Invitro): Mature Leaf vs Root	316.8416961	-0.199169	8.38801	0.956308	1
Kibandameno(Invitro): Mature Leaf vs Root	319.8398899	0.718223	7.18063	0.919772	1
Kibandameno(Invitro): Mature Leaf vs Root	327.3812121	0	1.94796	1	1
Kibandameno(Invitro): Mature Leaf vs Root	331.8383007	10.1312	6.99759	0.16728	1
Kibandameno(Invitro): Mature Leaf vs Root	334.3525893	1.46231	9.90666	0.478683	1
Kibandameno(Invitro): Mature Leaf vs Root	336.061875	0	1.93386	1	1
Kibandameno(Invitro): Mature Leaf vs Root	341.4326428	-0.0568849	14.0493	0.966944	1
Kibandameno(Invitro): Mature Leaf vs Root	346.4151791	0.0205438	14.9444	0.992777	1
Kibandameno(Invitro): Mature Leaf vs Root	348.770263	-0.835519	15.4245	0.634125	1
Kibandameno(Invitro): Mature Leaf vs Root	351.8970308	-8.397	13.6952	0.0641497	0.844638
Kibandameno(Invitro): Mature Leaf vs Root	359.6641572	0	1.95719	1	1
Kibandameno(Invitro): Mature Leaf vs Root	365.0796616	0.446115	12.6031	0.82264	1
Kibandameno(Invitro): Mature Leaf vs Root	373.3532393	-10.5272	7.37442	0.0872778	0.984993
Kibandameno(Invitro): Mature Leaf vs Root	378.5835476	0.104965	12.742	0.939788	1
Kibandameno(Invitro): Mature Leaf vs Root	398.6675	8.88872	5.80719	0.473548	1
Kibandameno(Invitro): Mature Leaf vs Root	406.384375	-1.60263	8.27988	0.720188	1
Kibandameno(Invitro): Mature Leaf vs Root	417.6775517	-1.21242	7.85997	0.804546	1
Kibandameno(Invitro): Mature Leaf vs Root	429.6705882	-0.369267	7.81346	0.943031	1
Kibandameno(Invitro): Mature Leaf vs Root	431.4533333	9.58118	6.45577	0.409631	1
Kibandameno(Invitro): Mature Leaf vs Root	433.5015663	1.79878	9.26766	0.44597	1
Kibandameno(Invitro): Mature Leaf vs Root	435.0555128	2.33013	8.82561	0.486928	1
Kibandameno(Invitro): Mature Leaf vs Root	438.1876988	10.3483	7.20902	0.230861	1
Kibandameno(Invitro): Mature Leaf vs Root	441.1590426	10.4635	7.31792	0.210608	1
Kibandameno(Invitro): Mature Leaf vs Root	442.3945991	10.3007	7.15625	0.160555	1
Kibandameno(Invitro): Mature Leaf vs Root	446.1851892	-0.27382	10.0254	0.850606	1
Kibandameno(Invitro): Mature Leaf vs Root	457.7534591	11.1346	7.97371	0.0256981	0.506587
Kibandameno(Invitro): Mature Leaf vs Root	458.9518627	0	1.94796	1	1
Kibandameno(Invitro): Mature Leaf vs Root	466.4270987	0.273555	7.01572	0.971853	1
Kibandameno(Invitro): Mature Leaf vs Root	470.7719365	0.62646	9.58081	0.703546	1
Kibandameno(Invitro): Mature Leaf vs Root	475.8546602	8.75891	5.69173	0.452827	1
Kibandameno(Invitro): Mature Leaf vs Root	479.576325	0.509373	8.89535	0.844839	1
Kibandameno(Invitro): Mature Leaf vs Root	486.1657426	0.0197616	9.35084	0.993281	1
Kibandameno(Invitro): Mature Leaf vs Root	500.2048404	2.74728	9.34798	0.335891	1
Kibandameno(Invitro): Mature Leaf vs Root	508.149547	1.69144	7.99103	0.6703	1
Kibandameno(Invitro): Mature Leaf vs Root	510.6046023	0	1.95719	1	1
Kibandameno(Invitro): Mature Leaf vs Root	514.3290654	-0.187477	11.4712	0.872079	1
Kibandameno(Invitro): Mature Leaf vs Root	521.1826282	0	1.81718	1	1
Kibandameno(Invitro): Mature Leaf vs Young Leaf	55.240281	0.00449339	11.7331	0.996534	1
Kibandameno(Invitro): Mature Leaf vs Young Leaf	58.069093	0.24722	17.0263	0.864826	1
Kibandameno(Invitro): Mature Leaf vs Young Leaf	63.18	-2.56274e-15	1.88739	1	1
Kibandameno(Invitro): Mature Leaf vs Young Leaf	69.117253	11.9887	8.83272	0.0356901	1
Kibandameno(Invitro): Mature Leaf vs Young Leaf	76.843673	0.20079	12.3807	0.874797	1
Kibandameno(Invitro): Mature Leaf vs Young Leaf	80.880107	-0.179854	16.716	0.895575	1
Kibandameno(Invitro): Mature Leaf vs Young Leaf	83.259582	0.296145	11.6611	0.824174	1
Kibandameno(Invitro): Mature Leaf vs Young Leaf	86.680869	-2.56274e-15	1.8605	1	1
Kibandameno(Invitro): Mature Leaf vs Young Leaf	88.410897	0.11025	19.1376	0.941662	1
Kibandameno(Invitro): Mature Leaf vs Young Leaf	92.5	2.20248	11.1041	0.224655	1
Kibandameno(Invitro): Mature Leaf vs Young Leaf	101.1418059	-0.276852	14.0622	0.828136	1
Kibandameno(Invitro): Mature Leaf vs Young Leaf	109.5816011	0.277986	9.11243	0.846094	1
Kibandameno(Invitro): Mature Leaf vs Young Leaf	119.2684505	-0.272092	10.939	0.702665	1
Kibandameno(Invitro): Mature Leaf vs Young Leaf	123.8011672	-0.114601	9.37323	0.931956	1
Kibandameno(Invitro): Mature Leaf vs Young Leaf	130.3059153	-0.615234	12.8033	0.637192	1
Kibandameno(Invitro): Mature Leaf vs Young Leaf	133.8671134	0.100884	10.696	0.894138	1
Kibandameno(Invitro): Mature Leaf vs Young Leaf	141.3295009	0.0459243	11.8107	0.970478	1
Kibandameno(Invitro): Mature Leaf vs Young Leaf	154.5674187	-2.56274e-15	1.8582	1	1
Kibandameno(Invitro): Mature Leaf vs Young Leaf	157.934391	0.288277	10.3819	0.740992	1
Kibandameno(Invitro): Mature Leaf vs Young Leaf	161.1483275	-0.381103	12.0745	0.757453	1
Kibandameno(Invitro): Mature Leaf vs Young Leaf	172.4963958	-2.56274e-15	1.88739	1	1
Kibandameno(Invitro): Mature Leaf vs Young Leaf	181.2855585	0.356789	9.59601	0.762244	1
Kibandameno(Invitro): Mature Leaf vs Young Leaf	189.3098095	-1.52726	9.53358	0.378993	1
Kibandameno(Invitro): Mature Leaf vs Young Leaf	198.5963673	-0.0734353	11.1769	0.91192	1
Kibandameno(Invitro): Mature Leaf vs Young Leaf	202.3875097	-10.032	6.90779	0.144108	1
Kibandameno(Invitro): Mature Leaf vs Young Leaf	228.8329286	-11.1008	7.95469	0.0391163	1
Kibandameno(Invitro): Mature Leaf vs Young Leaf	230.6970235	0.0116256	9.55799	0.993098	1
Kibandameno(Invitro): Mature Leaf vs Young Leaf	245.5640164	-0.496993	13.7634	0.690329	1
Kibandameno(Invitro): Mature Leaf vs Young Leaf	246.8505769	-2.56274e-15	1.88032	1	1
Kibandameno(Invitro): Mature Leaf vs Young Leaf	259.3656098	-1.68569	9.09828	0.40019	1
Kibandameno(Invitro): Mature Leaf vs Young Leaf	263.978125	-0.125193	10.1266	0.90694	1
Kibandameno(Invitro): Mature Leaf vs Young Leaf	266.8722222	0.193844	10.3257	0.843944	1
Kibandameno(Invitro): Mature Leaf vs Young Leaf	271.1559319	8.84122	5.77265	0.410341	1
Kibandameno(Invitro): Mature Leaf vs Young Leaf	282.086743	0.184574	10.4512	0.822072	1
Kibandameno(Invitro): Mature Leaf vs Young Leaf	285.0131438	-2.56274e-15	1.88032	1	1
Kibandameno(Invitro): Mature Leaf vs Young Leaf	288.6200676	-2.56274e-15	1.8582	1	1
Kibandameno(Invitro): Mature Leaf vs Young Leaf	290.6145989	-8.52679	5.48014	0.399405	1
Kibandameno(Invitro): Mature Leaf vs Young Leaf	303.9183967	-0.092565	10.9505	0.895383	1
Kibandameno(Invitro): Mature Leaf vs Young Leaf	305.71	-2.56274e-15	1.88739	1	1
Kibandameno(Invitro): Mature Leaf vs Young Leaf	308.3116563	-0.189272	11.7868	0.878644	1
Kibandameno(Invitro): Mature Leaf vs Young Leaf	309.8511607	10.7379	7.59741	0.123178	1
Kibandameno(Invitro): Mature Leaf vs Young Leaf	311.1962252	-0.49082	8.93982	0.859813	1
Kibandameno(Invitro): Mature Leaf vs Young Leaf	316.8416961	1.17947	8.92398	0.68192	1
Kibandameno(Invitro): Mature Leaf vs Young Leaf	319.8398899	1.76048	7.51226	0.756711	1
Kibandameno(Invitro): Mature Leaf vs Young Leaf	327.3812121	-2.56274e-15	1.88739	1	1
Kibandameno(Invitro): Mature Leaf vs Young Leaf	331.8383007	-2.56274e-15	1.88183	1	1
Kibandameno(Invitro): Mature Leaf vs Young Leaf	334.3525893	-0.931165	8.33542	0.830036	1
Kibandameno(Invitro): Mature Leaf vs Young Leaf	336.061875	10.7671	7.62543	0.10253	1
Kibandameno(Invitro): Mature Leaf vs Young Leaf	341.4326428	-0.135033	13.7224	0.919055	1
Kibandameno(Invitro): Mature Leaf vs Young Leaf	346.4151791	-0.800577	14.323	0.794366	1
Kibandameno(Invitro): Mature Leaf vs Young Leaf	348.770263	-0.0598623	15.4702	0.963868	1
Kibandameno(Invitro): Mature Leaf vs Young Leaf	351.8970308	0.502193	14.6583	0.875068	1
Kibandameno(Invitro): Mature Leaf vs Young Leaf	359.6641572	-2.56274e-15	1.88032	1	1
Kibandameno(Invitro): Mature Leaf vs Young Leaf	365.0796616	0.363968	12.2908	0.768759	1
Kibandameno(Invitro): Mature Leaf vs Young Leaf	373.3532393	-10.2189	7.08957	0.128012	1
Kibandameno(Invitro): Mature Leaf vs Young Leaf	378.5835476	-0.438743	12.2159	0.726685	1
Kibandameno(Invitro): Mature Leaf vs Young Leaf	398.6675	-2.56274e-15	1.88739	1	1
Kibandameno(Invitro): Mature Leaf vs Young Leaf	406.384375	-10.7953	7.65438	0.0783481	1
Kibandameno(Invitro): Mature Leaf vs Young Leaf	417.6775517	0.893777	8.57283	0.745127	1
Kibandameno(Invitro): Mature Leaf vs Young Leaf	429.6705882	-9.85516	6.73755	0.152978	1
Kibandameno(Invitro): Mature Leaf vs Young Leaf	431.4533333	-2.56274e-15	1.83255	1	1
Kibandameno(Invitro): Mature Leaf vs Young Leaf	433.5015663	-0.466822	7.66764	0.922509	1
Kibandameno(Invitro): Mature Leaf vs Young Leaf	435.0555128	-0.0363311	7.08998	0.996304	1
Kibandameno(Invitro): Mature Leaf vs Young Leaf	438.1876988	-2.56274e-15	1.88183	1	1
Kibandameno(Invitro): Mature Leaf vs Young Leaf	441.1590426	-2.56274e-15	1.88032	1	1
Kibandameno(Invitro): Mature Leaf vs Young Leaf	442.3945991	-2.56274e-15	1.8582	1	1
Kibandameno(Invitro): Mature Leaf vs Young Leaf	446.1851892	0.146296	9.95606	0.903328	1
Kibandameno(Invitro): Mature Leaf vs Young Leaf	457.7534591	8.92954	5.8517	0.432186	1
Kibandameno(Invitro): Mature Leaf vs Young Leaf	458.9518627	-2.56274e-15	1.88739	1	1
Kibandameno(Invitro): Mature Leaf vs Young Leaf	466.4270987	1.88368	7.92592	0.615155	1
Kibandameno(Invitro): Mature Leaf vs Young Leaf	470.7719365	0.165801	9.037	0.921566	1
Kibandameno(Invitro): Mature Leaf vs Young Leaf	475.8546602	-2.56274e-15	1.8582	1	1
Kibandameno(Invitro): Mature Leaf vs Young Leaf	479.576325	0.721278	8.78106	0.789924	1
Kibandameno(Invitro): Mature Leaf vs Young Leaf	486.1657426	-0.0807507	9.048	0.969287	1
Kibandameno(Invitro): Mature Leaf vs Young Leaf	500.2048404	-0.0615648	7.01182	0.99516	1
Kibandameno(Invitro): Mature Leaf vs Young Leaf	508.149547	1.15578	7.45517	0.842219	1
Kibandameno(Invitro): Mature Leaf vs Young Leaf	510.6046023	-2.56274e-15	1.88032	1	1
Kibandameno(Invitro): Mature Leaf vs Young Leaf	514.3290654	-0.560178	11.055	0.440494	1
Kibandameno(Invitro): Mature Leaf vs Young Leaf	521.1826282	-2.56274e-15	1.83255	1	1
Kibandameno(Invitro): Root vs Young Leaf	55.240281	-0.894726	12.5131	0.517646	1
Kibandameno(Invitro): Root vs Young Leaf	58.069093	0.60661	17.1406	0.7363	1
Kibandameno(Invitro): Root vs Young Leaf	63.18	0	1.93965	1	1
Kibandameno(Invitro): Root vs Young Leaf	69.117253	0.329077	10.0486	0.925191	1
Kibandameno(Invitro): Root vs Young Leaf	76.843673	0.275826	12.6281	0.843337	1
Kibandameno(Invitro): Root vs Young Leaf	80.880107	0.0842428	16.8347	0.958411	1
Kibandameno(Invitro): Root vs Young Leaf	83.259582	0.9934	11.6648	0.534527	1
Kibandameno(Invitro): Root vs Young Leaf	88.410897	0.734868	19.1337	0.703475	1
Kibandameno(Invitro): Root vs Young Leaf	92.5	1.17668	11.638	0.410039	1
Kibandameno(Invitro): Root vs Young Leaf	101.1418059	0.212984	14.0784	0.878747	1
Kibandameno(Invitro): Root vs Young Leaf	109.5816011	0.553926	9.2634	0.817845	1
Kibandameno(Invitro): Root vs Young Leaf	119.2684505	-0.59265	11.4033	0.610002	1
Kibandameno(Invitro): Root vs Young Leaf	123.8011672	0.634471	9.29719	0.777169	1
Kibandameno(Invitro): Root vs Young Leaf	130.3059153	-0.307066	12.8868	0.824542	1
Kibandameno(Invitro): Root vs Young Leaf	133.8671134	-0.977074	11.5709	0.372997	1
Kibandameno(Invitro): Root vs Young Leaf	141.3295009	0.0220494	12.0939	0.985262	1
Kibandameno(Invitro): Root vs Young Leaf	154.5674187	0	1.90626	1	1
Kibandameno(Invitro): Root vs Young Leaf	157.934391	0.263071	10.6797	0.843106	1
Kibandameno(Invitro): Root vs Young Leaf	161.1483275	-0.0708769	12.1633	0.958603	1
Kibandameno(Invitro): Root vs Young Leaf	172.4963958	-9.33312	6.21523	0.503721	1
Kibandameno(Invitro): Root vs Young Leaf	181.2855585	-0.892636	10.5449	0.511801	1
Kibandameno(Invitro): Root vs Young Leaf	189.3098095	-0.496343	9.11122	0.872636	1
Kibandameno(Invitro): Root vs Young Leaf	198.5963673	0.208109	11.2991	0.907359	1
Kibandameno(Invitro): Root vs Young Leaf	202.3875097	0	1.80637	1	1
Kibandameno(Invitro): Root vs Young Leaf	228.8329286	-10.3321	7.17705	0.121191	1
Kibandameno(Invitro): Root vs Young Leaf	230.6970235	-1.19319	10.5431	0.413982	1
Kibandameno(Invitro): Root vs Young Leaf	245.5640164	-0.336012	13.931	0.817043	1
Kibandameno(Invitro): Root vs Young Leaf	246.8505769	0	1.92816	1	1
Kibandameno(Invitro): Root vs Young Leaf	259.3656098	-1.20809	9.02697	0.643383	1
Kibandameno(Invitro): Root vs Young Leaf	263.978125	0.903599	9.9566	0.662271	1
Kibandameno(Invitro): Root vs Young Leaf	266.8722222	0.159591	10.6089	0.904186	1
Kibandameno(Invitro): Root vs Young Leaf	271.1559319	-0.627506	7.33511	0.902028	1
Kibandameno(Invitro): Root vs Young Leaf	282.086743	-0.955091	11.3596	0.432175	1
Kibandameno(Invitro): Root vs Young Leaf	285.0131438	-10.0169	6.87179	0.169267	1
Kibandameno(Invitro): Root vs Young Leaf	303.9183967	-0.308066	11.3387	0.794474	1
Kibandameno(Invitro): Root vs Young Leaf	305.71	0	1.93965	1	1
Kibandameno(Invitro): Root vs Young Leaf	308.3116563	-0.205213	12.0433	0.840415	1
Kibandameno(Invitro): Root vs Young Leaf	309.8511607	-1.67286	9.91288	0.429605	1
Kibandameno(Invitro): Root vs Young Leaf	311.1962252	-1.65957	9.99795	0.404463	1
Kibandameno(Invitro): Root vs Young Leaf	316.8416961	1.51442	9.14648	0.633529	1
Kibandameno(Invitro): Root vs Young Leaf	319.8398899	0.961538	7.9252	0.848402	1
Kibandameno(Invitro): Root vs Young Leaf	327.3812121	0	1.93965	1	1
Kibandameno(Invitro): Root vs Young Leaf	331.8383007	-10.0706	6.9251	0.156599	1
Kibandameno(Invitro): Root vs Young Leaf	334.3525893	-2.19935	9.6474	0.410107	1
Kibandameno(Invitro): Root vs Young Leaf	336.061875	10.9891	7.81848	0.0712115	1
Kibandameno(Invitro): Root vs Young Leaf	341.4326428	-0.0286921	13.9241	0.983806	1
Kibandameno(Invitro): Root vs Young Leaf	346.4151791	-0.598452	14.5756	0.834465	1
Kibandameno(Invitro): Root vs Young Leaf	348.770263	0.867335	15.3342	0.61675	1
Kibandameno(Invitro): Root vs Young Leaf	351.8970308	8.83219	14.093	0.0174401	0.344443
Kibandameno(Invitro): Root vs Young Leaf	359.6641572	0	1.92816	1	1
Kibandameno(Invitro): Root vs Young Leaf	365.0796616	0.0271676	12.712	0.988851	1
Kibandameno(Invitro): Root vs Young Leaf	373.3532393	0	1.80637	1	1
Kibandameno(Invitro): Root vs Young Leaf	378.5835476	-0.473895	12.5	0.733354	1
Kibandameno(Invitro): Root vs Young Leaf	398.6675	-8.79132	5.70661	0.548039	1
Kibandameno(Invitro): Root vs Young Leaf	406.384375	-9.33312	6.21657	0.489414	1
Kibandameno(Invitro): Root vs Young Leaf	417.6775517	2.20678	8.50204	0.501122	1
Kibandameno(Invitro): Root vs Young Leaf	429.6705882	-9.67882	6.54354	0.398152	1
Kibandameno(Invitro): Root vs Young Leaf	431.4533333	-9.48368	6.35186	0.443284	1
Kibandameno(Invitro): Root vs Young Leaf	433.5015663	-2.15834	9.13076	0.471381	1
Kibandameno(Invitro): Root vs Young Leaf	435.0555128	-2.16887	8.78517	0.498521	1
Kibandameno(Invitro): Root vs Young Leaf	438.1876988	-10.3223	7.17028	0.264151	1
Kibandameno(Invitro): Root vs Young Leaf	441.1590426	-10.4376	7.28138	0.216927	1
Kibandameno(Invitro): Root vs Young Leaf	442.3945991	-10.2001	7.04725	0.137849	1
Kibandameno(Invitro): Root vs Young Leaf	446.1851892	0.481365	10.0606	0.725501	1
Kibandameno(Invitro): Root vs Young Leaf	457.7534591	-1.96967	8.20175	0.557722	1
Kibandameno(Invitro): Root vs Young Leaf	458.9518627	0	1.93965	1	1
Kibandameno(Invitro): Root vs Young Leaf	466.4270987	1.82838	8.19595	0.608596	1
Kibandameno(Invitro): Root vs Young Leaf	470.7719365	-0.383275	9.57843	0.828273	1
Kibandameno(Invitro): Root vs Young Leaf	475.8546602	-8.73282	5.65578	0.586467	1
Kibandameno(Invitro): Root vs Young Leaf	479.576325	0.315261	9.19846	0.873777	1
Kibandameno(Invitro): Root vs Young Leaf	486.1657426	0.0335957	9.27937	0.986265	1
Kibandameno(Invitro): Root vs Young Leaf	500.2048404	-2.71969	9.24933	0.36059	1
Kibandameno(Invitro): Root vs Young Leaf	508.149547	-0.396017	8.31578	0.885652	1
Kibandameno(Invitro): Root vs Young Leaf	510.6046023	0	1.92816	1	1
Kibandameno(Invitro): Root vs Young Leaf	514.3290654	-0.291809	11.1664	0.817453	1
Kibandameno(Invitro): Root vs Young Leaf	521.1826282	0	1.80637	1	1
Kibandameno: Field vs Invitro	58.069093	-0.114639	17.4407	0.738268	0.738268
Kibandameno: Field vs Invitro	88.410897	0.235238	19.3211	0.552304	0.59833
Kibandameno: Field vs Invitro	133.8671134	0.320652	11.5682	0.338884	0.476924
Kibandameno: Field vs Invitro	181.2855585	-0.531756	11.0242	0.153061	0.248724
Kibandameno: Field vs Invitro	230.6970235	0.245105	10.5744	0.486994	0.575538
Kibandameno: Field vs Invitro	282.086743	0.294273	11.3386	0.366865	0.476924

## Sheet: Kiroba
Comparison	allele	logFC	logCPM	PValue	FDR
Kiroba: Field vs Invitro	55.240281	-2.64784	16.3901	2.20199e-07	1.76159e-06
Kiroba: Field vs Invitro	101.1418059	1.10306	16.4357	0.00018707	0.00074828
Kiroba: Field vs Invitro	348.770263	0.650044	17.3447	0.00967414	0.0257977
Kiroba(Field): Mature Leaf vs Root	154.5674187	12.827	9.47388	0.00543659	0.0858982
Kiroba(Field): Mature Leaf vs Root	157.934391	12.9095	9.55575	0.0033582	0.0663245
Kiroba(Field): Mature Leaf vs Root	161.1483275	13.4859	10.1304	0.000527766	0.0416935
Kiroba(Field): Mature Leaf vs Root	245.5640164	13.9301	10.5735	0.00149316	0.0471315
Kiroba(Field): Mature Leaf vs Root	341.4326428	14.3396	10.9822	0.00178981	0.0471315
Kiroba(Field): Mature Leaf vs Root	378.5835476	12.5427	9.19102	0.00845882	0.111375
Kiroba(Field): Mature Leaf vs Young Leaf	154.5674187	14.3855	10.9622	0.00271444	0.0632174
Kiroba(Field): Mature Leaf vs Young Leaf	157.934391	14.1914	10.7681	0.00213941	0.0632174
Kiroba(Field): Mature Leaf vs Young Leaf	161.1483275	13.4873	10.0661	0.0130378	0.17303
Kiroba(Field): Mature Leaf vs Young Leaf	245.5640164	14.136	10.713	0.00320088	0.0632174
Kiroba(Field): Mature Leaf vs Young Leaf	341.4326428	13.5958	10.1738	0.00167963	0.0632174
Kiroba(Invitro): Mature Leaf vs Root	55.240281	1.30475	12.6548	0.0120532	0.158701
Kiroba(Invitro): Mature Leaf vs Root	69.117253	-13.4885	10.4876	1.51278e-12	1.1951e-10
Kiroba(Invitro): Mature Leaf vs Root	86.680869	-19.2854	16.2806	3.19406e-07	1.26166e-05
Kiroba(Invitro): Mature Leaf vs Root	130.3059153	-1.91724	12.5884	0.00861042	0.136045
Kiroba(Invitro): Mature Leaf vs Root	309.8511607	12.5373	9.54006	0.00035493	0.00934648
Kiroba(Invitro): Mature Leaf vs Root	378.5835476	-1.93123	12.5898	0.00298112	0.0588771
Kiroba(Invitro): Mature Leaf vs Young Leaf	69.117253	-13.2686	10.1422	6.3765e-07	5.03744e-05
Kiroba(Invitro): Mature Leaf vs Young Leaf	86.680869	-18.977	15.8458	1.17145e-05	0.000308481
Kiroba(Invitro): Mature Leaf vs Young Leaf	351.8970308	17.6282	14.497	8.67375e-06	0.000308481
Kiroba(Invitro): Root vs Young Leaf	246.8505769	-12.2562	9.1665	0.00175371	0.0646202
Kiroba(Invitro): Root vs Young Leaf	309.8511607	-12.4957	9.40454	0.00245393	0.0646202
Kiroba(Invitro): Root vs Young Leaf	351.8970308	17.3595	14.2606	1.07436e-06	8.48742e-05
Kiroba(Field): Mature Leaf vs Root	55.240281	-2.07596	14.6678	0.404211	1
Kiroba(Field): Mature Leaf vs Root	58.069093	-0.566978	17.5279	0.781812	1
Kiroba(Field): Mature Leaf vs Root	63.18	0	1.69967	1	1
Kiroba(Field): Mature Leaf vs Root	69.117253	-15.4482	12.0897	0.022803	0.216752
Kiroba(Field): Mature Leaf vs Root	76.843673	-12.7667	9.41374	0.0948066	0.624144
Kiroba(Field): Mature Leaf vs Root	80.880107	3.10815	14.3337	0.414548	1
Kiroba(Field): Mature Leaf vs Root	83.259582	-0.211997	12.5907	0.9526	1
Kiroba(Field): Mature Leaf vs Root	86.680869	14.8836	11.5256	0.0318274	0.251436
Kiroba(Field): Mature Leaf vs Root	88.410897	-0.40942	19.2794	0.835139	1
Kiroba(Field): Mature Leaf vs Root	92.5	-3.13435	11.6961	0.387271	1
Kiroba(Field): Mature Leaf vs Root	101.1418059	-0.337596	13.782	0.881276	1
Kiroba(Field): Mature Leaf vs Root	109.5816011	-0.759467	9.66228	0.739045	1
Kiroba(Field): Mature Leaf vs Root	119.2684505	3.46816	9.83163	0.291487	1
Kiroba(Field): Mature Leaf vs Root	123.8011672	11.1678	7.8285	0.110245	0.669951
Kiroba(Field): Mature Leaf vs Root	130.3059153	-1.17998	11.2649	0.752421	1
Kiroba(Field): Mature Leaf vs Root	133.8671134	1.98453	10.5672	0.411193	1
Kiroba(Field): Mature Leaf vs Root	141.3295009	-0.887973	12.6032	0.715658	1
Kiroba(Field): Mature Leaf vs Root	172.4963958	-10.1034	6.78554	0.448695	1
Kiroba(Field): Mature Leaf vs Root	181.2855585	2.73524	9.99451	0.312852	1
Kiroba(Field): Mature Leaf vs Root	189.3098095	0	1.69798	1	1
Kiroba(Field): Mature Leaf vs Root	198.5963673	1.10584	9.17137	0.793401	1
Kiroba(Field): Mature Leaf vs Root	202.3875097	-12.9843	9.63023	0.0182859	0.206369
Kiroba(Field): Mature Leaf vs Root	228.8329286	9.28148	5.99654	0.545422	1
Kiroba(Field): Mature Leaf vs Root	230.6970235	2.39543	9.74173	0.484232	1
Kiroba(Field): Mature Leaf vs Root	246.8505769	0	1.69798	1	1
Kiroba(Field): Mature Leaf vs Root	259.3656098	0	1.7042	1	1
Kiroba(Field): Mature Leaf vs Root	263.978125	-1.35364	10.6751	0.714231	1
Kiroba(Field): Mature Leaf vs Root	266.8722222	1.07841	10.4143	0.700191	1
Kiroba(Field): Mature Leaf vs Root	271.1559319	0	1.69967	1	1
Kiroba(Field): Mature Leaf vs Root	282.086743	1.44565	10.9763	0.629334	1
Kiroba(Field): Mature Leaf vs Root	285.0131438	0.430781	8.75964	0.941194	1
Kiroba(Field): Mature Leaf vs Root	288.6200676	0	1.7042	1	1
Kiroba(Field): Mature Leaf vs Root	290.6145989	-9.35468	6.06174	0.530698	1
Kiroba(Field): Mature Leaf vs Root	303.9183967	1.0396	10.228	0.708872	1
Kiroba(Field): Mature Leaf vs Root	305.71	0	1.69967	1	1
Kiroba(Field): Mature Leaf vs Root	308.3116563	2.04436	10.6045	0.592349	1
Kiroba(Field): Mature Leaf vs Root	309.8511607	0.499848	7.88928	0.95716	1
Kiroba(Field): Mature Leaf vs Root	311.1962252	1.39833	8.70932	0.807777	1
Kiroba(Field): Mature Leaf vs Root	316.8416961	-1.49162	11.2105	0.693269	1
Kiroba(Field): Mature Leaf vs Root	319.8398899	0.412858	7.41675	0.969443	1
Kiroba(Field): Mature Leaf vs Root	327.3812121	9.07895	5.80499	0.568878	1
Kiroba(Field): Mature Leaf vs Root	331.8383007	0	1.68507	1	1
Kiroba(Field): Mature Leaf vs Root	334.3525893	0.698908	8.89017	0.881044	1
Kiroba(Field): Mature Leaf vs Root	336.061875	10.9867	7.65004	0.361813	1
Kiroba(Field): Mature Leaf vs Root	346.4151791	-1.37903	14.5678	0.655913	1
Kiroba(Field): Mature Leaf vs Root	348.770263	-0.244579	14.9475	0.913451	1
Kiroba(Field): Mature Leaf vs Root	351.8970308	16.2408	12.8818	0.0246932	0.216752
Kiroba(Field): Mature Leaf vs Root	359.6641572	9.89558	6.58399	0.522317	1
Kiroba(Field): Mature Leaf vs Root	365.0796616	-1.26694	12.9448	0.588431	1
Kiroba(Field): Mature Leaf vs Root	373.3532393	9.23886	5.95298	0.567334	1
Kiroba(Field): Mature Leaf vs Root	398.6675	-10.3516	7.0273	0.274071	1
Kiroba(Field): Mature Leaf vs Root	406.384375	0	1.68507	1	1
Kiroba(Field): Mature Leaf vs Root	417.6775517	3.92495	10.4623	0.298758	1
Kiroba(Field): Mature Leaf vs Root	429.6705882	-9.40997	6.11752	0.546822	1
Kiroba(Field): Mature Leaf vs Root	431.4533333	-10.7119	7.37867	0.411895	1
Kiroba(Field): Mature Leaf vs Root	433.5015663	-1.94137	8.70886	0.758035	1
Kiroba(Field): Mature Leaf vs Root	435.0555128	-9.70918	6.40432	0.476882	1
Kiroba(Field): Mature Leaf vs Root	438.1876988	-10.555	7.22576	0.26322	1
Kiroba(Field): Mature Leaf vs Root	441.1590426	-11.2999	7.95866	0.0751383	0.53963
Kiroba(Field): Mature Leaf vs Root	442.3945991	0.646736	7.46376	0.951773	1
Kiroba(Field): Mature Leaf vs Root	446.1851892	10.7279	7.39467	0.250315	1
Kiroba(Field): Mature Leaf vs Root	457.7534591	0	1.69876	1	1
Kiroba(Field): Mature Leaf vs Root	458.9518627	-9.51263	6.21559	0.498072	1
Kiroba(Field): Mature Leaf vs Root	466.4270987	-10.9584	7.62178	0.126476	0.713683
Kiroba(Field): Mature Leaf vs Root	470.7719365	0.653409	9.11931	0.855716	1
Kiroba(Field): Mature Leaf vs Root	475.8546602	-12.0369	8.68836	0.226429	1
Kiroba(Field): Mature Leaf vs Root	479.576325	-1.92167	8.95551	0.729728	1
Kiroba(Field): Mature Leaf vs Root	486.1657426	0.251447	8.09746	0.969572	1
Kiroba(Field): Mature Leaf vs Root	500.2048404	10.9722	7.63594	0.233897	1
Kiroba(Field): Mature Leaf vs Root	508.149547	-1.21498	7.99296	0.859391	1
Kiroba(Field): Mature Leaf vs Root	510.6046023	0	1.69798	1	1
Kiroba(Field): Mature Leaf vs Root	514.3290654	1.48129	7.84304	0.87199	1
Kiroba(Field): Mature Leaf vs Root	521.1826282	-10.4333	7.10543	0.475994	1
Kiroba(Field): Mature Leaf vs Young Leaf	55.240281	1.2207	15.5705	0.591375	1
Kiroba(Field): Mature Leaf vs Young Leaf	58.069093	-0.920872	17.4365	0.676799	1
Kiroba(Field): Mature Leaf vs Young Leaf	63.18	0	1.67705	1	1
Kiroba(Field): Mature Leaf vs Young Leaf	69.117253	-16.0822	12.6572	0.021791	0.188028
Kiroba(Field): Mature Leaf vs Young Leaf	76.843673	-12.1167	8.70201	0.0964083	0.585866
Kiroba(Field): Mature Leaf vs Young Leaf	80.880107	3.15614	14.5111	0.386357	1
Kiroba(Field): Mature Leaf vs Young Leaf	83.259582	1.20473	13.985	0.735022	1
Kiroba(Field): Mature Leaf vs Young Leaf	86.680869	17.2078	13.7825	0.01511	0.17303
Kiroba(Field): Mature Leaf vs Young Leaf	88.410897	-0.857697	19.2031	0.673901	1
Kiroba(Field): Mature Leaf vs Young Leaf	92.5	-1.9312	11.9457	0.523845	1
Kiroba(Field): Mature Leaf vs Young Leaf	101.1418059	-0.241929	13.8393	0.909649	1
Kiroba(Field): Mature Leaf vs Young Leaf	109.5816011	-1.00491	9.61934	0.654874	1
Kiroba(Field): Mature Leaf vs Young Leaf	119.2684505	3.36725	10.3043	0.330276	1
Kiroba(Field): Mature Leaf vs Young Leaf	123.8011672	11.8615	8.44959	0.0264749	0.190138
Kiroba(Field): Mature Leaf vs Young Leaf	130.3059153	-1.58347	10.4381	0.784086	1
Kiroba(Field): Mature Leaf vs Young Leaf	133.8671134	1.52045	10.3557	0.532592	1
Kiroba(Field): Mature Leaf vs Young Leaf	141.3295009	0.438611	12.6972	0.850257	1
Kiroba(Field): Mature Leaf vs Young Leaf	172.4963958	0.54207	7.35246	0.943096	1
Kiroba(Field): Mature Leaf vs Young Leaf	181.2855585	3.01415	10.0993	0.297893	1
Kiroba(Field): Mature Leaf vs Young Leaf	189.3098095	9.76327	6.3924	0.564899	1
Kiroba(Field): Mature Leaf vs Young Leaf	198.5963673	0.34516	9.08962	0.903084	1
Kiroba(Field): Mature Leaf vs Young Leaf	202.3875097	-13.2684	9.8472	0.0153317	0.17303
Kiroba(Field): Mature Leaf vs Young Leaf	228.8329286	11.0896	7.6873	0.22201	1
Kiroba(Field): Mature Leaf vs Young Leaf	230.6970235	2.31416	9.80766	0.515458	1
Kiroba(Field): Mature Leaf vs Young Leaf	246.8505769	0	1.66865	1	1
Kiroba(Field): Mature Leaf vs Young Leaf	259.3656098	10.4346	7.04588	0.310369	1
Kiroba(Field): Mature Leaf vs Young Leaf	263.978125	-0.0293841	10.777	0.993873	1
Kiroba(Field): Mature Leaf vs Young Leaf	266.8722222	1.76424	11.3501	0.586957	1
Kiroba(Field): Mature Leaf vs Young Leaf	271.1559319	0	1.67705	1	1
Kiroba(Field): Mature Leaf vs Young Leaf	282.086743	0.735505	10.8027	0.807001	1
Kiroba(Field): Mature Leaf vs Young Leaf	285.0131438	3.16829	10.1275	0.349829	1
Kiroba(Field): Mature Leaf vs Young Leaf	288.6200676	0	1.75589	1	1
Kiroba(Field): Mature Leaf vs Young Leaf	290.6145989	-1.06073	7.155	0.931638	1
Kiroba(Field): Mature Leaf vs Young Leaf	303.9183967	0.660573	10.2401	0.850361	1
Kiroba(Field): Mature Leaf vs Young Leaf	305.71	0	1.67705	1	1
Kiroba(Field): Mature Leaf vs Young Leaf	308.3116563	1.31109	10.1818	0.703682	1
Kiroba(Field): Mature Leaf vs Young Leaf	309.8511607	-9.30976	5.95935	0.504622	1
Kiroba(Field): Mature Leaf vs Young Leaf	311.1962252	1.43339	8.02746	0.779763	1
Kiroba(Field): Mature Leaf vs Young Leaf	316.8416961	0.30021	11.3682	0.921918	1
Kiroba(Field): Mature Leaf vs Young Leaf	319.8398899	-1.21551	7.28248	0.921895	1
Kiroba(Field): Mature Leaf vs Young Leaf	327.3812121	10.4536	7.06249	0.309499	1
Kiroba(Field): Mature Leaf vs Young Leaf	331.8383007	0	1.67073	1	1
Kiroba(Field): Mature Leaf vs Young Leaf	334.3525893	0.462191	9.06043	0.894058	1
Kiroba(Field): Mature Leaf vs Young Leaf	336.061875	9.10819	5.77313	0.659727	1
Kiroba(Field): Mature Leaf vs Young Leaf	346.4151791	-0.901611	14.9392	0.75277	1
Kiroba(Field): Mature Leaf vs Young Leaf	348.770263	-0.204574	15.184	0.925565	1
Kiroba(Field): Mature Leaf vs Young Leaf	351.8970308	16.0221	12.5972	0.0238011	0.188028
Kiroba(Field): Mature Leaf vs Young Leaf	359.6641572	12.2422	8.82657	0.0316738	0.208519
Kiroba(Field): Mature Leaf vs Young Leaf	365.0796616	0.164986	13.6751	0.9387	1
Kiroba(Field): Mature Leaf vs Young Leaf	373.3532393	11.1974	7.79081	0.32269	1
Kiroba(Field): Mature Leaf vs Young Leaf	378.5835476	11.9134	8.50097	0.0191026	0.188028
Kiroba(Field): Mature Leaf vs Young Leaf	398.6675	0.537902	8.38951	0.90777	1
Kiroba(Field): Mature Leaf vs Young Leaf	406.384375	0	1.67073	1	1
Kiroba(Field): Mature Leaf vs Young Leaf	417.6775517	4.51312	11.1532	0.260144	1
Kiroba(Field): Mature Leaf vs Young Leaf	429.6705882	-8.76161	5.45163	0.499136	1
Kiroba(Field): Mature Leaf vs Young Leaf	431.4533333	-10.0625	6.67895	0.44101	1
Kiroba(Field): Mature Leaf vs Young Leaf	433.5015663	-0.855245	8.75706	0.827274	1
Kiroba(Field): Mature Leaf vs Young Leaf	435.0555128	0.13851	8.00458	0.984352	1
Kiroba(Field): Mature Leaf vs Young Leaf	438.1876988	-0.0546427	8.31643	0.993032	1
Kiroba(Field): Mature Leaf vs Young Leaf	441.1590426	-0.0567912	8.99338	0.987971	1
Kiroba(Field): Mature Leaf vs Young Leaf	442.3945991	0.744953	8.08329	0.906355	1
Kiroba(Field): Mature Leaf vs Young Leaf	446.1851892	9.48145	6.11768	0.579835	1
Kiroba(Field): Mature Leaf vs Young Leaf	457.7534591	9.40238	6.05006	0.625143	1
Kiroba(Field): Mature Leaf vs Young Leaf	458.9518627	-1.0376	7.31973	0.928862	1
Kiroba(Field): Mature Leaf vs Young Leaf	466.4270987	0.290319	8.89346	0.909551	1
Kiroba(Field): Mature Leaf vs Young Leaf	470.7719365	-0.22372	9.00214	0.938027	1
Kiroba(Field): Mature Leaf vs Young Leaf	475.8546602	-2.25613	8.25114	0.769227	1
Kiroba(Field): Mature Leaf vs Young Leaf	479.576325	-0.988917	9.62058	0.737397	1
Kiroba(Field): Mature Leaf vs Young Leaf	486.1657426	-0.0734705	8.49374	0.988513	1
Kiroba(Field): Mature Leaf vs Young Leaf	500.2048404	9.53079	6.16974	0.561421	1
Kiroba(Field): Mature Leaf vs Young Leaf	508.149547	0.302765	8.63084	0.929102	1
Kiroba(Field): Mature Leaf vs Young Leaf	510.6046023	10.8112	7.41233	0.143673	0.810728
Kiroba(Field): Mature Leaf vs Young Leaf	514.3290654	0.830286	6.706	0.943086	1
Kiroba(Field): Mature Leaf vs Young Leaf	521.1826282	-0.648911	7.93608	0.942732	1
Kiroba(Field): Root vs Young Leaf	55.240281	2.56564	15.3913	0.182878	1
Kiroba(Field): Root vs Young Leaf	58.069093	-0.542177	17.2915	0.784683	1
Kiroba(Field): Root vs Young Leaf	63.18	0	1.76522	1	1
Kiroba(Field): Root vs Young Leaf	69.117253	0	1.75787	1	1
Kiroba(Field): Root vs Young Leaf	76.843673	0	1.75664	1	1
Kiroba(Field): Root vs Young Leaf	80.880107	-0.113164	15.4594	0.952938	1
Kiroba(Field): Root vs Young Leaf	83.259582	1.74066	13.9072	0.306973	1
Kiroba(Field): Root vs Young Leaf	86.680869	2.19512	14.3014	0.611238	1
Kiroba(Field): Root vs Young Leaf	88.410897	-0.593576	19.115	0.77455	1
Kiroba(Field): Root vs Young Leaf	92.5	1.15747	10.3971	0.730841	1
Kiroba(Field): Root vs Young Leaf	101.1418059	-0.154258	13.8566	0.919884	1
Kiroba(Field): Root vs Young Leaf	109.5816011	-0.430387	9.35668	0.87161	1
Kiroba(Field): Root vs Young Leaf	119.2684505	0.236667	11.1477	0.867627	1
Kiroba(Field): Root vs Young Leaf	123.8011672	0.426031	9.36998	0.864362	1
Kiroba(Field): Root vs Young Leaf	130.3059153	-1.60562	10.3027	0.586619	1
Kiroba(Field): Root vs Young Leaf	133.8671134	-0.515676	11.329	0.699669	1
Kiroba(Field): Root vs Young Leaf	141.3295009	0.512872	12.6896	0.76554	1
Kiroba(Field): Root vs Young Leaf	154.5674187	1.3474	11.6121	0.453951	1
Kiroba(Field): Root vs Young Leaf	157.934391	1.08182	11.5053	0.496663	1
Kiroba(Field): Root vs Young Leaf	161.1483275	-0.484581	11.2395	0.796742	1
Kiroba(Field): Root vs Young Leaf	172.4963958	10.0708	6.79376	0.253216	1
Kiroba(Field): Root vs Young Leaf	181.2855585	-0.110303	11.0507	0.93855	1
Kiroba(Field): Root vs Young Leaf	189.3098095	9.78479	6.51684	0.563704	1
Kiroba(Field): Root vs Young Leaf	198.5963673	-0.681021	9.65123	0.795915	1
Kiroba(Field): Root vs Young Leaf	202.3875097	0	1.67863	1	1
Kiroba(Field): Root vs Young Leaf	228.8329286	1.62886	8.26679	0.763969	1
Kiroba(Field): Root vs Young Leaf	230.6970235	-0.147873	10.7375	0.925675	1
Kiroba(Field): Root vs Young Leaf	245.5640164	-0.190015	11.813	0.908902	1
Kiroba(Field): Root vs Young Leaf	246.8505769	0	1.75664	1	1
Kiroba(Field): Root vs Young Leaf	259.3656098	10.2884	7.00405	0.268541	1
Kiroba(Field): Root vs Young Leaf	263.978125	0.762978	10.5975	0.771316	1
Kiroba(Field): Root vs Young Leaf	266.8722222	0.848466	11.652	0.604393	1
Kiroba(Field): Root vs Young Leaf	271.1559319	0	1.76522	1	1
Kiroba(Field): Root vs Young Leaf	282.086743	-0.604848	11.5805	0.715631	1
Kiroba(Field): Root vs Young Leaf	285.0131438	1.84643	10.4496	0.400186	1
Kiroba(Field): Root vs Young Leaf	288.6200676	0	1.71927	1	1
Kiroba(Field): Root vs Young Leaf	290.6145989	8.67078	5.45705	0.760317	1
Kiroba(Field): Root vs Young Leaf	303.9183967	-0.466203	10.7597	0.807614	1
Kiroba(Field): Root vs Young Leaf	305.71	0	1.76522	1	1
Kiroba(Field): Root vs Young Leaf	308.3116563	-0.914737	11.2429	0.488006	1
Kiroba(Field): Root vs Young Leaf	309.8511607	-10.7173	7.42315	0.434896	1
Kiroba(Field): Root vs Young Leaf	311.1962252	-0.91529	9.19236	0.792893	1
Kiroba(Field): Root vs Young Leaf	316.8416961	1.02281	11.1773	0.599814	1
Kiroba(Field): Root vs Young Leaf	319.8398899	-1.31661	7.47552	0.914162	1
Kiroba(Field): Root vs Young Leaf	327.3812121	1.19411	7.75534	0.87423	1
Kiroba(Field): Root vs Young Leaf	331.8383007	0	1.75787	1	1
Kiroba(Field): Root vs Young Leaf	334.3525893	-0.0578387	9.46334	0.985948	1
Kiroba(Field): Root vs Young Leaf	336.061875	-2.47777	8.26089	0.734022	1
Kiroba(Field): Root vs Young Leaf	341.4326428	-1.0876	11.8759	0.496771	1
Kiroba(Field): Root vs Young Leaf	346.4151791	0.582307	14.3369	0.842568	1
Kiroba(Field): Root vs Young Leaf	348.770263	-0.0174809	15.1548	0.992299	1
Kiroba(Field): Root vs Young Leaf	351.8970308	-0.818784	13.9109	0.845521	1
Kiroba(Field): Root vs Young Leaf	359.6641572	2.09731	9.24072	0.668674	1
Kiroba(Field): Root vs Young Leaf	365.0796616	1.31666	13.3134	0.408516	1
Kiroba(Field): Root vs Young Leaf	373.3532393	1.44321	8.08739	0.864855	1
Kiroba(Field): Root vs Young Leaf	378.5835476	-1.01183	10.0961	0.624456	1
Kiroba(Field): Root vs Young Leaf	398.6675	11.073	7.77393	0.244359	1
Kiroba(Field): Root vs Young Leaf	406.384375	0	1.75787	1	1
Kiroba(Field): Root vs Young Leaf	417.6775517	0.497226	11.9832	0.7612	1
Kiroba(Field): Root vs Young Leaf	429.6705882	0	1.71927	1	1
Kiroba(Field): Root vs Young Leaf	431.4533333	0	1.67863	1	1
Kiroba(Field): Root vs Young Leaf	433.5015663	0.414578	8.04339	0.954591	1
Kiroba(Field): Root vs Young Leaf	435.0555128	10.3377	7.0534	0.290723	1
Kiroba(Field): Root vs Young Leaf	438.1876988	10.4442	7.1572	0.495118	1
Kiroba(Field): Root vs Young Leaf	441.1590426	11.1251	7.82525	0.366912	1
Kiroba(Field): Root vs Young Leaf	442.3945991	0.471092	8.37513	0.926345	1
Kiroba(Field): Root vs Young Leaf	446.1851892	-1.53644	8.16044	0.803726	1
Kiroba(Field): Root vs Young Leaf	457.7534591	9.14598	5.90567	0.614206	1
Kiroba(Field): Root vs Young Leaf	458.9518627	8.85189	5.63227	0.67264	1
Kiroba(Field): Root vs Young Leaf	466.4270987	11.3715	8.06828	0.0811228	1
Kiroba(Field): Root vs Young Leaf	470.7719365	-0.797784	9.39553	0.731293	1
Kiroba(Field): Root vs Young Leaf	475.8546602	9.15238	5.91069	0.589481	1
Kiroba(Field): Root vs Young Leaf	479.576325	0.988861	8.65679	0.810654	1
Kiroba(Field): Root vs Young Leaf	486.1657426	-0.15974	8.48059	0.970481	1
Kiroba(Field): Root vs Young Leaf	500.2048404	-1.72143	8.34873	0.737291	1
Kiroba(Field): Root vs Young Leaf	508.149547	1.17957	8.34629	0.784162	1
Kiroba(Field): Root vs Young Leaf	510.6046023	10.7845	7.49018	0.135324	1
Kiroba(Field): Root vs Young Leaf	514.3290654	-1.89863	8.12181	0.82211	1
Kiroba(Field): Root vs Young Leaf	521.1826282	9.72815	6.45954	0.589109	1
Kiroba(Invitro): Mature Leaf vs Root	58.069093	0.227508	17.0012	0.811396	1
Kiroba(Invitro): Mature Leaf vs Root	63.18	-11.8447	8.85204	0.05208	0.58776
Kiroba(Invitro): Mature Leaf vs Root	76.843673	0	2.01843	1	1
Kiroba(Invitro): Mature Leaf vs Root	80.880107	-0.619283	16.1999	0.4922	1
Kiroba(Invitro): Mature Leaf vs Root	83.259582	-0.321168	12.8571	0.711734	1
Kiroba(Invitro): Mature Leaf vs Root	88.410897	0.646873	18.8259	0.728401	1
Kiroba(Invitro): Mature Leaf vs Root	92.5	0.513798	11.3566	0.71382	1
Kiroba(Invitro): Mature Leaf vs Root	101.1418059	-0.929977	14.9057	0.280748	0.964309
Kiroba(Invitro): Mature Leaf vs Root	109.5816011	0.274162	8.94927	0.891767	1
Kiroba(Invitro): Mature Leaf vs Root	119.2684505	-1.10462	11.4389	0.192169	0.781523
Kiroba(Invitro): Mature Leaf vs Root	123.8011672	0.523366	9.23639	0.796729	1
Kiroba(Invitro): Mature Leaf vs Root	133.8671134	0.936158	11.2436	0.294811	0.97042
Kiroba(Invitro): Mature Leaf vs Root	141.3295009	-0.295046	12.5565	0.672967	1
Kiroba(Invitro): Mature Leaf vs Root	154.5674187	-0.171893	9.71316	0.913007	1
Kiroba(Invitro): Mature Leaf vs Root	157.934391	0.752939	9.62215	0.520819	1
Kiroba(Invitro): Mature Leaf vs Root	161.1483275	-1.09405	12.8527	0.121986	0.781523
Kiroba(Invitro): Mature Leaf vs Root	172.4963958	0	2.01846	1	1
Kiroba(Invitro): Mature Leaf vs Root	181.2855585	0.56907	10.7961	0.571357	1
Kiroba(Invitro): Mature Leaf vs Root	189.3098095	-0.613756	8.80253	0.860375	1
Kiroba(Invitro): Mature Leaf vs Root	198.5963673	0.843127	11.8554	0.252083	0.905208
Kiroba(Invitro): Mature Leaf vs Root	202.3875097	-10.1723	7.20576	0.183115	0.781523
Kiroba(Invitro): Mature Leaf vs Root	228.8329286	-8.29412	5.42989	0.44212	1
Kiroba(Invitro): Mature Leaf vs Root	230.6970235	0.890763	10.3325	0.409733	1
Kiroba(Invitro): Mature Leaf vs Root	245.5640164	-1.57389	13.9189	0.0678454	0.669974
Kiroba(Invitro): Mature Leaf vs Root	246.8505769	-0.13164	10.3124	0.935092	1
Kiroba(Invitro): Mature Leaf vs Root	259.3656098	0.111028	7.04727	0.990753	1
Kiroba(Invitro): Mature Leaf vs Root	263.978125	-2.73782	9.85463	0.178847	0.781523
Kiroba(Invitro): Mature Leaf vs Root	266.8722222	0.709285	10.4534	0.664078	1
Kiroba(Invitro): Mature Leaf vs Root	271.1559319	1.059	7.68313	0.868073	1
Kiroba(Invitro): Mature Leaf vs Root	282.086743	0.79697	11.2095	0.402304	1
Kiroba(Invitro): Mature Leaf vs Root	285.0131438	2.11099	7.87961	0.691908	1
Kiroba(Invitro): Mature Leaf vs Root	288.6200676	1.54162	8.08243	0.761299	1
Kiroba(Invitro): Mature Leaf vs Root	290.6145989	0.544017	9.07602	0.75044	1
Kiroba(Invitro): Mature Leaf vs Root	303.9183967	-0.89356	11.181	0.351486	1
Kiroba(Invitro): Mature Leaf vs Root	305.71	0	2.01846	1	1
Kiroba(Invitro): Mature Leaf vs Root	308.3116563	-0.992991	12.6684	0.16172	0.781523
Kiroba(Invitro): Mature Leaf vs Root	311.1962252	2.2946	10.2189	0.160484	0.781523
Kiroba(Invitro): Mature Leaf vs Root	316.8416961	-0.387266	9.44876	0.837041	1
Kiroba(Invitro): Mature Leaf vs Root	319.8398899	-9.86759	6.91051	0.226562	0.852304
Kiroba(Invitro): Mature Leaf vs Root	327.3812121	0	2.01846	1	1
Kiroba(Invitro): Mature Leaf vs Root	331.8383007	0.552331	8.18478	0.910647	1
Kiroba(Invitro): Mature Leaf vs Root	334.3525893	0.43914	9.9798	0.693917	1
Kiroba(Invitro): Mature Leaf vs Root	336.061875	0	2.01416	1	1
Kiroba(Invitro): Mature Leaf vs Root	341.4326428	-1.19457	13.3305	0.153838	0.781523
Kiroba(Invitro): Mature Leaf vs Root	346.4151791	0.362599	15.6127	0.671875	1
Kiroba(Invitro): Mature Leaf vs Root	348.770263	0.395254	15.6229	0.650079	1
Kiroba(Invitro): Mature Leaf vs Root	351.8970308	0	2.0068	1	1
Kiroba(Invitro): Mature Leaf vs Root	359.6641572	0	2.01843	1	1
Kiroba(Invitro): Mature Leaf vs Root	365.0796616	0.0128496	13.0126	0.988378	1
Kiroba(Invitro): Mature Leaf vs Root	373.3532393	0.450551	7.75846	0.948418	1
Kiroba(Invitro): Mature Leaf vs Root	398.6675	9.1607	6.23464	0.393789	1
Kiroba(Invitro): Mature Leaf vs Root	406.384375	-10.7117	7.73382	0.148882	0.781523
Kiroba(Invitro): Mature Leaf vs Root	417.6775517	-1.40682	12.9162	0.113301	0.781523
Kiroba(Invitro): Mature Leaf vs Root	429.6705882	-8.64953	5.75589	0.432563	1
Kiroba(Invitro): Mature Leaf vs Root	431.4533333	-8.32644	5.45727	0.429814	1
Kiroba(Invitro): Mature Leaf vs Root	433.5015663	0.771842	9.41576	0.621335	1
Kiroba(Invitro): Mature Leaf vs Root	435.0555128	0.626205	9.39342	0.685261	1
Kiroba(Invitro): Mature Leaf vs Root	438.1876988	10.3551	7.38495	0.163169	0.781523
Kiroba(Invitro): Mature Leaf vs Root	441.1590426	0.48185	8.28008	0.901018	1
Kiroba(Invitro): Mature Leaf vs Root	442.3945991	1.22053	7.56062	0.84349	1
Kiroba(Invitro): Mature Leaf vs Root	446.1851892	-1.72935	8.70535	0.681683	1
Kiroba(Invitro): Mature Leaf vs Root	457.7534591	-1.34034	8.70946	0.699678	1
Kiroba(Invitro): Mature Leaf vs Root	458.9518627	-0.825414	8.63841	0.780382	1
Kiroba(Invitro): Mature Leaf vs Root	466.4270987	0.0204445	9.01466	0.9934	1
Kiroba(Invitro): Mature Leaf vs Root	470.7719365	0.638598	9.58622	0.576781	1
Kiroba(Invitro): Mature Leaf vs Root	475.8546602	-10.0106	7.04918	0.185943	0.781523
Kiroba(Invitro): Mature Leaf vs Root	479.576325	0.335618	9.55975	0.797186	1
Kiroba(Invitro): Mature Leaf vs Root	486.1657426	-0.716716	9.64049	0.51917	1
Kiroba(Invitro): Mature Leaf vs Root	500.2048404	1.63605	8.86866	0.525821	1
Kiroba(Invitro): Mature Leaf vs Root	508.149547	0.487001	9.05686	0.781787	1
Kiroba(Invitro): Mature Leaf vs Root	510.6046023	8.9179	6.00581	0.408602	1
Kiroba(Invitro): Mature Leaf vs Root	514.3290654	-1.25155	10.7881	0.197854	0.781523
Kiroba(Invitro): Mature Leaf vs Root	521.1826282	0	1.99517	1	1
Kiroba(Invitro): Mature Leaf vs Young Leaf	55.240281	1.07636	12.1395	0.244756	1
Kiroba(Invitro): Mature Leaf vs Young Leaf	58.069093	0.908	17.0583	0.522557	1
Kiroba(Invitro): Mature Leaf vs Young Leaf	63.18	0.0760376	9.62018	0.983922	1
Kiroba(Invitro): Mature Leaf vs Young Leaf	76.843673	-2.56274e-15	1.99053	1	1
Kiroba(Invitro): Mature Leaf vs Young Leaf	80.880107	0.106671	16.1834	0.936759	1
Kiroba(Invitro): Mature Leaf vs Young Leaf	83.259582	-0.856411	12.2685	0.591576	1
Kiroba(Invitro): Mature Leaf vs Young Leaf	88.410897	1.44266	19.0517	0.530059	1
Kiroba(Invitro): Mature Leaf vs Young Leaf	92.5	1.59435	11.7852	0.332303	1
Kiroba(Invitro): Mature Leaf vs Young Leaf	101.1418059	-0.179661	14.8603	0.890741	1
Kiroba(Invitro): Mature Leaf vs Young Leaf	109.5816011	1.15173	9.15158	0.593631	1
Kiroba(Invitro): Mature Leaf vs Young Leaf	119.2684505	-0.189139	11.4239	0.880396	1
Kiroba(Invitro): Mature Leaf vs Young Leaf	123.8011672	0.730144	9.05287	0.820622	1
Kiroba(Invitro): Mature Leaf vs Young Leaf	130.3059153	-0.723287	12.5397	0.529084	1
Kiroba(Invitro): Mature Leaf vs Young Leaf	133.8671134	0.424099	10.5832	0.767031	1
Kiroba(Invitro): Mature Leaf vs Young Leaf	141.3295009	-0.235712	12.1928	0.825107	1
Kiroba(Invitro): Mature Leaf vs Young Leaf	154.5674187	0.0973521	9.47463	0.955862	1
Kiroba(Invitro): Mature Leaf vs Young Leaf	157.934391	1.24427	9.59199	0.638553	1
Kiroba(Invitro): Mature Leaf vs Young Leaf	161.1483275	-0.685816	12.6315	0.56611	1
Kiroba(Invitro): Mature Leaf vs Young Leaf	172.4963958	-2.56274e-15	1.96595	1	1
Kiroba(Invitro): Mature Leaf vs Young Leaf	181.2855585	0.699588	10.5028	0.622384	1
Kiroba(Invitro): Mature Leaf vs Young Leaf	189.3098095	-0.551428	8.48107	0.889534	1
Kiroba(Invitro): Mature Leaf vs Young Leaf	198.5963673	0.770029	11.4865	0.533181	1
Kiroba(Invitro): Mature Leaf vs Young Leaf	202.3875097	-9.91555	6.83113	0.156851	1
Kiroba(Invitro): Mature Leaf vs Young Leaf	228.8329286	-7.97282	5.02634	0.849018	1
Kiroba(Invitro): Mature Leaf vs Young Leaf	230.6970235	0.201168	9.57025	0.926775	1
Kiroba(Invitro): Mature Leaf vs Young Leaf	245.5640164	-0.734775	13.8084	0.567003	1
Kiroba(Invitro): Mature Leaf vs Young Leaf	246.8505769	-12.1036	8.98383	0.0188836	0.372951
Kiroba(Invitro): Mature Leaf vs Young Leaf	259.3656098	-8.81519	5.78704	0.599978	1
Kiroba(Invitro): Mature Leaf vs Young Leaf	263.978125	-0.419845	10.0841	0.825573	1
Kiroba(Invitro): Mature Leaf vs Young Leaf	266.8722222	0.149937	9.73542	0.940582	1
Kiroba(Invitro): Mature Leaf vs Young Leaf	271.1559319	-8.89796	5.86547	0.604698	1
Kiroba(Invitro): Mature Leaf vs Young Leaf	282.086743	0.531627	10.7028	0.700558	1
Kiroba(Invitro): Mature Leaf vs Young Leaf	285.0131438	-8.12755	5.16943	0.77202	1
Kiroba(Invitro): Mature Leaf vs Young Leaf	288.6200676	-8.9609	5.92317	0.572651	1
Kiroba(Invitro): Mature Leaf vs Young Leaf	290.6145989	-10.549	7.448	0.0348776	0.551066
Kiroba(Invitro): Mature Leaf vs Young Leaf	303.9183967	-0.326665	11.0229	0.792334	1
Kiroba(Invitro): Mature Leaf vs Young Leaf	305.71	-2.56274e-15	1.96595	1	1
Kiroba(Invitro): Mature Leaf vs Young Leaf	308.3116563	-0.348959	12.5602	0.749247	1
Kiroba(Invitro): Mature Leaf vs Young Leaf	309.8511607	-2.56274e-15	1.99053	1	1
Kiroba(Invitro): Mature Leaf vs Young Leaf	311.1962252	1.15715	9.05112	0.730383	1
Kiroba(Invitro): Mature Leaf vs Young Leaf	316.8416961	-1.15043	8.78624	0.709784	1
Kiroba(Invitro): Mature Leaf vs Young Leaf	319.8398899	-9.66522	6.59255	0.224826	1
Kiroba(Invitro): Mature Leaf vs Young Leaf	327.3812121	-2.56274e-15	1.96595	1	1
Kiroba(Invitro): Mature Leaf vs Young Leaf	331.8383007	-9.73022	6.65484	0.357772	1
Kiroba(Invitro): Mature Leaf vs Young Leaf	334.3525893	-1.1799	8.9263	0.706149	1
Kiroba(Invitro): Mature Leaf vs Young Leaf	336.061875	10.5525	7.4504	0.178132	1
Kiroba(Invitro): Mature Leaf vs Young Leaf	341.4326428	-0.527273	13.1972	0.674566	1
Kiroba(Invitro): Mature Leaf vs Young Leaf	346.4151791	-0.896184	14.6971	0.725373	1
Kiroba(Invitro): Mature Leaf vs Young Leaf	348.770263	0.874578	15.5697	0.49605	1
Kiroba(Invitro): Mature Leaf vs Young Leaf	359.6641572	-2.56274e-15	1.99053	1	1
Kiroba(Invitro): Mature Leaf vs Young Leaf	365.0796616	-0.127377	12.587	0.906876	1
Kiroba(Invitro): Mature Leaf vs Young Leaf	373.3532393	-9.17315	6.12081	0.51276	1
Kiroba(Invitro): Mature Leaf vs Young Leaf	378.5835476	-1.303	12.351	0.208243	1
Kiroba(Invitro): Mature Leaf vs Young Leaf	398.6675	-2.56274e-15	1.96595	1	1
Kiroba(Invitro): Mature Leaf vs Young Leaf	406.384375	-10.4483	7.35201	0.106507	1
Kiroba(Invitro): Mature Leaf vs Young Leaf	417.6775517	-0.875963	12.7166	0.473809	1
Kiroba(Invitro): Mature Leaf vs Young Leaf	429.6705882	-8.3281	5.34393	0.711475	1
Kiroba(Invitro): Mature Leaf vs Young Leaf	431.4533333	-8.00514	5.04523	0.809595	1
Kiroba(Invitro): Mature Leaf vs Young Leaf	433.5015663	-0.0390568	8.63219	0.988847	1
Kiroba(Invitro): Mature Leaf vs Young Leaf	435.0555128	-0.28675	8.5748	0.916818	1
Kiroba(Invitro): Mature Leaf vs Young Leaf	438.1876988	-2.56274e-15	1.95354	1	1
Kiroba(Invitro): Mature Leaf vs Young Leaf	441.1590426	-0.455479	7.51747	0.925816	1
Kiroba(Invitro): Mature Leaf vs Young Leaf	442.3945991	-8.56951	5.56098	0.674305	1
Kiroba(Invitro): Mature Leaf vs Young Leaf	446.1851892	0.720403	9.33388	0.79195	1
Kiroba(Invitro): Mature Leaf vs Young Leaf	457.7534591	-1.63799	8.27904	0.639729	1
Kiroba(Invitro): Mature Leaf vs Young Leaf	458.9518627	-1.56792	8.06253	0.671818	1
Kiroba(Invitro): Mature Leaf vs Young Leaf	466.4270987	-0.336937	8.47936	0.904137	1
Kiroba(Invitro): Mature Leaf vs Young Leaf	470.7719365	0.521649	9.16738	0.80006	1
Kiroba(Invitro): Mature Leaf vs Young Leaf	475.8546602	-9.79524	6.71794	0.188503	1
Kiroba(Invitro): Mature Leaf vs Young Leaf	479.576325	0.461147	9.28756	0.817421	1
Kiroba(Invitro): Mature Leaf vs Young Leaf	486.1657426	-0.650624	9.2983	0.783328	1
Kiroba(Invitro): Mature Leaf vs Young Leaf	500.2048404	-0.433564	7.3146	0.936642	1
Kiroba(Invitro): Mature Leaf vs Young Leaf	508.149547	-1.3818	7.94185	0.72513	1
Kiroba(Invitro): Mature Leaf vs Young Leaf	510.6046023	-2.56274e-15	1.99053	1	1
Kiroba(Invitro): Mature Leaf vs Young Leaf	514.3290654	-0.571313	10.674	0.679641	1
Kiroba(Invitro): Mature Leaf vs Young Leaf	521.1826282	9.49054	6.42017	0.351466	1
Kiroba(Invitro): Root vs Young Leaf	55.240281	-0.731312	12.7587	0.447213	1
Kiroba(Invitro): Root vs Young Leaf	58.069093	0.256515	17.1164	0.825535	1
Kiroba(Invitro): Root vs Young Leaf	63.18	11.6414	8.5567	0.11275	1
Kiroba(Invitro): Root vs Young Leaf	69.117253	0	1.92817	1	1
Kiroba(Invitro): Root vs Young Leaf	76.843673	0	1.94394	1	1
Kiroba(Invitro): Root vs Young Leaf	80.880107	0.311142	15.8724	0.779106	1
Kiroba(Invitro): Root vs Young Leaf	83.259582	-0.959921	12.1875	0.530522	1
Kiroba(Invitro): Root vs Young Leaf	86.680869	0	1.95874	1	1
Kiroba(Invitro): Root vs Young Leaf	88.410897	0.403805	19.2004	0.73755	1
Kiroba(Invitro): Root vs Young Leaf	92.5	0.681413	11.8626	0.410719	1
Kiroba(Invitro): Root vs Young Leaf	101.1418059	0.320579	14.3932	0.752231	1
Kiroba(Invitro): Root vs Young Leaf	109.5816011	0.456802	9.19514	0.82217	1
Kiroba(Invitro): Root vs Young Leaf	119.2684505	0.383786	10.885	0.717214	1
Kiroba(Invitro): Root vs Young Leaf	123.8011672	-0.118721	9.27814	0.961562	1
Kiroba(Invitro): Root vs Young Leaf	130.3059153	0.683908	11.601	0.448	1
Kiroba(Invitro): Root vs Young Leaf	133.8671134	-0.887342	11.1189	0.371945	1
Kiroba(Invitro): Root vs Young Leaf	141.3295009	-0.472904	12.1044	0.611216	1
Kiroba(Invitro): Root vs Young Leaf	154.5674187	-0.302908	9.46623	0.887273	1
Kiroba(Invitro): Root vs Young Leaf	157.934391	-0.143422	9.79732	0.949644	1
Kiroba(Invitro): Root vs Young Leaf	161.1483275	-0.0405429	12.0738	0.965054	1
Kiroba(Invitro): Root vs Young Leaf	172.4963958	0	1.94235	1	1
Kiroba(Invitro): Root vs Young Leaf	181.2855585	-0.403356	10.7705	0.700321	1
Kiroba(Invitro): Root vs Young Leaf	189.3098095	-0.243281	8.19972	0.965179	1
Kiroba(Invitro): Root vs Young Leaf	198.5963673	-0.488238	11.9089	0.578406	1
Kiroba(Invitro): Root vs Young Leaf	202.3875097	0	1.90083	1	1
Kiroba(Invitro): Root vs Young Leaf	228.8329286	0	1.95874	1	1
Kiroba(Invitro): Root vs Young Leaf	230.6970235	-1.07422	10.1495	0.512586	1
Kiroba(Invitro): Root vs Young Leaf	245.5640164	0.401824	12.9996	0.681233	1
Kiroba(Invitro): Root vs Young Leaf	259.3656098	-9.08923	6.0742	0.575706	1
Kiroba(Invitro): Root vs Young Leaf	263.978125	1.975	8.89181	0.637912	1
Kiroba(Invitro): Root vs Young Leaf	266.8722222	-1.14102	10.2429	0.347848	1
Kiroba(Invitro): Root vs Young Leaf	271.1559319	-10.2015	7.14138	0.192179	1
Kiroba(Invitro): Root vs Young Leaf	282.086743	-0.641469	11.1285	0.491355	1
Kiroba(Invitro): Root vs Young Leaf	285.0131438	-10.6822	7.61116	0.176411	1
Kiroba(Invitro): Root vs Young Leaf	288.6200676	-10.7471	7.67496	0.170317	1
Kiroba(Invitro): Root vs Young Leaf	290.6145989	-11.343	8.26106	0.0270707	0.534645
Kiroba(Invitro): Root vs Young Leaf	303.9183967	0.057032	10.5947	0.957751	1
Kiroba(Invitro): Root vs Young Leaf	305.71	0	1.94235	1	1
Kiroba(Invitro): Root vs Young Leaf	308.3116563	0.229115	12.0661	0.814114	1
Kiroba(Invitro): Root vs Young Leaf	311.1962252	-1.46185	10.2734	0.359286	1
Kiroba(Invitro): Root vs Young Leaf	316.8416961	-1.48297	8.6654	0.74233	1
Kiroba(Invitro): Root vs Young Leaf	319.8398899	0	1.95874	1	1
Kiroba(Invitro): Root vs Young Leaf	327.3812121	0	1.94235	1	1
Kiroba(Invitro): Root vs Young Leaf	331.8383007	-10.3561	7.29154	0.177627	1
Kiroba(Invitro): Root vs Young Leaf	334.3525893	-1.95437	9.39228	0.483326	1
Kiroba(Invitro): Root vs Young Leaf	336.061875	10.3388	7.27318	0.399693	1
Kiroba(Invitro): Root vs Young Leaf	341.4326428	0.234475	12.6107	0.802503	1
Kiroba(Invitro): Root vs Young Leaf	346.4151791	-1.59461	15.0791	0.503782	1
Kiroba(Invitro): Root vs Young Leaf	348.770263	0.0538399	15.7156	0.960331	1
Kiroba(Invitro): Root vs Young Leaf	359.6641572	0	1.94394	1	1
Kiroba(Invitro): Root vs Young Leaf	365.0796616	-0.60623	12.6412	0.512876	1
Kiroba(Invitro): Root vs Young Leaf	373.3532393	-9.97031	6.91567	0.480077	1
Kiroba(Invitro): Root vs Young Leaf	378.5835476	0.171641	11.2487	0.844999	1
Kiroba(Invitro): Root vs Young Leaf	398.6675	-9.18549	6.16474	0.519995	1
Kiroba(Invitro): Root vs Young Leaf	406.384375	0	1.92817	1	1
Kiroba(Invitro): Root vs Young Leaf	417.6775517	0.105039	11.961	0.91475	1
Kiroba(Invitro): Root vs Young Leaf	429.6705882	0	1.94993	1	1
Kiroba(Invitro): Root vs Young Leaf	431.4533333	0	1.90083	1	1
Kiroba(Invitro): Root vs Young Leaf	433.5015663	-1.3373	9.1816	0.589812	1
Kiroba(Invitro): Root vs Young Leaf	435.0555128	-1.4445	9.06187	0.595824	1
Kiroba(Invitro): Root vs Young Leaf	438.1876988	-10.4515	7.38492	0.1785	1
Kiroba(Invitro): Root vs Young Leaf	441.1590426	-1.36293	7.99053	0.811369	1
Kiroba(Invitro): Root vs Young Leaf	442.3945991	-10.1225	7.0648	0.209348	1
Kiroba(Invitro): Root vs Young Leaf	446.1851892	1.88705	8.75734	0.66325	1
Kiroba(Invitro): Root vs Young Leaf	457.7534591	-0.682394	7.27873	0.940695	1
Kiroba(Invitro): Root vs Young Leaf	458.9518627	-1.22968	7.7135	0.836987	1
Kiroba(Invitro): Root vs Young Leaf	466.4270987	-0.967241	8.6413	0.796369	1
Kiroba(Invitro): Root vs Young Leaf	470.7719365	-0.544407	9.51306	0.695885	1
Kiroba(Invitro): Root vs Young Leaf	475.8546602	0	1.94993	1	1
Kiroba(Invitro): Root vs Young Leaf	479.576325	-0.329274	9.4664	0.828673	1
Kiroba(Invitro): Root vs Young Leaf	486.1657426	-0.478778	8.92014	0.867233	1
Kiroba(Invitro): Root vs Young Leaf	500.2048404	-2.36974	8.57755	0.541466	1
Kiroba(Invitro): Root vs Young Leaf	508.149547	-2.21868	8.47503	0.582008	1
Kiroba(Invitro): Root vs Young Leaf	510.6046023	-8.94267	5.93597	0.607344	1
Kiroba(Invitro): Root vs Young Leaf	514.3290654	0.251512	10.0213	0.83211	1
Kiroba(Invitro): Root vs Young Leaf	521.1826282	9.09939	6.08234	0.440145	1
Kiroba: Field vs Invitro	58.069093	-0.278922	19.2064	0.096439	0.192878
Kiroba: Field vs Invitro	109.5816011	-0.358887	11.2877	0.186597	0.298556
Kiroba: Field vs Invitro	133.8671134	0.122555	12.8958	0.799366	0.799366
Kiroba: Field vs Invitro	141.3295009	-0.199677	14.5278	0.706989	0.799366
Kiroba: Field vs Invitro	365.0796616	-0.372339	15.0476	0.279296	0.372394

## Sheet: Kizimbani
Comparison	allele	logFC	logCPM	PValue	FDR
Kizimbani: Field vs Invitro	55.240281	-2.00533	14.3626	3.06794e-07	1.84076e-06
Kizimbani: Field vs Invitro	101.142	0.951038	14.7267	2.22304e-06	6.66913e-06
Kizimbani(Field): Mature Leaf vs Root	69.117253	-15.383	12.3237	9.43681e-06	0.000745508
Kizimbani(Field): Mature Leaf vs Young Leaf	69.117253	-15.7291	12.5056	0.00290367	0.22939
Kizimbani(Field): Mature Leaf vs Root	92.5	12.9173	9.86288	0.00764787	0.302091
Kizimbani(Field): Mature Leaf vs Young Leaf	92.5	14.1614	10.9397	0.00590107	0.233092
Kizimbani(Field): Mature Leaf vs Young Leaf	351.8970308	16.1143	12.8906	0.0183881	0.363165
Kizimbani(Field): Root vs Young Leaf	351.8970308	16.2697	13.0279	0.00551791	0.435915
Kizimbani(Field): Mature Leaf vs Young Leaf	433.5015663	-13.4415	10.2212	0.0139704	0.363165
Kizimbani(Invitro): Root vs Young Leaf	55.240281	-1.54194	12.9216	0.00198147	0.078268
Kizimbani(Invitro): Mature Leaf vs Young Leaf	69.117253	12.1538	9.22907	0.0116737	0.461112
Kizimbani(Invitro): Root vs Young Leaf	69.117253	12.375	9.26021	0.00952509	0.18812
Kizimbani(Invitro): Root vs Young Leaf	133.8671134	-1.26156	11.5385	0.00894267	0.18812
Kizimbani(Invitro): Root vs Young Leaf	246.8505769	13.1913	10.0729	8.27362e-12	6.53616e-10
Kizimbani(Invitro): Mature Leaf vs Root	351.8970308	-17.3544	14.1837	6.96135e-07	5.49946e-05
Kizimbani(Invitro): Mature Leaf vs Young Leaf	351.8970308	-17.184	14.2497	7.75834e-07	6.12909e-05
Kizimbani: Field vs Invitro	341.4326428	1.1759	12.6693	0.021851	0.0437019
Kizimbani(Invitro): Root vs Young Leaf	282.086743	-1.08866	11.5156	0.0301447	0.43835
Kizimbani(Invitro): Root vs Young Leaf	435.0555128	11.0376	7.93569	0.0332924	0.43835
Kizimbani(Invitro): Mature Leaf vs Root	246.8505769	-12.3202	9.15848	0.0434016	1
Kizimbani(Field): Mature Leaf vs Root	446.1851892	11.6866	8.63979	0.0482287	0.873371
Kizimbani(Field): Mature Leaf vs Root	341.4326428	2.53892	12.0221	0.0521889	0.873371
Kizimbani(Field): Mature Leaf vs Root	514.3290654	11.5448	8.49995	0.0556217	0.873371
Kizimbani(Field): Root vs Young Leaf	327.3812121	12.0248	8.79364	0.0580709	1
Kizimbani(Field): Mature Leaf vs Root	123.8011672	11.5141	8.46961	0.0663319	0.873371
Kizimbani(Invitro): Mature Leaf vs Root	336.061875	-11.315	8.16253	0.080576	1
Kizimbani(Invitro): Mature Leaf vs Root	282.086743	1.19918	11.4298	0.0845271	1
Kizimbani(Invitro): Mature Leaf vs Root	55.240281	1.61233	12.8735	0.0858491	1
Kizimbani(Invitro): Mature Leaf vs Young Leaf	336.061875	-11.1447	8.23009	0.0888543	1
Kizimbani(Field): Mature Leaf vs Root	500.2048404	11.0427	8.00378	0.0910044	1
Kizimbani(Invitro): Root vs Young Leaf	417.6775517	0.770142	12.2239	0.10571	0.989668
Kizimbani(Invitro): Root vs Young Leaf	230.6970235	-1.23631	10.5315	0.123687	0.989668
Kizimbani(Invitro): Root vs Young Leaf	346.4151791	0.71083	15.276	0.143208	0.989668
Kizimbani(Invitro): Root vs Young Leaf	130.3059153	0.709551	12.5451	0.149514	0.989668
Kizimbani(Invitro): Mature Leaf vs Root	133.8671134	1.10009	11.5493	0.150325	1
Kizimbani(Invitro): Mature Leaf vs Root	458.9518627	-10.5545	7.41479	0.156758	1
Kizimbani(Field): Root vs Young Leaf	433.5015663	-10.9729	7.75253	0.166176	1
Kizimbani(Invitro): Root vs Young Leaf	228.8329286	-10.3172	7.23042	0.167686	0.989668
Kizimbani(Invitro): Root vs Young Leaf	161.1483275	0.63735	11.9933	0.175342	0.989668
Kizimbani(Invitro): Root vs Young Leaf	514.3290654	1.34077	9.94939	0.183499	0.989668
Kizimbani(Invitro): Root vs Young Leaf	271.1559319	10.1218	7.03816	0.185587	0.989668
Kizimbani: Field vs Invitro	365.0796616	-0.525757	13.3927	0.186295	0.279443
Kizimbani(Invitro): Root vs Young Leaf	348.770263	0.659711	15.2902	0.187912	0.989668
Kizimbani(Invitro): Mature Leaf vs Root	228.8329286	10.1275	7.00046	0.193143	1
Kizimbani(Invitro): Mature Leaf vs Root	285.0131438	9.92955	6.81	0.207005	1
Kizimbani(Field): Mature Leaf vs Young Leaf	435.0555128	-12.5485	9.33199	0.209535	1
Kizimbani(Invitro): Root vs Young Leaf	181.2855585	-0.983246	10.4077	0.214057	1
Kizimbani(Field): Root vs Young Leaf	202.3875097	11.7284	8.49917	0.225914	1
Kizimbani(Field): Mature Leaf vs Young Leaf	327.3812121	11.8289	8.61772	0.261741	1
Kizimbani(Field): Mature Leaf vs Root	417.6775517	2.52277	11.021	0.273242	1
Kizimbani(Invitro): Mature Leaf vs Young Leaf	441.1590426	9.96127	7.07221	0.276244	1
Kizimbani(Field): Mature Leaf vs Root	259.3656098	-11.4275	8.38362	0.279246	1
Kizimbani(Field): Root vs Young Leaf	161.1483275	-2.74835	10.8111	0.288837	1
Kizimbani(Field): Mature Leaf vs Root	433.5015663	-2.6698	10.4053	0.293556	1
Kizimbani(Invitro): Root vs Young Leaf	198.5963673	0.565216	11.5344	0.296183	1
Kizimbani(Invitro): Root vs Young Leaf	141.3295009	0.493136	11.9836	0.30115	1
Kizimbani(Field): Root vs Young Leaf	341.4326428	-2.06074	12.2285	0.301418	1
Kizimbani(Invitro): Root vs Young Leaf	500.2048404	-2.95962	9.21449	0.310593	1
Kizimbani(Field): Mature Leaf vs Root	161.1483275	2.9217	10.6779	0.312453	1
Kizimbani(Invitro): Mature Leaf vs Root	378.5835476	2.21701	10.4632	0.315336	1
Kizimbani(Field): Mature Leaf vs Young Leaf	123.8011672	11.416	8.20866	0.319735	1
Kizimbani(Invitro): Mature Leaf vs Root	348.770263	-0.91496	15.4035	0.339086	1
Kizimbani(Invitro): Mature Leaf vs Root	230.6970235	1.00459	10.5493	0.34095	1
Kizimbani(Invitro): Root vs Young Leaf	263.978125	9.51942	6.45397	0.361212	1
Kizimbani(Field): Mature Leaf vs Root	365.0796616	-1.078	13.4476	0.364836	1
Kizimbani(Invitro): Mature Leaf vs Root	500.2048404	2.81492	9.18702	0.369603	1
Kizimbani(Invitro): Mature Leaf vs Root	181.2855585	1.10016	10.3615	0.37852	1
Kizimbani(Invitro): Mature Leaf vs Root	271.1559319	-9.5558	6.44609	0.378885	1
Kizimbani(Invitro): Mature Leaf vs Root	514.3290654	-1.30519	9.874	0.378948	1
Kizimbani(Invitro): Root vs Young Leaf	458.9518627	9.49593	6.43324	0.380313	1
Kizimbani: Field vs Invitro	88.410897	0.159111	19.5431	0.38259	0.459108
Kizimbani(Invitro): Mature Leaf vs Root	435.0555128	-9.5351	6.42739	0.389762	1
Kizimbani(Field): Mature Leaf vs Root	130.3059153	1.6299	11.6953	0.393863	1
Kizimbani(Field): Mature Leaf vs Root	80.880107	1.5016	13.5534	0.394265	1
Kizimbani(Field): Mature Leaf vs Young Leaf	259.3656098	-11.6031	8.39329	0.398493	1
Kizimbani(Invitro): Mature Leaf vs Root	334.3525893	2.42194	9.57583	0.398665	1
Kizimbani(Field): Root vs Young Leaf	198.5963673	-2.7866	9.52334	0.398793	1
Kizimbani(Invitro): Mature Leaf vs Root	92.5	1.21571	11.4849	0.402858	1
Kizimbani(Invitro): Root vs Young Leaf	442.3945991	9.36306	6.30505	0.403766	1
Kizimbani(Field): Root vs Young Leaf	55.240281	1.47884	14.8594	0.403869	1
Kizimbani(Invitro): Mature Leaf vs Root	417.6775517	-0.703901	12.0765	0.408305	1
Kizimbani(Field): Mature Leaf vs Root	154.5674187	2.59097	10.1085	0.411206	1
Kizimbani(Invitro): Root vs Young Leaf	334.3525893	-0.730859	10.0847	0.414376	1
Kizimbani(Invitro): Mature Leaf vs Young Leaf	378.5835476	1.77508	10.1774	0.416029	1
Kizimbani(Invitro): Mature Leaf vs Young Leaf	154.5674187	0.894269	10.3116	0.418501	1
Kizimbani(Invitro): Mature Leaf vs Root	442.3945991	-9.45492	6.34789	0.424088	1
Kizimbani(Field): Root vs Young Leaf	348.770263	-1.85506	15.1181	0.424262	1
Kizimbani(Field): Mature Leaf vs Root	83.259582	1.80076	12.2973	0.428164	1
Kizimbani(Invitro): Mature Leaf vs Root	441.1590426	9.12509	6.04254	0.436334	1
Kizimbani(Field): Mature Leaf vs Root	55.240281	-0.95005	14.4124	0.438821	1
Kizimbani(Invitro): Root vs Young Leaf	309.8511607	-1.80183	9.50593	0.447234	1
Kizimbani(Field): Mature Leaf vs Young Leaf	446.1851892	10.636	7.4398	0.448651	1
Kizimbani(Invitro): Mature Leaf vs Root	172.4963958	8.96235	5.89036	0.4493	1
Kizimbani(Field): Mature Leaf vs Root	398.6675	-10.3483	7.32177	0.450202	1
Kizimbani(Field): Mature Leaf vs Root	378.5835476	2.56102	9.50615	0.453175	1
Kizimbani(Field): Mature Leaf vs Root	303.9183967	2.2356	10.5816	0.453461	1
Kizimbani(Invitro): Root vs Young Leaf	331.8383007	9.06239	6.02034	0.460646	1
Kizimbani(Field): Mature Leaf vs Young Leaf	202.3875097	11.573	8.36343	0.462371	1
Kizimbani(Invitro): Mature Leaf vs Root	327.3812121	8.7581	5.70051	0.464578	1
Kizimbani(Field): Mature Leaf vs Root	101.1418059	0.829567	13.8548	0.471801	1
Kizimbani(Field): Mature Leaf vs Root	308.3116563	1.18201	11.1406	0.475989	1
Kizimbani(Invitro): Mature Leaf vs Root	154.5674187	0.917335	10.2603	0.480836	1
Kizimbani(Field): Root vs Young Leaf	508.149547	-9.93966	6.74407	0.481361	1
Kizimbani(Invitro): Mature Leaf vs Root	359.6641572	8.71884	5.66427	0.482954	1
Kizimbani(Invitro): Mature Leaf vs Root	161.1483275	-0.685083	11.99	0.485119	1
Kizimbani(Field): Root vs Young Leaf	130.3059153	-2.18208	11.6854	0.486967	1
Kizimbani(Field): Mature Leaf vs Root	288.6200676	-10.1626	7.14155	0.491048	1
Kizimbani(Invitro): Root vs Young Leaf	378.5835476	-0.402097	11.0891	0.491332	1
Kizimbani(Field): Root vs Young Leaf	417.6775517	-1.78975	11.2906	0.492015	1
Kizimbani(Invitro): Mature Leaf vs Root	438.1876988	8.5675	5.52075	0.49436	1
Kizimbani(Field): Root vs Young Leaf	514.3290654	-2.82742	8.81827	0.49609	1
Kizimbani(Invitro): Mature Leaf vs Root	406.384375	8.58699	5.53918	0.500625	1
Kizimbani(Invitro): Root vs Young Leaf	341.4326428	0.324392	12.7621	0.500744	1
Kizimbani(Field): Mature Leaf vs Young Leaf	198.5963673	-3.20199	9.7545	0.501092	1
Kizimbani(Field): Root vs Young Leaf	154.5674187	-2.11931	10.2801	0.501361	1
Kizimbani(Invitro): Root vs Young Leaf	172.4963958	-9.05889	6.02376	0.514626	1
Kizimbani(Field): Root vs Young Leaf	441.1590426	-9.85359	6.65983	0.515591	1
Kizimbani(Invitro): Root vs Young Leaf	92.5	-0.301972	11.817	0.516246	1
Kizimbani(Field): Mature Leaf vs Root	141.3295009	0.779943	12.7195	0.516951	1
Kizimbani(Invitro): Root vs Young Leaf	316.8416961	1.62073	8.97323	0.519687	1
Kizimbani(Invitro): Root vs Young Leaf	479.576325	0.915067	9.49887	0.5243	1
Kizimbani(Invitro): Mature Leaf vs Root	130.3059153	-0.545378	12.3448	0.524741	1
Kizimbani(Invitro): Root vs Young Leaf	311.1962252	-1.07824	9.8151	0.531395	1
Kizimbani(Field): Mature Leaf vs Young Leaf	508.149547	-10.7855	7.58825	0.531732	1
Kizimbani(Field): Mature Leaf vs Root	429.6705882	-9.99382	6.97756	0.532582	1
Kizimbani(Field): Mature Leaf vs Root	510.6046023	-9.6052	6.60113	0.533124	1
Kizimbani(Invitro): Root vs Young Leaf	446.1851892	0.695435	9.87295	0.53589	1
Kizimbani(Field): Root vs Young Leaf	457.7534591	-9.77967	6.58702	0.536446	1
Kizimbani(Invitro): Mature Leaf vs Young Leaf	263.978125	9.24493	6.38269	0.550696	1
Kizimbani(Field): Mature Leaf vs Root	348.770263	0.749645	15.2937	0.554982	1
Kizimbani(Invitro): Mature Leaf vs Root	83.259582	0.544573	12.5836	0.556966	1
Kizimbani(Field): Mature Leaf vs Root	346.4151791	0.714871	15.3453	0.558263	1
Kizimbani(Invitro): Root vs Young Leaf	83.259582	-0.760111	12.6173	0.561678	1
Kizimbani(Invitro): Root vs Young Leaf	433.5015663	2.09065	8.56482	0.562449	1
Kizimbani(Invitro): Mature Leaf vs Root	309.8511607	1.53516	9.66975	0.576375	1
Kizimbani(Field): Mature Leaf vs Root	435.0555128	-3.07777	9.48127	0.576479	1
Kizimbani(Invitro): Root vs Young Leaf	466.4270987	1.41356	8.92106	0.582304	1
Kizimbani(Invitro): Root vs Young Leaf	101.1418059	0.262634	14.6414	0.583892	1
Kizimbani(Field): Mature Leaf vs Young Leaf	309.8511607	-10.5971	7.40288	0.589452	1
Kizimbani(Invitro): Mature Leaf vs Young Leaf	334.3525893	1.62933	9.01086	0.589899	1
Kizimbani(Field): Mature Leaf vs Young Leaf	365.0796616	-1.24476	13.4567	0.592401	1
Kizimbani(Field): Root vs Young Leaf	435.0555128	-9.74424	6.55436	0.594804	1
Kizimbani(Field): Root vs Young Leaf	309.8511607	-9.38138	6.20703	0.594952	1
Kizimbani(Invitro): Mature Leaf vs Young Leaf	92.5	0.76286	11.2505	0.599029	1
Kizimbani(Invitro): Mature Leaf vs Young Leaf	331.8383007	8.84153	6.002	0.599746	1
Kizimbani(Field): Root vs Young Leaf	346.4151791	-0.85486	15.4387	0.602987	1
Kizimbani(Invitro): Root vs Young Leaf	438.1876988	-8.90705	5.87804	0.606131	1
Kizimbani(Invitro): Root vs Young Leaf	470.7719365	-0.630947	9.69498	0.614909	1
Kizimbani(Invitro): Mature Leaf vs Young Leaf	346.4151791	1.1885	15.0421	0.616944	1
Kizimbani(Field): Mature Leaf vs Young Leaf	429.6705882	-10.1693	6.98397	0.617908	1
Kizimbani(Field): Mature Leaf vs Young Leaf	288.6200676	-10.3381	7.14852	0.619346	1
Kizimbani(Field): Root vs Young Leaf	271.1559319	9.7739	6.58446	0.621599	1
Kizimbani(Field): Root vs Young Leaf	373.3532393	1.64369	9.41829	0.624273	1
Kizimbani(Field): Mature Leaf vs Root	230.6970235	1.24334	10.1773	0.625056	1
Kizimbani(Invitro): Root vs Young Leaf	359.6641572	-8.81529	5.79573	0.629519	1
Kizimbani(Invitro): Root vs Young Leaf	327.3812121	-8.85455	5.83234	0.629685	1
Kizimbani(Invitro): Mature Leaf vs Young Leaf	285.0131438	8.73929	5.90795	0.636173	1
Kizimbani(Invitro): Mature Leaf vs Root	311.1962252	0.90675	9.98516	0.645804	1
Kizimbani(Field): Mature Leaf vs Young Leaf	83.259582	2.00939	13.0621	0.647204	1
Kizimbani(Field): Mature Leaf vs Young Leaf	80.880107	1.64285	13.7828	0.653247	1
Kizimbani(Field): Root vs Young Leaf	311.1962252	-2.09142	8.50039	0.660288	1
Kizimbani(Field): Root vs Young Leaf	245.5640164	-1.10772	12.047	0.662537	1
Kizimbani(Field): Mature Leaf vs Root	521.1826282	9.56824	6.56617	0.665769	1
Kizimbani(Field): Mature Leaf vs Root	245.5640164	0.485907	12.1522	0.668	1
Kizimbani(Invitro): Root vs Young Leaf	406.384375	-8.6834	5.67335	0.668288	1
Kizimbani(Field): Mature Leaf vs Root	457.7534591	9.33055	6.34076	0.671823	1
Kizimbani(Field): Mature Leaf vs Root	441.1590426	9.40443	6.4098	0.673369	1
Kizimbani(Field): Root vs Young Leaf	446.1851892	-1.22808	9.26778	0.675934	1
Kizimbani(Field): Root vs Young Leaf	378.5835476	-1.07223	9.952	0.678933	1
Kizimbani(Field): Root vs Young Leaf	157.934391	-1.29223	11.2934	0.680959	1
Kizimbani(Field): Root vs Young Leaf	466.4270987	-1.79194	8.74318	0.681611	1
Kizimbani(Field): Mature Leaf vs Young Leaf	373.3532393	2.51551	9.42115	0.690954	1
Kizimbani(Invitro): Mature Leaf vs Young Leaf	246.8505769	0.786972	10.6653	0.69354	1
Kizimbani(Field): Root vs Young Leaf	119.2684505	0.999873	11.7473	0.698586	1
Kizimbani(Field): Root vs Young Leaf	500.2048404	-1.92623	8.43769	0.698663	1
Kizimbani(Invitro): Root vs Young Leaf	119.2684505	0.228848	11.1463	0.701187	1
Kizimbani(Field): Mature Leaf vs Root	316.8416961	-0.635427	10.8508	0.704507	1
Kizimbani(Invitro): Root vs Young Leaf	508.149547	1.45119	8.08825	0.706108	1
Kizimbani(Field): Root vs Young Leaf	510.6046023	9.40816	6.23384	0.70658	1
Kizimbani(Field): Root vs Young Leaf	83.259582	0.913838	13.5624	0.708624	1
Kizimbani(Invitro): Root vs Young Leaf	58.069093	-0.201105	17.1912	0.710542	1
Kizimbani(Field): Mature Leaf vs Root	181.2855585	-0.585489	11.31	0.711463	1
Kizimbani(Invitro): Mature Leaf vs Young Leaf	479.576325	0.671568	9.51797	0.714478	1
Kizimbani(Field): Root vs Young Leaf	92.5	0.946967	11.6087	0.71603	1
Kizimbani(Field): Root vs Young Leaf	442.3945991	1.76854	8.99487	0.71751	1
Kizimbani(Field): Mature Leaf vs Young Leaf	500.2048404	9.66036	6.49438	0.720906	1
Kizimbani(Invitro): Mature Leaf vs Root	446.1851892	-0.577733	9.70105	0.724091	1
Kizimbani(Field): Mature Leaf vs Young Leaf	348.770263	-1.01267	14.461	0.725281	1
Kizimbani(Invitro): Mature Leaf vs Root	365.0796616	-0.317788	12.6473	0.72689	1
Kizimbani(Invitro): Mature Leaf vs Young Leaf	316.8416961	0.746296	9.16904	0.732733	1
Kizimbani(Invitro): Mature Leaf vs Young Leaf	435.0555128	1.41365	8.32201	0.732919	1
Kizimbani(Invitro): Mature Leaf vs Root	266.8722222	0.319965	10.5675	0.733222	1
Kizimbani(Invitro): Mature Leaf vs Young Leaf	141.3295009	0.360597	11.9618	0.733246	1
Kizimbani(Invitro): Mature Leaf vs Young Leaf	348.770263	-0.344847	15.6934	0.741157	1
Kizimbani(Field): Mature Leaf vs Young Leaf	189.3098095	9.53347	6.37268	0.741862	1
Kizimbani(Invitro): Mature Leaf vs Root	433.5015663	-1.84418	7.98828	0.742208	1
Kizimbani(Field): Root vs Young Leaf	398.6675	9.2833	6.11513	0.743017	1
Kizimbani(Invitro): Mature Leaf vs Root	198.5963673	-0.255847	11.3978	0.75096	1
Kizimbani(Invitro): Root vs Young Leaf	189.3098095	-1.03133	8.82867	0.751163	1
Kizimbani(Field): Mature Leaf vs Young Leaf	228.8329286	9.50109	6.33969	0.752878	1
Kizimbani(Invitro): Root vs Young Leaf	365.0796616	0.142526	12.6214	0.754476	1
Kizimbani(Invitro): Mature Leaf vs Root	101.1418059	-0.272761	14.5691	0.757883	1
Kizimbani(Field): Mature Leaf vs Young Leaf	271.1559319	9.47727	6.31924	0.759264	1
Kizimbani(Field): Mature Leaf vs Young Leaf	308.3116563	1.05385	11.1431	0.7656	1
Kizimbani(Field): Root vs Young Leaf	189.3098095	9.27603	6.10909	0.769225	1
Kizimbani(Invitro): Mature Leaf vs Root	470.7719365	0.456654	9.7186	0.769419	1
Kizimbani(Invitro): Mature Leaf vs Root	189.3098095	1.30274	8.72159	0.769476	1
Kizimbani(Field): Mature Leaf vs Young Leaf	475.8546602	9.31672	6.16348	0.769804	1
Kizimbani(Invitro): Mature Leaf vs Young Leaf	133.8671134	-0.260512	10.8397	0.778271	1
Kizimbani(Field): Mature Leaf vs Young Leaf	514.3290654	9.2899	6.13796	0.779197	1
Kizimbani(Field): Root vs Young Leaf	228.8329286	9.24366	6.0764	0.780155	1
Kizimbani(Field): Mature Leaf vs Young Leaf	101.1418059	0.644219	13.9057	0.7807	1
Kizimbani(Field): Mature Leaf vs Root	133.8671134	0.421014	11.2168	0.782864	1
Kizimbani(Invitro): Mature Leaf vs Root	508.149547	-1.61489	7.82621	0.787514	1
Kizimbani(Field): Root vs Young Leaf	470.7719365	-0.667574	9.25641	0.790248	1
Kizimbani(Invitro): Mature Leaf vs Young Leaf	466.4270987	0.611586	9.11054	0.793406	1
Kizimbani(Field): Mature Leaf vs Root	334.3525893	0.720472	9.5061	0.793474	1
Kizimbani(Invitro): Mature Leaf vs Root	316.8416961	-1.00708	8.27037	0.794231	1
Kizimbani(Invitro): Mature Leaf vs Young Leaf	311.1962252	-0.421404	9.33614	0.79436	1
Kizimbani(Field): Mature Leaf vs Young Leaf	521.1826282	9.25704	6.10454	0.795801	1
Kizimbani(Field): Root vs Young Leaf	475.8546602	9.05935	5.90206	0.796259	1
Kizimbani(Invitro): Mature Leaf vs Root	119.2684505	-0.214994	11.0259	0.796627	1
Kizimbani(Invitro): Mature Leaf vs Root	346.4151791	0.574955	14.5788	0.801176	1
Kizimbani(Invitro): Mature Leaf vs Young Leaf	365.0796616	-0.244041	12.7466	0.801936	1
Kizimbani(Invitro): Mature Leaf vs Root	466.4270987	-0.9447	8.31575	0.80202	1
Kizimbani(Field): Mature Leaf vs Young Leaf	303.9183967	1.27471	10.4421	0.807726	1
Kizimbani(Invitro): Mature Leaf vs Young Leaf	230.6970235	-0.31481	9.88095	0.807747	1
Kizimbani(Invitro): Mature Leaf vs Root	109.5816011	0.658109	9.0894	0.808351	1
Kizimbani(Field): Root vs Young Leaf	172.4963958	8.90824	5.76269	0.814367	1
Kizimbani(Field): Mature Leaf vs Young Leaf	157.934391	-0.934859	11.3249	0.817774	1
Kizimbani(Field): Root vs Young Leaf	303.9183967	-0.591493	11.1439	0.818383	1
Kizimbani(Invitro): Mature Leaf vs Young Leaf	457.7534591	1.09505	8.16804	0.818802	1
Kizimbani(Invitro): Mature Leaf vs Young Leaf	88.410897	-0.238401	19.1301	0.819339	1
Kizimbani(Field): Mature Leaf vs Young Leaf	58.069093	-0.48255	17.4079	0.823312	1
Kizimbani(Field): Root vs Young Leaf	266.8722222	0.549518	12.2189	0.824896	1
Kizimbani(Invitro): Root vs Young Leaf	88.410897	-0.122048	19.1434	0.826133	1
Kizimbani(Field): Mature Leaf vs Young Leaf	172.4963958	9.16556	6.0228	0.826312	1
Kizimbani(Invitro): Root vs Young Leaf	80.880107	0.118245	16.1616	0.828839	1
Kizimbani(Field): Root vs Young Leaf	319.8398899	8.89042	5.74333	0.830401	1
Kizimbani(Field): Mature Leaf vs Young Leaf	181.2855585	-0.70697	11.2298	0.834954	1
Kizimbani(Field): Mature Leaf vs Young Leaf	378.5835476	1.735	8.84792	0.837184	1
Kizimbani(Field): Root vs Young Leaf	479.576325	-0.935601	8.67648	0.838002	1
Kizimbani(Field): Root vs Young Leaf	141.3295009	-0.488652	12.9295	0.839678	1
Kizimbani(Invitro): Mature Leaf vs Young Leaf	433.5015663	0.496802	8.96104	0.843694	1
Kizimbani(Invitro): Root vs Young Leaf	285.0131438	-1.12855	7.58954	0.846487	1
Kizimbani(Field): Mature Leaf vs Young Leaf	119.2684505	0.715165	11.8592	0.849326	1
Kizimbani(Field): Mature Leaf vs Young Leaf	319.8398899	9.14775	6.00334	0.849811	1
Kizimbani(Field): Root vs Young Leaf	263.978125	8.85412	5.70744	0.849948	1
Kizimbani(Field): Mature Leaf vs Young Leaf	479.576325	-1.44243	9.01597	0.851695	1
Kizimbani(Invitro): Mature Leaf vs Root	457.7534591	0.987489	8.02951	0.85297	1
Kizimbani(Field): Mature Leaf vs Root	88.410897	-0.208264	19.2316	0.854766	1
Kizimbani(Field): Mature Leaf vs Root	58.069093	-0.199861	17.4324	0.854994	1
Kizimbani(Field): Mature Leaf vs Root	157.934391	0.257602	11.5788	0.85506	1
Kizimbani(Field): Mature Leaf vs Young Leaf	341.4326428	0.518026	10.8159	0.856857	1
Kizimbani(Field): Root vs Young Leaf	316.8416961	0.470228	10.8565	0.85709	1
Kizimbani(Invitro): Mature Leaf vs Young Leaf	341.4326428	0.176446	12.76	0.857606	1
Kizimbani(Invitro): Root vs Young Leaf	109.5816011	-0.302531	9.23602	0.857972	1
Kizimbani(Invitro): Mature Leaf vs Young Leaf	458.9518627	-1.10933	8.02109	0.85974	1
Kizimbani(Field): Mature Leaf vs Root	442.3945991	-1.44295	8.48849	0.860206	1
Kizimbani(Invitro): Root vs Young Leaf	123.8011672	0.266383	9.36025	0.861257	1
Kizimbani(Field): Mature Leaf vs Young Leaf	88.410897	-0.354238	19.2674	0.862569	1
Kizimbani(Invitro): Mature Leaf vs Root	58.069093	0.178332	17.2078	0.863464	1
Kizimbani(Invitro): Mature Leaf vs Young Leaf	266.8722222	0.191463	10.564	0.865081	1
Kizimbani(Invitro): Mature Leaf vs Young Leaf	470.7719365	-0.262468	9.41518	0.865334	1
Kizimbani(Invitro): Mature Leaf vs Young Leaf	58.069093	-0.168814	17.1	0.866106	1
Kizimbani(Invitro): Mature Leaf vs Root	486.1657426	-0.669196	8.21746	0.867972	1
Kizimbani(Invitro): Root vs Young Leaf	303.9183967	0.0970004	10.7736	0.870702	1
Kizimbani(Field): Root vs Young Leaf	133.8671134	-0.425883	11.3031	0.871024	1
Kizimbani(Invitro): Root vs Young Leaf	308.3116563	0.0762527	11.4471	0.872976	1
Kizimbani(Field): Mature Leaf vs Young Leaf	263.978125	9.11144	5.96636	0.877668	1
Kizimbani(Field): Root vs Young Leaf	285.0131438	0.392337	9.90601	0.881638	1
Kizimbani(Invitro): Mature Leaf vs Root	123.8011672	-0.294654	9.38707	0.881664	1
Kizimbani(Invitro): Mature Leaf vs Young Leaf	161.1483275	-0.154621	12.2828	0.881953	1
Kizimbani(Invitro): Mature Leaf vs Young Leaf	309.8511607	-0.525466	8.54307	0.88236	1
Kizimbani(Invitro): Root vs Young Leaf	441.1590426	0.776163	7.80432	0.884194	1
Kizimbani(Field): Mature Leaf vs Young Leaf	230.6970235	0.637179	10.1938	0.887634	1
Kizimbani(Invitro): Mature Leaf vs Young Leaf	83.259582	-0.233417	12.2402	0.888534	1
Kizimbani(Field): Root vs Young Leaf	230.6970235	-0.363337	10.5875	0.888995	1
Kizimbani(Field): Mature Leaf vs Root	479.576325	-0.691293	9.24732	0.890729	1
Kizimbani(Field): Mature Leaf vs Root	285.0131438	0.424617	9.40529	0.890894	1
Kizimbani(Field): Mature Leaf vs Root	198.5963673	-0.267338	10.3177	0.891075	1
Kizimbani(Field): Root vs Young Leaf	58.069093	-0.214067	17.33	0.891944	1
Kizimbani(Invitro): Root vs Young Leaf	266.8722222	-0.0986251	10.7823	0.892153	1
Kizimbani(Invitro): Mature Leaf vs Young Leaf	130.3059153	0.125493	12.7218	0.892478	1
Kizimbani(Invitro): Mature Leaf vs Young Leaf	198.5963673	0.134475	11.6546	0.893273	1
Kizimbani(Field): Mature Leaf vs Young Leaf	55.240281	0.304562	15.1912	0.893534	1
Kizimbani(Field): Root vs Young Leaf	123.8011672	-0.354396	9.40433	0.898163	1
Kizimbani(Invitro): Mature Leaf vs Root	341.4326428	-0.108917	12.5496	0.898372	1
Kizimbani: Field vs Invitro	58.069093	0.0238463	17.6229	0.899217	0.899217
Kizimbani(Invitro): Mature Leaf vs Root	303.9183967	0.120834	10.6658	0.899314	1
Kizimbani(Field): Mature Leaf vs Root	311.1962252	0.58016	8.80464	0.900632	1
Kizimbani(Field): Mature Leaf vs Root	508.149547	-1.11953	8.11493	0.901097	1
Kizimbani(Invitro): Root vs Young Leaf	154.5674187	0.0761294	10.7289	0.901269	1
Kizimbani(Field): Mature Leaf vs Root	486.1657426	-1.2402	8.08665	0.901973	1
Kizimbani(Field): Mature Leaf vs Young Leaf	245.5640164	-0.387808	11.7893	0.902208	1
Kizimbani(Field): Mature Leaf vs Root	470.7719365	0.492439	9.20656	0.902233	1
Kizimbani(Invitro): Mature Leaf vs Young Leaf	123.8011672	-0.177843	9.50696	0.903469	1
Kizimbani(Field): Root vs Young Leaf	365.0796616	-0.221153	12.8571	0.904769	1
Kizimbani(Field): Mature Leaf vs Root	466.4270987	0.514498	9.02666	0.904947	1
Kizimbani(Field): Mature Leaf vs Root	309.8511607	-1.33983	7.8641	0.906192	1
Kizimbani(Field): Mature Leaf vs Young Leaf	285.0131438	0.5323	9.77443	0.907552	1
Kizimbani(Field): Mature Leaf vs Root	266.8722222	-0.217783	11.9022	0.908479	1
Kizimbani(Field): Mature Leaf vs Young Leaf	466.4270987	-1.45259	8.21435	0.910484	1
Kizimbani(Field): Root vs Young Leaf	282.086743	-0.292038	11.4664	0.912326	1
Kizimbani(Field): Mature Leaf vs Young Leaf	266.8722222	0.395236	12.418	0.912691	1
Kizimbani(Field): Root vs Young Leaf	181.2855585	-0.284486	10.9285	0.913258	1
Kizimbani(Field): Mature Leaf vs Root	109.5816011	0.358668	9.12374	0.914424	1
Kizimbani(Field): Mature Leaf vs Young Leaf	417.6775517	0.472118	9.92815	0.917368	1
Kizimbani(Field): Mature Leaf vs Root	290.6145989	-1.20373	7.76906	0.920745	1
Kizimbani(Invitro): Mature Leaf vs Root	308.3116563	-0.0678026	11.3718	0.920906	1
Kizimbani(Field): Mature Leaf vs Young Leaf	130.3059153	-0.492194	10.7603	0.923748	1
Kizimbani(Field): Mature Leaf vs Young Leaf	398.6675	-1.39564	7.78671	0.924121	1
Kizimbani(Invitro): Mature Leaf vs Young Leaf	486.1657426	-0.36925	8.40647	0.926989	1
Kizimbani(Field): Root vs Young Leaf	334.3525893	-0.226989	9.82646	0.931918	1
Kizimbani(Invitro): Mature Leaf vs Young Leaf	303.9183967	0.0777136	10.7097	0.932404	1
Kizimbani(Field): Root vs Young Leaf	521.1826282	-0.868293	7.28545	0.933866	1
Kizimbani(Invitro): Mature Leaf vs Young Leaf	290.6145989	0.512865	7.77911	0.935005	1
Kizimbani(Field): Mature Leaf vs Young Leaf	290.6145989	-1.23191	7.76956	0.935625	1
Kizimbani(Invitro): Mature Leaf vs Young Leaf	109.5816011	0.212308	8.90186	0.938443	1
Kizimbani(Field): Root vs Young Leaf	80.880107	0.182686	14.3256	0.93876	1
Kizimbani(Field): Mature Leaf vs Young Leaf	311.1962252	-1.11776	8.04993	0.939646	1
Kizimbani(Field): Mature Leaf vs Root	119.2684505	-0.160305	11.1503	0.940265	1
Kizimbani(Invitro): Mature Leaf vs Young Leaf	271.1559319	0.491598	7.7445	0.940384	1
Kizimbani(Invitro): Mature Leaf vs Young Leaf	101.1418059	-0.0702255	14.7303	0.942939	1
Kizimbani(Field): Mature Leaf vs Root	373.3532393	0.510812	7.95378	0.945657	1
Kizimbani(Field): Mature Leaf vs Young Leaf	334.3525893	0.328801	9.5855	0.946098	1
Kizimbani(Invitro): Mature Leaf vs Young Leaf	446.1851892	0.0799302	10.0673	0.949067	1
Kizimbani(Invitro): Mature Leaf vs Root	288.6200676	-0.516534	7.02974	0.949171	1
Kizimbani(Invitro): Mature Leaf vs Root	245.5640164	0.0583868	13.0333	0.949541	1
Kizimbani(Field): Mature Leaf vs Root	282.086743	0.0907758	11.4589	0.949616	1
Kizimbani(Invitro): Mature Leaf vs Young Leaf	308.3116563	-0.0574739	11.443	0.952813	1
Kizimbani(Invitro): Mature Leaf vs Root	290.6145989	0.343574	7.61481	0.954152	1
Kizimbani(Field): Mature Leaf vs Young Leaf	442.3945991	0.406103	9.2584	0.956592	1
Kizimbani(Field): Root vs Young Leaf	308.3116563	-0.140477	11.6692	0.957414	1
Kizimbani(Invitro): Mature Leaf vs Young Leaf	288.6200676	-0.57372	7.07606	0.958684	1
Kizimbani(Field): Root vs Young Leaf	88.410897	-0.0762465	19.192	0.960283	1
Kizimbani(Field): Mature Leaf vs Young Leaf	141.3295009	0.138207	12.6603	0.961154	1
Kizimbani(Invitro): Mature Leaf vs Root	80.880107	-0.0466243	16.0689	0.962266	1
Kizimbani(Field): Mature Leaf vs Young Leaf	161.1483275	-0.380031	9.00575	0.962911	1
Kizimbani(Invitro): Mature Leaf vs Young Leaf	514.3290654	-0.0484539	10.4245	0.963406	1
Kizimbani(Invitro): Mature Leaf vs Root	88.410897	0.0488981	19.203	0.96389	1
Kizimbani(Field): Mature Leaf vs Young Leaf	346.4151791	-0.0941469	14.9049	0.966717	1
Kizimbani(Invitro): Mature Leaf vs Root	479.576325	-0.121926	9.0193	0.967522	1
Kizimbani(Field): Mature Leaf vs Young Leaf	316.8416961	-0.134618	11.257	0.968752	1
Kizimbani(Invitro): Mature Leaf vs Root	141.3295009	-0.0368528	11.6861	0.969888	1
Kizimbani(Field): Root vs Young Leaf	486.1657426	0.364319	7.65243	0.970086	1
Kizimbani(Invitro): Mature Leaf vs Young Leaf	55.240281	-0.038718	11.9005	0.971062	1
Kizimbani(Invitro): Mature Leaf vs Young Leaf	417.6775517	0.0330135	12.4683	0.971158	1
Kizimbani(Field): Root vs Young Leaf	101.1418059	-0.0638269	14.2868	0.971233	1
Kizimbani(Field): Root vs Young Leaf	290.6145989	-0.409587	6.98531	0.973247	1
Kizimbani(Invitro): Root vs Young Leaf	288.6200676	-0.281968	7.00181	0.973416	1
Kizimbani(Invitro): Root vs Young Leaf	486.1657426	0.122986	8.20388	0.974066	1
Kizimbani(Invitro): Mature Leaf vs Young Leaf	189.3098095	0.173866	8.09235	0.976373	1
Kizimbani(Field): Mature Leaf vs Young Leaf	510.6046023	-0.527637	7.34715	0.977982	1
Kizimbani(Invitro): Mature Leaf vs Young Leaf	508.149547	0.0854267	8.52129	0.978804	1
Kizimbani(Invitro): Mature Leaf vs Young Leaf	500.2048404	-0.251035	7.15819	0.979234	1
Kizimbani(Invitro): Mature Leaf vs Young Leaf	245.5640164	0.0252502	13.0825	0.980014	1
Kizimbani(Field): Mature Leaf vs Young Leaf	154.5674187	0.243019	9.02669	0.980275	1
Kizimbani(Invitro): Mature Leaf vs Root	319.8398899	-0.188679	7.3123	0.980686	1
Kizimbani(Invitro): Mature Leaf vs Young Leaf	282.086743	0.0219622	10.7874	0.98145	1
Kizimbani(Field): Mature Leaf vs Young Leaf	282.086743	-0.0678008	11.4051	0.983336	1
Kizimbani(Field): Mature Leaf vs Young Leaf	109.5816011	0.0866442	9.29571	0.984689	1
Kizimbani(Invitro): Mature Leaf vs Young Leaf	119.2684505	-0.0121019	11.1896	0.988996	1
Kizimbani(Invitro): Root vs Young Leaf	457.7534591	-0.0424209	8.69459	0.98904	1
Kizimbani(Invitro): Mature Leaf vs Young Leaf	442.3945991	-0.142721	7.31661	0.989263	1
Kizimbani(Invitro): Mature Leaf vs Young Leaf	181.2855585	-0.0187038	9.76831	0.9894	1
Kizimbani(Field): Root vs Young Leaf	109.5816011	0.0258631	9.40603	0.99112	1
Kizimbani(Field): Mature Leaf vs Young Leaf	486.1657426	-0.138779	8.16308	0.991919	1
Kizimbani(Invitro): Mature Leaf vs Young Leaf	319.8398899	0.0987629	7.51864	0.992354	1
Kizimbani(Invitro): Root vs Young Leaf	245.5640164	0.00406979	13.164	0.993512	1
Kizimbani(Field): Mature Leaf vs Young Leaf	470.7719365	-0.0470497	8.92898	0.994514	1
Kizimbani(Invitro): Mature Leaf vs Young Leaf	80.880107	-0.00728441	16.1544	0.994664	1
Kizimbani(Field): Mature Leaf vs Young Leaf	133.8671134	0.0182026	11.1279	0.995882	1
Kizimbani(Invitro): Root vs Young Leaf	290.6145989	0.0243955	8.05805	0.995959	1
Kizimbani(Field): Mature Leaf vs Root	63.18	-2.56274e-15	1.95689	1	1
Kizimbani(Field): Mature Leaf vs Root	76.843673	-2.56274e-15	1.95793	1	1
Kizimbani(Field): Mature Leaf vs Root	86.680869	-2.56274e-15	1.98549	1	1
Kizimbani(Field): Mature Leaf vs Root	172.4963958	-2.56274e-15	1.95689	1	1
Kizimbani(Field): Mature Leaf vs Root	189.3098095	-2.56274e-15	1.95793	1	1
Kizimbani(Field): Mature Leaf vs Root	202.3875097	-2.56274e-15	1.93961	1	1
Kizimbani(Field): Mature Leaf vs Root	228.8329286	-2.56274e-15	1.98549	1	1
Kizimbani(Field): Mature Leaf vs Root	246.8505769	-2.56274e-15	1.95793	1	1
Kizimbani(Field): Mature Leaf vs Root	263.978125	-2.56274e-15	1.93961	1	1
Kizimbani(Field): Mature Leaf vs Root	271.1559319	-2.56274e-15	1.95689	1	1
Kizimbani(Field): Mature Leaf vs Root	305.71	-2.56274e-15	1.95689	1	1
Kizimbani(Field): Mature Leaf vs Root	319.8398899	-2.56274e-15	1.98549	1	1
Kizimbani(Field): Mature Leaf vs Root	327.3812121	-2.56274e-15	1.95689	1	1
Kizimbani(Field): Mature Leaf vs Root	331.8383007	-2.56274e-15	1.96751	1	1
Kizimbani(Field): Mature Leaf vs Root	336.061875	-2.56274e-15	1.98478	1	1
Kizimbani(Field): Mature Leaf vs Root	351.8970308	-2.56274e-15	1.96751	1	1
Kizimbani(Field): Mature Leaf vs Root	359.6641572	-2.56274e-15	1.95793	1	1
Kizimbani(Field): Mature Leaf vs Root	406.384375	-2.56274e-15	1.96751	1	1
Kizimbani(Field): Mature Leaf vs Root	431.4533333	-2.56274e-15	1.93961	1	1
Kizimbani(Field): Mature Leaf vs Root	438.1876988	-2.56274e-15	1.96751	1	1
Kizimbani(Field): Mature Leaf vs Root	458.9518627	-2.56274e-15	1.95689	1	1
Kizimbani(Field): Mature Leaf vs Root	475.8546602	-2.56274e-15	1.98478	1	1
Kizimbani(Field): Mature Leaf vs Young Leaf	63.18	-2.56274e-15	1.86589	1	1
Kizimbani(Field): Mature Leaf vs Young Leaf	76.843673	-2.56274e-15	1.86462	1	1
Kizimbani(Field): Mature Leaf vs Young Leaf	86.680869	-2.56274e-15	1.8211	1	1
Kizimbani(Field): Mature Leaf vs Young Leaf	246.8505769	-2.56274e-15	1.86462	1	1
Kizimbani(Field): Mature Leaf vs Young Leaf	305.71	-2.56274e-15	1.86589	1	1
Kizimbani(Field): Mature Leaf vs Young Leaf	331.8383007	-2.56274e-15	1.89283	1	1
Kizimbani(Field): Mature Leaf vs Young Leaf	336.061875	-2.56274e-15	1.81719	1	1
Kizimbani(Field): Mature Leaf vs Young Leaf	359.6641572	-2.56274e-15	1.86462	1	1
Kizimbani(Field): Mature Leaf vs Young Leaf	406.384375	-2.56274e-15	1.89283	1	1
Kizimbani(Field): Mature Leaf vs Young Leaf	431.4533333	-2.56274e-15	1.77562	1	1
Kizimbani(Field): Mature Leaf vs Young Leaf	438.1876988	-2.56274e-15	1.89283	1	1
Kizimbani(Field): Mature Leaf vs Young Leaf	441.1590426	-2.56274e-15	1.86462	1	1
Kizimbani(Field): Mature Leaf vs Young Leaf	457.7534591	-2.56274e-15	1.8211	1	1
Kizimbani(Field): Mature Leaf vs Young Leaf	458.9518627	-2.56274e-15	1.86589	1	1
Kizimbani(Field): Root vs Young Leaf	63.18	0	1.82367	1	1
Kizimbani(Field): Root vs Young Leaf	69.117253	0	1.84706	1	1
Kizimbani(Field): Root vs Young Leaf	76.843673	0	1.82096	1	1
Kizimbani(Field): Root vs Young Leaf	86.680869	0	1.78512	1	1
Kizimbani(Field): Root vs Young Leaf	246.8505769	0	1.82096	1	1
Kizimbani(Field): Root vs Young Leaf	259.3656098	0	1.78565	1	1
Kizimbani(Field): Root vs Young Leaf	288.6200676	0	1.78565	1	1
Kizimbani(Field): Root vs Young Leaf	305.71	0	1.82367	1	1
Kizimbani(Field): Root vs Young Leaf	331.8383007	0	1.84706	1	1
Kizimbani(Field): Root vs Young Leaf	336.061875	0	1.78565	1	1
Kizimbani(Field): Root vs Young Leaf	359.6641572	0	1.82096	1	1
Kizimbani(Field): Root vs Young Leaf	406.384375	0	1.84706	1	1
Kizimbani(Field): Root vs Young Leaf	429.6705882	0	1.78565	1	1
Kizimbani(Field): Root vs Young Leaf	431.4533333	0	1.75751	1	1
Kizimbani(Field): Root vs Young Leaf	438.1876988	0	1.84706	1	1
Kizimbani(Field): Root vs Young Leaf	458.9518627	0	1.82367	1	1
Kizimbani(Invitro): Mature Leaf vs Root	63.18	0	1.94208	1	1
Kizimbani(Invitro): Mature Leaf vs Root	69.117253	0	1.90076	1	1
Kizimbani(Invitro): Mature Leaf vs Root	76.843673	0	1.94213	1	1
Kizimbani(Invitro): Mature Leaf vs Root	86.680869	0	1.91081	1	1
Kizimbani(Invitro): Mature Leaf vs Root	157.934391	0	1.82909	1	1
Kizimbani(Invitro): Mature Leaf vs Root	202.3875097	0	1.82909	1	1
Kizimbani(Invitro): Mature Leaf vs Root	259.3656098	0	1.91006	1	1
Kizimbani(Invitro): Mature Leaf vs Root	263.978125	0	1.82909	1	1
Kizimbani(Invitro): Mature Leaf vs Root	305.71	0	1.94208	1	1
Kizimbani(Invitro): Mature Leaf vs Root	331.8383007	0	1.90076	1	1
Kizimbani(Invitro): Mature Leaf vs Root	373.3532393	0	1.82909	1	1
Kizimbani(Invitro): Mature Leaf vs Root	398.6675	0	1.94208	1	1
Kizimbani(Invitro): Mature Leaf vs Root	429.6705882	0	1.91006	1	1
Kizimbani(Invitro): Mature Leaf vs Root	431.4533333	0	1.82909	1	1
Kizimbani(Invitro): Mature Leaf vs Root	475.8546602	0	1.91006	1	1
Kizimbani(Invitro): Mature Leaf vs Root	510.6046023	0	1.94213	1	1
Kizimbani(Invitro): Mature Leaf vs Root	521.1826282	0	1.82909	1	1
Kizimbani(Invitro): Mature Leaf vs Young Leaf	63.18	0	2.08372	1	1
Kizimbani(Invitro): Mature Leaf vs Young Leaf	76.843673	0	2.08497	1	1
Kizimbani(Invitro): Mature Leaf vs Young Leaf	86.680869	0	2.08516	1	1
Kizimbani(Invitro): Mature Leaf vs Young Leaf	157.934391	0	2.06544	1	1
Kizimbani(Invitro): Mature Leaf vs Young Leaf	172.4963958	0	2.08372	1	1
Kizimbani(Invitro): Mature Leaf vs Young Leaf	202.3875097	0	2.06544	1	1
Kizimbani(Invitro): Mature Leaf vs Young Leaf	228.8329286	0	2.08516	1	1
Kizimbani(Invitro): Mature Leaf vs Young Leaf	259.3656098	0	2.08446	1	1
Kizimbani(Invitro): Mature Leaf vs Young Leaf	305.71	0	2.08372	1	1
Kizimbani(Invitro): Mature Leaf vs Young Leaf	327.3812121	0	2.08372	1	1
Kizimbani(Invitro): Mature Leaf vs Young Leaf	359.6641572	0	2.08497	1	1
Kizimbani(Invitro): Mature Leaf vs Young Leaf	373.3532393	0	2.06544	1	1
Kizimbani(Invitro): Mature Leaf vs Young Leaf	398.6675	0	2.08372	1	1
Kizimbani(Invitro): Mature Leaf vs Young Leaf	406.384375	0	2.07577	1	1
Kizimbani(Invitro): Mature Leaf vs Young Leaf	429.6705882	0	2.08446	1	1
Kizimbani(Invitro): Mature Leaf vs Young Leaf	431.4533333	0	2.06544	1	1
Kizimbani(Invitro): Mature Leaf vs Young Leaf	438.1876988	0	2.07577	1	1
Kizimbani(Invitro): Mature Leaf vs Young Leaf	475.8546602	0	2.08446	1	1
Kizimbani(Invitro): Mature Leaf vs Young Leaf	510.6046023	0	2.08497	1	1
Kizimbani(Invitro): Mature Leaf vs Young Leaf	521.1826282	0	2.06544	1	1
Kizimbani(Invitro): Root vs Young Leaf	319.8398899	-0.0015496	7.59518	1	1
Kizimbani(Invitro): Root vs Young Leaf	63.18	2.56274e-15	1.91517	1	1
Kizimbani(Invitro): Root vs Young Leaf	76.843673	2.56274e-15	1.91486	1	1
Kizimbani(Invitro): Root vs Young Leaf	86.680869	2.56274e-15	1.89689	1	1
Kizimbani(Invitro): Root vs Young Leaf	157.934391	2.56274e-15	1.8768	1	1
Kizimbani(Invitro): Root vs Young Leaf	202.3875097	2.56274e-15	1.8768	1	1
Kizimbani(Invitro): Root vs Young Leaf	259.3656098	2.56274e-15	1.89684	1	1
Kizimbani(Invitro): Root vs Young Leaf	305.71	2.56274e-15	1.91517	1	1
Kizimbani(Invitro): Root vs Young Leaf	336.061875	2.56274e-15	1.89684	1	1
Kizimbani(Invitro): Root vs Young Leaf	351.8970308	2.56274e-15	1.91471	1	1
Kizimbani(Invitro): Root vs Young Leaf	373.3532393	2.56274e-15	1.8768	1	1
Kizimbani(Invitro): Root vs Young Leaf	398.6675	2.56274e-15	1.91517	1	1
Kizimbani(Invitro): Root vs Young Leaf	429.6705882	2.56274e-15	1.89684	1	1
Kizimbani(Invitro): Root vs Young Leaf	431.4533333	2.56274e-15	1.8768	1	1
Kizimbani(Invitro): Root vs Young Leaf	475.8546602	2.56274e-15	1.89684	1	1
Kizimbani(Invitro): Root vs Young Leaf	510.6046023	2.56274e-15	1.91486	1	1
Kizimbani(Invitro): Root vs Young Leaf	521.1826282	2.56274e-15	1.8768	1	1

## Sheet: Mfaransa
Comparison	allele	logFC	logCPM	PValue	FDR
Mfaransa: Field vs Invitro	133.8671134	1.10708	11.9838	0.00271773	0.00666201
Mfaransa: Field vs Invitro	181.2855585	0.777967	10.8321	0.00333101	0.00666201
Mfaransa: Field vs Invitro	230.6970235	1.07883	10.9629	0.00115106	0.00383686
Mfaransa: Field vs Invitro	282.086743	0.891185	11.8308	0.0112665	0.0187776
Mfaransa: Field vs Invitro	348.770263	-1.26041	16.6082	2.70149e-05	0.000135074
Mfaransa: Field vs Invitro	435.0555128	-2.37316	11.0638	4.32748e-12	4.32748e-11
Mfaransa(Field): Root vs Young Leaf	351.8970308	-17.6135	15.8511	0.00206396	0.0815264
Mfaransa(Field): Root vs Young Leaf	373.3532393	13.0564	10.7154	0.000320794	0.0253427
Mfaransa(Invitro): Mature Leaf vs Root	63.18	-13.1114	9.91245	7.92264e-10	3.12944e-08
Mfaransa(Invitro): Root vs Young Leaf	63.18	13.5728	10.393	5.95456e-15	4.7041e-13
Mfaransa(Invitro): Mature Leaf vs Root	69.117253	-13.6525	10.4519	1.91982e-16	1.51666e-14
Mfaransa(Invitro): Root vs Young Leaf	69.117253	12.9791	9.80123	1.72146e-05	0.000679976
Mfaransa(Invitro): Mature Leaf vs Root	189.3098095	-11.3297	8.14363	0.00288016	0.0758443
Mfaransa(Invitro): Root vs Young Leaf	189.3098095	12.0289	8.85621	0.000776321	0.0204431
Mfaransa(Invitro): Mature Leaf vs Root	259.3656098	-10.9594	7.77862	0.0060822	0.0960988
Mfaransa(Invitro): Root vs Young Leaf	259.3656098	11.5835	8.41464	0.00643765	0.127144
Mfaransa(Invitro): Mature Leaf vs Root	417.6775517	-11.3104	8.12485	0.00515764	0.0960988
Mfaransa(Invitro): Mature Leaf vs Root	55.240281	1.87441	12.5177	0.0171794	0.226196
Mfaransa: Field vs Invitro	58.069093	0.829721	17.55	0.0193804	0.0276863
Mfaransa(Field): Root vs Young Leaf	327.3812121	11.6946	9.36385	0.0267044	0.703216
Mfaransa(Invitro): Root vs Young Leaf	119.2684505	1.21928	11.5659	0.0293088	0.463078
Mfaransa(Invitro): Mature Leaf vs Root	441.1590426	10.9362	7.75539	0.0372098	0.41994
Mfaransa(Field): Root vs Young Leaf	341.4326428	11.5196	9.19094	0.0379773	0.703351
Mfaransa(Invitro): Root vs Young Leaf	228.8329286	10.9244	7.764	0.0408671	0.538084
Mfaransa(Field): Root vs Young Leaf	266.8722222	11.4356	9.10805	0.0445159	0.703351
Mfaransa(Invitro): Mature Leaf vs Root	406.384375	-10.4998	7.3283	0.0460689	0.45493
Mfaransa(Invitro): Mature Leaf vs Root	331.8383007	-10.4545	7.28238	0.0600789	0.527359
Mfaransa(Invitro): Mature Leaf vs Young Leaf	441.1590426	10.6584	7.4105	0.0652223	1
Mfaransa(Field): Root vs Young Leaf	92.5	-12.8708	11.1132	0.0685619	0.902732
Mfaransa(Invitro): Mature Leaf vs Root	271.1559319	10.4523	7.27935	0.0701263	0.553997
Mfaransa(Invitro): Mature Leaf vs Young Leaf	429.6705882	9.92998	6.70169	0.103959	1
Mfaransa(Invitro): Mature Leaf vs Root	119.2684505	-1.01784	11.4712	0.112477	0.771435
Mfaransa(Invitro): Mature Leaf vs Root	282.086743	1.03232	11.2357	0.11718	0.771435
Mfaransa(Invitro): Root vs Young Leaf	406.384375	10.4689	7.31764	0.1319	1
Mfaransa(Invitro): Root vs Young Leaf	331.8383007	10.5395	7.38587	0.138716	1
Mfaransa(Invitro): Mature Leaf vs Young Leaf	133.8671134	0.707131	11.448	0.140165	1
Mfaransa(Invitro): Root vs Young Leaf	319.8398899	10.3435	7.19488	0.142052	1
Mfaransa(Invitro): Mature Leaf vs Young Leaf	263.978125	-3.27515	9.33716	0.142286	1
Mfaransa(Invitro): Mature Leaf vs Root	133.8671134	0.925512	11.4734	0.143067	0.869405
Mfaransa(Invitro): Root vs Young Leaf	417.6775517	10.4072	7.25734	0.148731	1
Mfaransa(Invitro): Root vs Young Leaf	429.6705882	9.9594	6.8213	0.157432	1
Mfaransa(Invitro): Mature Leaf vs Root	311.1962252	1.18696	10.7537	0.162273	0.891585
Mfaransa(Invitro): Mature Leaf vs Root	438.1876988	9.68893	6.54098	0.177089	0.891585
Mfaransa(Invitro): Mature Leaf vs Root	198.5963673	1.07633	11.6181	0.180574	0.891585
Mfaransa(Invitro): Mature Leaf vs Young Leaf	55.240281	0.985065	11.9893	0.184752	1
Mfaransa(Invitro): Mature Leaf vs Young Leaf	282.086743	0.93666	11.2717	0.210568	1
Mfaransa(Invitro): Mature Leaf vs Root	442.3945991	9.2742	6.14045	0.223238	0.946113
Mfaransa(Invitro): Mature Leaf vs Root	245.5640164	-0.829276	12.787	0.227316	0.946113
Mfaransa(Invitro): Mature Leaf vs Root	378.5835476	-0.930796	12.0878	0.227546	0.946113
Mfaransa(Invitro): Mature Leaf vs Root	319.8398899	-8.74147	5.64542	0.257345	0.95279
Mfaransa(Invitro): Mature Leaf vs Young Leaf	130.3059153	-0.850546	12.196	0.258149	1
Mfaransa(Field): Root vs Young Leaf	378.5835476	-10.8665	9.12403	0.270789	1
Mfaransa(Invitro): Mature Leaf vs Root	433.5015663	2.04962	9.11383	0.28199	0.95279
Mfaransa(Invitro): Mature Leaf vs Root	130.3059153	-0.966679	12.0471	0.285034	0.95279
Mfaransa(Invitro): Mature Leaf vs Young Leaf	438.1876988	9.29707	6.09412	0.287663	1
Mfaransa(Field): Root vs Young Leaf	245.5640164	-10.5347	8.79709	0.289791	1
Mfaransa(Field): Root vs Young Leaf	246.8505769	10.2227	7.92107	0.290196	1
Mfaransa(Invitro): Mature Leaf vs Root	228.8329286	-8.59786	5.51264	0.290757	0.95279
Mfaransa(Invitro): Root vs Young Leaf	198.5963673	-0.650121	11.6535	0.292901	1
Mfaransa(Invitro): Mature Leaf vs Young Leaf	521.1826282	9.18527	5.98882	0.305463	1
Mfaransa(Invitro): Mature Leaf vs Young Leaf	230.6970235	0.833393	10.4496	0.316772	1
Mfaransa(Invitro): Mature Leaf vs Root	230.6970235	0.923954	10.4157	0.321159	0.95279
Mfaransa(Field): Root vs Young Leaf	202.3875097	10.1189	7.82084	0.334347	1
Mfaransa(Invitro): Mature Leaf vs Young Leaf	431.4533333	8.97281	5.78854	0.336762	1
Mfaransa(Invitro): Root vs Young Leaf	123.8011672	2.81924	8.87986	0.343717	1
Mfaransa(Invitro): Mature Leaf vs Young Leaf	161.1483275	-0.61721	12.8614	0.346666	1
Mfaransa(Field): Root vs Young Leaf	319.8398899	10.0887	7.79141	0.347233	1
Mfaransa(Invitro): Root vs Young Leaf	521.1826282	9.31021	6.19745	0.351216	1
Mfaransa(Invitro): Root vs Young Leaf	141.3295009	0.663954	11.169	0.35128	1
Mfaransa(Invitro): Mature Leaf vs Root	470.7719365	1.18143	9.54513	0.352888	0.95279
Mfaransa(Field): Root vs Young Leaf	457.7534591	10.0081	7.71394	0.354221	1
Mfaransa(Invitro): Root vs Young Leaf	245.5640164	0.954567	12.8699	0.357801	1
Mfaransa(Invitro): Mature Leaf vs Root	309.8511607	1.75962	10.5214	0.360995	0.95279
Mfaransa(Invitro): Root vs Young Leaf	433.5015663	-2.43619	9.04273	0.36279	1
Mfaransa(Invitro): Mature Leaf vs Root	101.1418059	-0.665317	14.6766	0.362848	0.95279
Mfaransa: Field vs Invitro	88.410897	0.3347	19.5333	0.366253	0.457817
Mfaransa(Invitro): Mature Leaf vs Root	141.3295009	-0.622274	11.2549	0.366511	0.95279
Mfaransa(Invitro): Root vs Young Leaf	431.4533333	9.09771	5.99586	0.378593	1
Mfaransa(Invitro): Mature Leaf vs Young Leaf	271.1559319	8.27356	5.1465	0.379005	1
Mfaransa(Invitro): Mature Leaf vs Root	365.0796616	0.659304	12.7742	0.38877	0.95279
Mfaransa(Invitro): Root vs Young Leaf	442.3945991	-9.07917	5.97651	0.401452	1
Mfaransa(Invitro): Mature Leaf vs Root	508.149547	1.74171	8.78705	0.405215	0.95279
Mfaransa(Invitro): Mature Leaf vs Root	266.8722222	-0.849253	9.99174	0.40849	0.95279
Mfaransa(Invitro): Mature Leaf vs Young Leaf	86.680869	-1.87599	15.947	0.40979	1
Mfaransa(Invitro): Mature Leaf vs Root	161.1483275	-0.621885	12.76	0.409923	0.95279
Mfaransa(Invitro): Mature Leaf vs Root	334.3525893	0.966979	9.83098	0.416545	0.95279
Mfaransa(Invitro): Root vs Young Leaf	266.8722222	0.799977	9.9313	0.4279	1
Mfaransa(Invitro): Mature Leaf vs Young Leaf	334.3525893	0.859657	9.85096	0.428161	1
Mfaransa(Invitro): Mature Leaf vs Root	263.978125	-1.28436	9.55786	0.436185	0.95279
Mfaransa(Invitro): Mature Leaf vs Young Leaf	470.7719365	0.859159	9.41797	0.439305	1
Mfaransa(Invitro): Mature Leaf vs Root	341.4326428	-0.544148	13.4617	0.440545	0.95279
Mfaransa(Invitro): Mature Leaf vs Root	500.2048404	1.56478	9.1065	0.440858	0.95279
Mfaransa(Invitro): Mature Leaf vs Root	181.2855585	0.738422	10.3576	0.446243	0.95279
Mfaransa(Invitro): Root vs Young Leaf	303.9183967	0.501387	11.1017	0.449846	1
Mfaransa(Invitro): Root vs Young Leaf	130.3059153	0.410352	11.6782	0.459693	1
Mfaransa(Invitro): Mature Leaf vs Young Leaf	141.3295009	-0.366396	11.4873	0.469583	1
Mfaransa(Invitro): Mature Leaf vs Root	123.8011672	-2.11799	8.4644	0.470671	0.966939
Mfaransa(Invitro): Root vs Young Leaf	378.5835476	0.713961	11.9374	0.471825	1
Mfaransa(Invitro): Mature Leaf vs Young Leaf	500.2048404	1.39491	9.03347	0.473463	1
Mfaransa(Invitro): Root vs Young Leaf	311.1962252	-0.511985	10.9002	0.48528	1
Mfaransa(Invitro): Mature Leaf vs Root	86.680869	-1.54436	15.9047	0.490527	0.966939
Mfaransa(Invitro): Mature Leaf vs Root	290.6145989	1.52959	8.63409	0.490718	0.966939
Mfaransa(Field): Root vs Young Leaf	470.7719365	2.31817	9.69983	0.498337	1
Mfaransa(Invitro): Mature Leaf vs Young Leaf	378.5835476	-0.502463	12.3763	0.500725	1
Mfaransa(Invitro): Mature Leaf vs Root	435.0555128	0.878617	9.20431	0.504072	0.966939
Mfaransa(Field): Root vs Young Leaf	466.4270987	1.59184	10.3013	0.512488	1
Mfaransa(Field): Root vs Young Leaf	500.2048404	-10.3583	8.6242	0.512781	1
Mfaransa(Invitro): Mature Leaf vs Young Leaf	446.1851892	-0.642377	9.92227	0.518752	1
Mfaransa(Invitro): Mature Leaf vs Root	157.934391	-1.46688	9.14131	0.524244	0.966939
Mfaransa(Invitro): Root vs Young Leaf	341.4326428	0.630439	13.4972	0.524952	1
Mfaransa(Invitro): Mature Leaf vs Young Leaf	457.7534591	-1.89328	8.31271	0.529771	1
Mfaransa(Invitro): Mature Leaf vs Young Leaf	316.8416961	-0.978924	9.42372	0.534025	1
Mfaransa(Invitro): Mature Leaf vs Young Leaf	69.117253	-0.860576	11.1833	0.534177	1
Mfaransa(Invitro): Mature Leaf vs Young Leaf	228.8329286	2.13451	7.89576	0.534434	1
Mfaransa(Field): Root vs Young Leaf	198.5963673	0.98121	12.1556	0.537227	1
Mfaransa(Invitro): Mature Leaf vs Young Leaf	514.3290654	-0.524461	10.5708	0.537526	1
Mfaransa(Invitro): Mature Leaf vs Young Leaf	157.934391	-0.692931	9.54999	0.540375	1
Mfaransa(Invitro): Root vs Young Leaf	101.1418059	0.615036	14.6361	0.544227	1
Mfaransa(Invitro): Mature Leaf vs Root	316.8416961	-1.09532	9.24993	0.544683	0.966939
Mfaransa(Invitro): Mature Leaf vs Young Leaf	80.880107	-0.480839	16.3369	0.544871	1
Mfaransa(Invitro): Root vs Young Leaf	435.0555128	-0.836941	9.20822	0.547542	1
Mfaransa(Invitro): Mature Leaf vs Young Leaf	417.6775517	-1.17729	8.78749	0.554895	1
Mfaransa(Field): Root vs Young Leaf	271.1559319	2.23251	9.66943	0.555238	1
Mfaransa(Invitro): Mature Leaf vs Root	83.259582	-0.408052	12.8156	0.555655	0.966939
Mfaransa(Invitro): Root vs Young Leaf	308.3116563	0.611324	11.8326	0.557721	1
Mfaransa(Invitro): Mature Leaf vs Young Leaf	92.5	0.311274	11.415	0.558237	1
Mfaransa(Invitro): Mature Leaf vs Root	303.9183967	-0.422324	11.1004	0.564754	0.966939
Mfaransa(Invitro): Mature Leaf vs Root	486.1657426	-1.61496	8.61002	0.565237	0.966939
Mfaransa(Field): Root vs Young Leaf	346.4151791	1.54018	16.4018	0.569814	1
Mfaransa(Invitro): Mature Leaf vs Root	479.576325	0.800863	9.20567	0.575267	0.966939
Mfaransa(Invitro): Root vs Young Leaf	309.8511607	-0.733763	10.7391	0.579042	1
Mfaransa(Invitro): Root vs Young Leaf	55.240281	-0.552935	12.8398	0.579351	1
Mfaransa(Invitro): Root vs Young Leaf	479.576325	-0.641786	9.21481	0.596936	1
Mfaransa(Field): Root vs Young Leaf	508.149547	-9.73701	8.01812	0.608667	1
Mfaransa(Invitro): Mature Leaf vs Root	446.1851892	-0.562441	9.84595	0.617907	1
Mfaransa(Invitro): Mature Leaf vs Root	285.0131438	2.07236	7.84439	0.627586	1
Mfaransa(Invitro): Mature Leaf vs Young Leaf	189.3098095	0.469302	9.48983	0.637275	1
Mfaransa(Invitro): Root vs Young Leaf	83.259582	0.461777	12.804	0.638022	1
Mfaransa(Invitro): Mature Leaf vs Root	308.3116563	-0.295235	11.6697	0.639506	1
Mfaransa(Invitro): Mature Leaf vs Young Leaf	101.1418059	-0.322583	14.9358	0.647942	1
Mfaransa(Invitro): Mature Leaf vs Young Leaf	290.6145989	1.03539	8.42644	0.65156	1
Mfaransa(Invitro): Mature Leaf vs Root	458.9518627	-1.27678	8.27187	0.672709	1
Mfaransa(Invitro): Root vs Young Leaf	508.149547	-0.740954	9.02542	0.676139	1
Mfaransa(Invitro): Root vs Young Leaf	157.934391	1.28525	8.82879	0.687746	1
Mfaransa(Invitro): Mature Leaf vs Young Leaf	346.4151791	-0.292858	15.2634	0.690028	1
Mfaransa(Invitro): Mature Leaf vs Young Leaf	83.259582	-0.260809	12.9917	0.697638	1
Mfaransa(Invitro): Root vs Young Leaf	92.5	0.495034	11.4887	0.705032	1
Mfaransa(Invitro): Mature Leaf vs Young Leaf	266.8722222	-0.368035	10.3131	0.707391	1
Mfaransa(Field): Root vs Young Leaf	331.8383007	0.863902	9.82296	0.708971	1
Mfaransa(Invitro): Mature Leaf vs Young Leaf	348.770263	-0.273397	15.2743	0.71768	1
Mfaransa(Invitro): Root vs Young Leaf	109.5816011	0.733163	9.07828	0.720125	1
Mfaransa(Invitro): Mature Leaf vs Root	288.6200676	1.17218	8.05058	0.723483	1
Mfaransa(Invitro): Mature Leaf vs Root	80.880107	-0.280624	16.3084	0.725684	1
Mfaransa(Invitro): Mature Leaf vs Young Leaf	181.2855585	0.320927	10.2122	0.726027	1
Mfaransa(Invitro): Mature Leaf vs Young Leaf	311.1962252	0.345069	10.306	0.736155	1
Mfaransa(Invitro): Mature Leaf vs Young Leaf	486.1657426	-0.666215	9.00082	0.742858	1
Mfaransa(Invitro): Mature Leaf vs Young Leaf	319.8398899	1.44704	7.51272	0.746409	1
Mfaransa(Field): Root vs Young Leaf	435.0555128	0.461147	12.0386	0.749627	1
Mfaransa(Invitro): Mature Leaf vs Root	88.410897	0.279011	18.9796	0.751588	1
Mfaransa(Invitro): Root vs Young Leaf	271.1559319	-1.85374	7.44889	0.753833	1
Mfaransa(Invitro): Mature Leaf vs Young Leaf	303.9183967	-0.235092	11.2974	0.755042	1
Mfaransa(Invitro): Root vs Young Leaf	486.1657426	1.37535	8.25319	0.759339	1
Mfaransa(Field): Root vs Young Leaf	433.5015663	0.410892	12.3923	0.759486	1
Mfaransa(Invitro): Mature Leaf vs Root	348.770263	0.228335	15.4214	0.763998	1
Mfaransa(Field): Root vs Young Leaf	88.410897	-0.626926	19.0869	0.764428	1
Mfaransa(Field): Root vs Young Leaf	181.2855585	0.50849	10.2691	0.764539	1
Mfaransa(Invitro): Mature Leaf vs Young Leaf	63.18	0.221862	11.1272	0.765641	1
Mfaransa(Invitro): Root vs Young Leaf	230.6970235	0.193528	10.844	0.768178	1
Mfaransa(Invitro): Mature Leaf vs Root	346.4151791	0.222119	15.4161	0.769691	1
Mfaransa(Invitro): Mature Leaf vs Young Leaf	309.8511607	0.747725	9.86386	0.770097	1
Mfaransa(Invitro): Mature Leaf vs Young Leaf	365.0796616	0.204184	12.6204	0.777019	1
Mfaransa(Invitro): Mature Leaf vs Young Leaf	259.3656098	0.390458	9.07504	0.781276	1
Mfaransa(Invitro): Root vs Young Leaf	457.7534591	-1.38074	8.12922	0.782811	1
Mfaransa(Invitro): Root vs Young Leaf	263.978125	-1.47595	8.0519	0.785386	1
Mfaransa(Invitro): Root vs Young Leaf	161.1483275	0.266803	12.5374	0.785542	1
Mfaransa(Invitro): Mature Leaf vs Young Leaf	341.4326428	-0.185715	13.7367	0.787832	1
Mfaransa(Invitro): Mature Leaf vs Young Leaf	508.149547	0.747939	8.14764	0.787922	1
Mfaransa(Field): Root vs Young Leaf	431.4533333	0.3573	11.9497	0.790029	1
Mfaransa(Invitro): Mature Leaf vs Young Leaf	119.2684505	-0.118536	11.9626	0.793351	1
Mfaransa(Field): Root vs Young Leaf	429.6705882	0.340744	11.9012	0.800416	1
Mfaransa(Field): Root vs Young Leaf	336.061875	-9.47845	7.76739	0.812987	1
Mfaransa(Field): Root vs Young Leaf	58.069093	-0.63786	16.7527	0.816282	1
Mfaransa(Invitro): Mature Leaf vs Young Leaf	123.8011672	0.262643	9.40751	0.824188	1
Mfaransa(Invitro): Mature Leaf vs Young Leaf	458.9518627	-0.511406	8.64573	0.824431	1
Mfaransa(Invitro): Root vs Young Leaf	446.1851892	0.272544	9.59911	0.826909	1
Mfaransa(Invitro): Root vs Young Leaf	514.3290654	-0.162957	10.5175	0.832609	1
Mfaransa(Invitro): Root vs Young Leaf	334.3525893	0.176882	10.2637	0.832903	1
Mfaransa(Invitro): Mature Leaf vs Young Leaf	245.5640164	-0.141484	13.19	0.834835	1
Mfaransa(Field): Root vs Young Leaf	479.576325	0.240749	9.68981	0.837128	1
Mfaransa(Invitro): Root vs Young Leaf	458.9518627	1.15476	8.01539	0.837338	1
Mfaransa(Invitro): Root vs Young Leaf	288.6200676	-0.763925	8.25164	0.843226	1
Mfaransa(Invitro): Root vs Young Leaf	316.8416961	0.646309	8.78353	0.84658	1
Mfaransa(Invitro): Root vs Young Leaf	282.086743	0.200449	11.7041	0.846596	1
Mfaransa(Invitro): Root vs Young Leaf	346.4151791	-0.204845	15.3554	0.847412	1
Mfaransa(Field): Root vs Young Leaf	365.0796616	0.197617	13.3733	0.852487	1
Mfaransa(Invitro): Root vs Young Leaf	58.069093	0.210599	17.1528	0.86075	1
Mfaransa(Invitro): Root vs Young Leaf	348.770263	-0.187864	15.3706	0.864371	1
Mfaransa(Invitro): Mature Leaf vs Young Leaf	285.0131438	0.854433	7.20245	0.865924	1
Mfaransa(Invitro): Root vs Young Leaf	181.2855585	-0.108767	10.5576	0.86829	1
Mfaransa(Invitro): Mature Leaf vs Root	109.5816011	-0.338683	9.02415	0.868695	1
Mfaransa(Invitro): Mature Leaf vs Root	514.3290654	-0.130256	10.6577	0.87469	1
Mfaransa(Field): Root vs Young Leaf	290.6145989	0.0716641	10.3474	0.876478	1
Mfaransa: Field vs Invitro	365.0796616	-0.0524294	13.4734	0.880758	0.915142
Mfaransa(Invitro): Root vs Young Leaf	365.0796616	-0.139624	12.9346	0.883689	1
Mfaransa(Invitro): Mature Leaf vs Young Leaf	433.5015663	-0.660266	7.5277	0.884022	1
Mfaransa(Invitro): Root vs Young Leaf	285.0131438	-0.592741	8.08804	0.887368	1
Mfaransa(Field): Root vs Young Leaf	101.1418059	-9.36434	7.65805	0.890002	1
Mfaransa(Invitro): Mature Leaf vs Young Leaf	435.0555128	-0.237589	8.69275	0.890572	1
Mfaransa(Invitro): Root vs Young Leaf	290.6145989	-0.194017	9.10012	0.89158	1
Mfaransa(Invitro): Mature Leaf vs Young Leaf	308.3116563	0.0540012	11.9448	0.902584	1
Mfaransa: Field vs Invitro	198.5963673	-0.0319307	12.1022	0.915142	0.915142
Mfaransa(Invitro): Mature Leaf vs Root	457.7534591	-0.205708	8.75603	0.924301	1
Mfaransa(Invitro): Mature Leaf vs Young Leaf	406.384375	-0.284242	8.30737	0.927328	1
Mfaransa(Invitro): Mature Leaf vs Young Leaf	58.069093	-0.0761671	17.1469	0.927775	1
Mfaransa(Field): Root vs Young Leaf	311.1962252	-0.536794	11.214	0.928962	1
Mfaransa(Invitro): Mature Leaf vs Root	58.069093	0.0737841	17.1088	0.930775	1
Mfaransa(Invitro): Root vs Young Leaf	500.2048404	0.0933792	9.65155	0.932269	1
Mfaransa(Invitro): Mature Leaf vs Root	92.5	0.115891	11.209	0.93264	1
Mfaransa(Invitro): Mature Leaf vs Young Leaf	198.5963673	0.0781812	11.0979	0.932644	1
Mfaransa(Invitro): Root vs Young Leaf	441.1590426	-0.29051	8.66673	0.933211	1
Mfaransa(Field): Root vs Young Leaf	441.1590426	-0.552558	10.7683	0.933628	1
Mfaransa(Invitro): Root vs Young Leaf	438.1876988	-0.644727	7.43251	0.935307	1
Mfaransa(Invitro): Mature Leaf vs Young Leaf	479.576325	-0.135465	8.77821	0.935838	1
Mfaransa(Field): Root vs Young Leaf	348.770263	0.00708852	17.148	0.936461	1
Mfaransa(Field): Root vs Young Leaf	334.3525893	-9.36055	7.65368	0.939516	1
Mfaransa(Invitro): Root vs Young Leaf	133.8671134	0.0691523	11.8519	0.946933	1
Mfaransa(Field): Root vs Young Leaf	438.1876988	-0.519657	10.5093	0.948269	1
Mfaransa(Invitro): Root vs Young Leaf	80.880107	0.0673032	16.1891	0.953245	1
Mfaransa(Field): Root vs Young Leaf	133.8671134	-0.324663	11.0021	0.954847	1
Mfaransa(Invitro): Root vs Young Leaf	88.410897	0.0679266	19.0465	0.956693	1
Mfaransa(Invitro): Root vs Young Leaf	86.680869	-0.200719	15.0449	0.957085	1
Mfaransa(Field): Root vs Young Leaf	282.086743	-0.120386	11.0574	0.966565	1
Mfaransa(Invitro): Mature Leaf vs Young Leaf	288.6200676	0.126455	7.55979	0.971953	1
Mfaransa(Invitro): Mature Leaf vs Young Leaf	109.5816011	-0.0487191	9.27501	0.972446	1
Mfaransa(Invitro): Root vs Young Leaf	470.7719365	-0.0285047	9.93707	0.976207	1
Mfaransa(Field): Root vs Young Leaf	309.8511607	-0.361994	11.2541	0.980679	1
Mfaransa(Invitro): Mature Leaf vs Young Leaf	331.8383007	-0.0447384	8.29465	0.989149	1
Mfaransa(Invitro): Mature Leaf vs Young Leaf	88.410897	-0.00134635	18.9396	0.998766	1
Mfaransa(Field): Root vs Young Leaf	288.6200676	-0.083564	10.2698	1	1
Mfaransa(Field): Root vs Young Leaf	230.6970235	-0.0026019	10.0695	1	1
Mfaransa(Field): Root vs Young Leaf	55.240281	0	2.99183	1	1
Mfaransa(Field): Root vs Young Leaf	63.18	0	2.9767	1	1
Mfaransa(Field): Root vs Young Leaf	69.117253	0	2.9821	1	1
Mfaransa(Field): Root vs Young Leaf	76.843673	0	2.98826	1	1
Mfaransa(Field): Root vs Young Leaf	80.880107	0	2.99183	1	1
Mfaransa(Field): Root vs Young Leaf	83.259582	0	2.98009	1	1
Mfaransa(Field): Root vs Young Leaf	86.680869	0	2.9767	1	1
Mfaransa(Field): Root vs Young Leaf	109.5816011	0	2.98009	1	1
Mfaransa(Field): Root vs Young Leaf	119.2684505	0	2.9767	1	1
Mfaransa(Field): Root vs Young Leaf	123.8011672	0	2.9821	1	1
Mfaransa(Field): Root vs Young Leaf	130.3059153	0	2.98826	1	1
Mfaransa(Field): Root vs Young Leaf	141.3295009	0	2.98009	1	1
Mfaransa(Field): Root vs Young Leaf	154.5674187	0	2.9767	1	1
Mfaransa(Field): Root vs Young Leaf	157.934391	0	2.9821	1	1
Mfaransa(Field): Root vs Young Leaf	161.1483275	0	2.98826	1	1
Mfaransa(Field): Root vs Young Leaf	172.4963958	0	2.99183	1	1
Mfaransa(Field): Root vs Young Leaf	189.3098095	0	2.9767	1	1
Mfaransa(Field): Root vs Young Leaf	228.8329286	0	2.99183	1	1
Mfaransa(Field): Root vs Young Leaf	259.3656098	0	2.98826	1	1
Mfaransa(Field): Root vs Young Leaf	263.978125	0	2.99183	1	1
Mfaransa(Field): Root vs Young Leaf	285.0131438	0	2.98826	1	1
Mfaransa(Field): Root vs Young Leaf	303.9183967	0	2.9767	1	1
Mfaransa(Field): Root vs Young Leaf	305.71	0	2.9821	1	1
Mfaransa(Field): Root vs Young Leaf	308.3116563	0	2.98826	1	1
Mfaransa(Field): Root vs Young Leaf	316.8416961	0	2.9767	1	1
Mfaransa(Field): Root vs Young Leaf	359.6641572	0	2.9767	1	1
Mfaransa(Field): Root vs Young Leaf	398.6675	0	2.98009	1	1
Mfaransa(Field): Root vs Young Leaf	406.384375	0	2.9767	1	1
Mfaransa(Field): Root vs Young Leaf	417.6775517	0	2.9821	1	1
Mfaransa(Field): Root vs Young Leaf	442.3945991	0	2.99183	1	1
Mfaransa(Field): Root vs Young Leaf	446.1851892	0	2.98009	1	1
Mfaransa(Field): Root vs Young Leaf	458.9518627	0	2.9821	1	1
Mfaransa(Field): Root vs Young Leaf	475.8546602	0	2.98009	1	1
Mfaransa(Field): Root vs Young Leaf	486.1657426	0	2.9821	1	1
Mfaransa(Field): Root vs Young Leaf	510.6046023	0	2.98009	1	1
Mfaransa(Field): Root vs Young Leaf	514.3290654	0	2.9767	1	1
Mfaransa(Field): Root vs Young Leaf	521.1826282	0	2.9821	1	1
Mfaransa(Invitro): Mature Leaf vs Root	76.843673	0	1.83508	1	1
Mfaransa(Invitro): Mature Leaf vs Root	154.5674187	0	1.83572	1	1
Mfaransa(Invitro): Mature Leaf vs Root	172.4963958	0	1.83401	1	1
Mfaransa(Invitro): Mature Leaf vs Root	202.3875097	0	1.79577	1	1
Mfaransa(Invitro): Mature Leaf vs Root	246.8505769	0	1.83508	1	1
Mfaransa(Invitro): Mature Leaf vs Root	305.71	0	1.83401	1	1
Mfaransa(Invitro): Mature Leaf vs Root	327.3812121	0	1.83401	1	1
Mfaransa(Invitro): Mature Leaf vs Root	336.061875	0	1.83572	1	1
Mfaransa(Invitro): Mature Leaf vs Root	351.8970308	0	1.82067	1	1
Mfaransa(Invitro): Mature Leaf vs Root	359.6641572	0	1.83508	1	1
Mfaransa(Invitro): Mature Leaf vs Root	373.3532393	0	1.79577	1	1
Mfaransa(Invitro): Mature Leaf vs Root	398.6675	0	1.83401	1	1
Mfaransa(Invitro): Mature Leaf vs Root	429.6705882	0	1.83572	1	1
Mfaransa(Invitro): Mature Leaf vs Root	431.4533333	0	1.79577	1	1
Mfaransa(Invitro): Mature Leaf vs Root	466.4270987	0	1.82067	1	1
Mfaransa(Invitro): Mature Leaf vs Root	475.8546602	0	1.83572	1	1
Mfaransa(Invitro): Mature Leaf vs Root	510.6046023	0	1.83508	1	1
Mfaransa(Invitro): Mature Leaf vs Root	521.1826282	0	1.79577	1	1
Mfaransa(Invitro): Mature Leaf vs Young Leaf	76.843673	0	1.75058	1	1
Mfaransa(Invitro): Mature Leaf vs Young Leaf	154.5674187	0	1.74691	1	1
Mfaransa(Invitro): Mature Leaf vs Young Leaf	172.4963958	0	1.75155	1	1
Mfaransa(Invitro): Mature Leaf vs Young Leaf	202.3875097	0	1.72408	1	1
Mfaransa(Invitro): Mature Leaf vs Young Leaf	246.8505769	0	1.75058	1	1
Mfaransa(Invitro): Mature Leaf vs Young Leaf	305.71	0	1.75155	1	1
Mfaransa(Invitro): Mature Leaf vs Young Leaf	327.3812121	0	1.75155	1	1
Mfaransa(Invitro): Mature Leaf vs Young Leaf	336.061875	0	1.74691	1	1
Mfaransa(Invitro): Mature Leaf vs Young Leaf	351.8970308	0	1.77241	1	1
Mfaransa(Invitro): Mature Leaf vs Young Leaf	359.6641572	0	1.75058	1	1
Mfaransa(Invitro): Mature Leaf vs Young Leaf	373.3532393	0	1.72408	1	1
Mfaransa(Invitro): Mature Leaf vs Young Leaf	398.6675	0	1.75155	1	1
Mfaransa(Invitro): Mature Leaf vs Young Leaf	442.3945991	0	1.74691	1	1
Mfaransa(Invitro): Mature Leaf vs Young Leaf	466.4270987	0	1.77241	1	1
Mfaransa(Invitro): Mature Leaf vs Young Leaf	475.8546602	0	1.74691	1	1
Mfaransa(Invitro): Mature Leaf vs Young Leaf	510.6046023	0	1.75058	1	1
Mfaransa(Invitro): Root vs Young Leaf	76.843673	0	1.83091	1	1
Mfaransa(Invitro): Root vs Young Leaf	154.5674187	0	1.82484	1	1
Mfaransa(Invitro): Root vs Young Leaf	172.4963958	0	1.83203	1	1
Mfaransa(Invitro): Root vs Young Leaf	202.3875097	0	1.81646	1	1
Mfaransa(Invitro): Root vs Young Leaf	246.8505769	0	1.83091	1	1
Mfaransa(Invitro): Root vs Young Leaf	305.71	0	1.83203	1	1
Mfaransa(Invitro): Root vs Young Leaf	327.3812121	0	1.83203	1	1
Mfaransa(Invitro): Root vs Young Leaf	336.061875	0	1.82484	1	1
Mfaransa(Invitro): Root vs Young Leaf	351.8970308	0	1.82967	1	1
Mfaransa(Invitro): Root vs Young Leaf	359.6641572	0	1.83091	1	1
Mfaransa(Invitro): Root vs Young Leaf	373.3532393	0	1.81646	1	1
Mfaransa(Invitro): Root vs Young Leaf	398.6675	0	1.83203	1	1
Mfaransa(Invitro): Root vs Young Leaf	466.4270987	0	1.82967	1	1
Mfaransa(Invitro): Root vs Young Leaf	475.8546602	0	1.82484	1	1
Mfaransa(Invitro): Root vs Young Leaf	510.6046023	0	1.83091	1	1

## Sheet: Mzungu
Comparison	allele	logFC	logCPM	PValue	FDR
Mzungu: Field vs Invitro	365.0796616	-1.73751	14	2.6348e-05	0.000184436
Mzungu(Field): Mature Leaf vs Root	69.117253	-16.9827	13.4767	0.0002093	0.0165347
Mzungu(Field): Mature Leaf vs Young Leaf	69.117253	-16.9181	13.3056	0.00149622	0.118202
Mzungu(Field): Mature Leaf vs Young Leaf	86.680869	-14.3831	10.7729	0.00347176	0.137135
Mzungu(Field): Root vs Young Leaf	86.680869	-17.4269	14.4205	0.00585095	0.462225
Mzungu(Field): Mature Leaf vs Root	92.5	-13.0781	9.57825	0.00299304	0.069291
Mzungu(Field): Mature Leaf vs Root	351.8970308	17.3264	14.4052	0.0035084	0.069291
Mzungu(Field): Mature Leaf vs Root	378.5835476	12.5219	9.60694	0.00115663	0.0456868
Mzungu(Invitro): Mature Leaf vs Root	86.680869	-18.2962	15.1926	2.02134e-06	5.32286e-05
Mzungu(Invitro): Root vs Young Leaf	86.680869	17.7779	14.8982	0.00423971	0.14561
Mzungu(Invitro): Mature Leaf vs Young Leaf	92.5	-13.9262	10.9822	6.25443e-06	0.0004941
Mzungu(Invitro): Root vs Young Leaf	92.5	-14.0514	11.1745	4.23532e-07	3.3459e-05
Mzungu(Invitro): Mature Leaf vs Root	285.0131438	11.5622	8.47361	0.00120646	0.0238276
Mzungu(Invitro): Mature Leaf vs Root	309.8511607	12.9078	9.80993	3.17873e-09	2.5112e-07
Mzungu(Invitro): Mature Leaf vs Young Leaf	309.8511607	12.4739	9.53647	0.00138941	0.0548817
Mzungu(Invitro): Mature Leaf vs Root	351.8970308	-16.9844	13.8809	1.42459e-06	5.32286e-05
Mzungu(Invitro): Root vs Young Leaf	351.8970308	17.8878	15.0081	0.0055295	0.14561
Mzungu(Invitro): Mature Leaf vs Root	119.2684505	-1.60394	11.2763	0.0122339	0.193295
Mzungu(Field): Mature Leaf vs Young Leaf	351.8970308	17.1457	14.118	0.0132615	0.349219
Mzungu(Invitro): Mature Leaf vs Root	458.9518627	-10.7889	7.71114	0.0158276	0.208397
Mzungu: Field vs Invitro	58.069093	-0.581173	17.6697	0.0175202	0.0613206
Mzungu(Invitro): Root vs Young Leaf	285.0131438	-11.5801	8.718	0.0198295	0.318578
Mzungu(Invitro): Root vs Young Leaf	69.117253	12.4543	9.5835	0.0201631	0.318578
Mzungu: Field vs Invitro	101.1418059	1.50158	15.479	0.0274544	0.0626802
Mzungu(Invitro): Root vs Young Leaf	189.3098095	-11.0611	8.20668	0.0301423	0.396873
Mzungu(Invitro): Mature Leaf vs Root	311.1962252	4.24167	10.0593	0.0311395	0.284366
Mzungu(Invitro): Mature Leaf vs Root	55.240281	2.10137	13.1909	0.0313446	0.284366
Mzungu(Invitro): Mature Leaf vs Root	133.8671134	1.56573	11.2485	0.0346724	0.284366
Mzungu(Invitro): Mature Leaf vs Root	282.086743	1.6478	11.0545	0.0359956	0.284366
Mzungu(Invitro): Mature Leaf vs Young Leaf	69.117253	12.1173	9.182	0.0380791	1
Mzungu(Field): Mature Leaf vs Young Leaf	92.5	-13.0135	9.40755	0.0429945	0.849141
Mzungu: Field vs Invitro	133.8671134	1.02641	11.7117	0.0440305	0.0626802
Mzungu: Field vs Invitro	88.410897	-0.580308	19.5563	0.0447716	0.0626802
Mzungu(Field): Root vs Young Leaf	514.3290654	-11.7241	8.73094	0.0489725	1
Mzungu(Invitro): Mature Leaf vs Root	130.3059153	-1.65421	11.6518	0.056979	0.409213
Mzungu(Field): Mature Leaf vs Root	76.843673	-12.166	8.67194	0.076439	1
Mzungu(Invitro): Mature Leaf vs Root	308.3116563	-10.5997	7.52522	0.079991	0.526608
Mzungu(Field): Mature Leaf vs Root	202.3875097	-11.7619	8.2716	0.080016	1
Mzungu(Invitro): Mature Leaf vs Root	331.8383007	10.1595	7.09645	0.0979627	0.551335
Mzungu(Invitro): Mature Leaf vs Root	406.384375	-10.2361	7.17002	0.100158	0.551335
Mzungu(Invitro): Mature Leaf vs Root	198.5963673	1.12467	11.6258	0.104684	0.551335
Mzungu(Field): Mature Leaf vs Young Leaf	446.1851892	12.3673	9.34657	0.113949	1
Mzungu(Invitro): Mature Leaf vs Root	514.3290654	-1.42088	10.1481	0.12377	0.607884
Mzungu(Invitro): Mature Leaf vs Root	417.6775517	-1.50425	12.3546	0.13081	0.607884
Mzungu(Invitro): Mature Leaf vs Young Leaf	521.1826282	-10.6519	7.73228	0.133856	1
Mzungu(Field): Mature Leaf vs Root	398.6675	-11.5332	8.04609	0.136259	1
Mzungu: Field vs Invitro	433.5015663	0.964199	11.017	0.137118	0.159971
Mzungu(Field): Mature Leaf vs Young Leaf	202.3875097	-11.6687	8.07333	0.137951	1
Mzungu(Invitro): Mature Leaf vs Root	161.1483275	-1.36818	12.936	0.144847	0.635717
Mzungu(Field): Root vs Young Leaf	319.8398899	-11.9128	8.91798	0.151253	1
Mzungu(Field): Mature Leaf vs Root	123.8011672	11.2144	8.30941	0.167966	1
Mzungu(Invitro): Mature Leaf vs Root	266.8722222	-1.32781	10.129	0.169844	0.670903
Mzungu(Invitro): Mature Leaf vs Root	378.5835476	-0.942375	11.3258	0.180886	0.670903
Mzungu(Invitro): Mature Leaf vs Root	230.6970235	1.92802	10.2125	0.18983	0.670903
Mzungu(Field): Mature Leaf vs Root	161.1483275	2.48482	11.3129	0.190597	1
Mzungu(Invitro): Mature Leaf vs Root	101.1418059	-1.3544	14.4918	0.194142	0.670903
Mzungu(Invitro): Mature Leaf vs Root	245.5640164	-1.2898	13.2165	0.195326	0.670903
Mzungu(Field): Mature Leaf vs Young Leaf	76.843673	-12.1015	8.50164	0.196242	1
Mzungu(Field): Mature Leaf vs Root	341.4326428	3.96859	12.0902	0.203695	1
Mzungu(Field): Root vs Young Leaf	80.880107	-4.20624	14.8746	0.213603	1
Mzungu(Invitro): Mature Leaf vs Young Leaf	311.1962252	3.51434	9.66861	0.243678	1
Mzungu(Field): Root vs Young Leaf	336.061875	-10.813	7.83165	0.247609	1
Mzungu(Field): Root vs Young Leaf	398.6675	10.7704	7.78964	0.2522	1
Mzungu(Invitro): Mature Leaf vs Root	500.2048404	3.08858	8.97182	0.2556	0.841351
Mzungu(Field): Root vs Young Leaf	442.3945991	-10.5411	7.56493	0.255931	1
Mzungu(Invitro): Root vs Young Leaf	406.384375	9.13982	6.34883	0.256505	1
Mzungu: Field vs Invitro	282.086743	0.585488	11.64	0.263467	0.263467
Mzungu(Field): Root vs Young Leaf	181.2855585	-2.28068	11.1186	0.269982	1
Mzungu(Invitro): Root vs Young Leaf	521.1826282	-9.41923	6.60387	0.271893	1
Mzungu(Invitro): Root vs Young Leaf	458.9518627	8.91637	6.14299	0.280911	1
Mzungu(Field): Mature Leaf vs Root	172.4963958	-11.1771	7.69477	0.292294	1
Mzungu(Field): Root vs Young Leaf	161.1483275	-2.2845	11.3697	0.292411	1
Mzungu(Invitro): Root vs Young Leaf	308.3116563	8.85934	6.08542	0.302361	1
Mzungu(Field): Root vs Young Leaf	475.8546602	10.975	7.99033	0.306743	1
Mzungu(Field): Root vs Young Leaf	417.6775517	-1.80057	11.8945	0.307595	1
Mzungu(Invitro): Mature Leaf vs Root	259.3656098	-9.40316	6.36621	0.312301	0.949525
Mzungu(Invitro): Root vs Young Leaf	510.6046023	-9.24517	6.45248	0.313754	1
Mzungu(Invitro): Mature Leaf vs Root	510.6046023	9.02802	6.01236	0.317197	0.949525
Mzungu(Invitro): Root vs Young Leaf	55.240281	-2.46841	13.3554	0.317981	1
Mzungu(Field): Mature Leaf vs Young Leaf	442.3945991	-11.369	7.78051	0.318995	1
Mzungu(Invitro): Root vs Young Leaf	157.934391	8.85746	6.07426	0.328553	1
Mzungu(Field): Mature Leaf vs Root	133.8671134	1.34955	10.3947	0.328766	1
Mzungu(Field): Mature Leaf vs Root	319.8398899	11.5346	8.62656	0.328995	1
Mzungu(Invitro): Mature Leaf vs Young Leaf	189.3098095	-9.55677	6.68356	0.336218	1
Mzungu(Invitro): Root vs Young Leaf	500.2048404	-3.10257	9.17909	0.3408	1
Mzungu(Invitro): Mature Leaf vs Root	181.2855585	0.774062	10.887	0.351016	0.949525
Mzungu(Invitro): Mature Leaf vs Root	470.7719365	1.69266	9.31427	0.354363	0.949525
Mzungu(Field): Mature Leaf vs Root	189.3098095	-10.7643	7.28973	0.355212	1
Mzungu(Invitro): Mature Leaf vs Root	398.6675	-9.27406	6.24293	0.35559	0.949525
Mzungu(Field): Mature Leaf vs Young Leaf	172.4963958	-11.0509	7.4684	0.358232	1
Mzungu(Invitro): Root vs Young Leaf	475.8546602	8.77093	6.0071	0.358295	1
Mzungu(Invitro): Mature Leaf vs Young Leaf	259.3656098	-9.53372	6.65383	0.360495	1
Mzungu(Field): Mature Leaf vs Root	181.2855585	1.92464	11.1193	0.371022	1
Mzungu(Invitro): Mature Leaf vs Root	80.880107	-1.05106	16.3629	0.377194	0.949525
Mzungu(Invitro): Mature Leaf vs Root	341.4326428	-0.849737	13.0943	0.382816	0.949525
Mzungu(Field): Mature Leaf vs Root	336.061875	11.0709	8.16685	0.392458	1
Mzungu(Invitro): Mature Leaf vs Young Leaf	398.6675	-9.40461	6.5334	0.396611	1
Mzungu(Field): Mature Leaf vs Root	55.240281	-1.64252	14.9703	0.400527	1
Mzungu(Field): Root vs Young Leaf	378.5835476	-2.80875	9.75526	0.403682	1
Mzungu(Invitro): Mature Leaf vs Root	508.149547	2.37475	8.56593	0.405156	0.949525
Mzungu(Invitro): Mature Leaf vs Young Leaf	433.5015663	1.50689	10.157	0.408737	1
Mzungu(Invitro): Mature Leaf vs Young Leaf	157.934391	8.52136	5.69598	0.409889	1
Mzungu(Invitro): Mature Leaf vs Root	486.1657426	-1.57475	9.1827	0.413096	0.949525
Mzungu(Field): Mature Leaf vs Young Leaf	189.3098095	-10.6382	7.06221	0.413468	1
Mzungu(Invitro): Mature Leaf vs Root	442.3945991	-8.78994	5.78716	0.420246	0.949525
Mzungu(Invitro): Mature Leaf vs Root	346.4151791	1.96575	15.0529	0.420676	0.949525
Mzungu(Field): Mature Leaf vs Young Leaf	514.3290654	-10.1731	6.61149	0.425045	1
Mzungu(Invitro): Root vs Young Leaf	181.2855585	-1.6157	10.8727	0.42538	1
Mzungu(Field): Root vs Young Leaf	446.1851892	3.20717	9.83595	0.426113	1
Mzungu(Field): Root vs Young Leaf	341.4326428	-1.93123	12.2793	0.432028	1
Mzungu(Invitro): Mature Leaf vs Young Leaf	442.3945991	-8.9204	6.07493	0.440524	1
Mzungu(Invitro): Mature Leaf vs Young Leaf	475.8546602	8.43487	5.63311	0.443235	1
Mzungu(Invitro): Root vs Young Leaf	230.6970235	-1.62917	10.4717	0.449684	1
Mzungu(Field): Root vs Young Leaf	245.5640164	-1.75937	12.0022	0.454715	1
Mzungu(Invitro): Root vs Young Leaf	470.7719365	-1.86964	9.48007	0.458531	1
Mzungu(Field): Mature Leaf vs Young Leaf	334.3525893	10.9888	7.97945	0.458741	1
Mzungu(Invitro): Mature Leaf vs Young Leaf	331.8383007	8.32929	5.54053	0.459808	1
Mzungu(Invitro): Mature Leaf vs Root	433.5015663	0.90565	9.45244	0.466752	1
Mzungu(Field): Root vs Young Leaf	130.3059153	-1.20634	11.7885	0.468026	1
Mzungu(Field): Mature Leaf vs Young Leaf	373.3532393	-9.79981	6.2505	0.474665	1
Mzungu(Field): Mature Leaf vs Root	109.5816011	-1.72016	9.28555	0.475692	1
Mzungu(Invitro): Mature Leaf vs Young Leaf	263.978125	-2.42946	9.55222	0.490038	1
Mzungu(Field): Mature Leaf vs Root	316.8416961	-1.09666	10.6312	0.490373	1
Mzungu(Field): Mature Leaf vs Root	417.6775517	1.44963	11.9227	0.490619	1
Mzungu(Invitro): Root vs Young Leaf	245.5640164	1.35264	13.3941	0.496007	1
Mzungu(Field): Mature Leaf vs Young Leaf	80.880107	-2.15563	13.0656	0.497449	1
Mzungu(Invitro): Mature Leaf vs Young Leaf	514.3290654	-1.72796	10.3581	0.505222	1
Mzungu(Field): Mature Leaf vs Root	58.069093	-1.29446	17.313	0.506619	1
Mzungu(Field): Mature Leaf vs Root	119.2684505	1.44633	10.3068	0.50672	1
Mzungu(Invitro): Mature Leaf vs Root	83.259582	-0.606702	12.5049	0.507301	1
Mzungu(Field): Mature Leaf vs Root	285.0131438	-0.803543	10.234	0.508589	1
Mzungu(Field): Root vs Young Leaf	316.8416961	1.7102	11.1181	0.515612	1
Mzungu(Invitro): Root vs Young Leaf	119.2684505	1.27706	11.1939	0.515756	1
Mzungu(Invitro): Root vs Young Leaf	133.8671134	-1.07341	11.5764	0.526446	1
Mzungu(Invitro): Root vs Young Leaf	282.086743	-0.877268	11.4746	0.528988	1
Mzungu(Field): Root vs Young Leaf	228.8329286	-9.88518	6.92594	0.532514	1
Mzungu(Invitro): Root vs Young Leaf	334.3525893	-1.35431	9.85789	0.543346	1
Mzungu(Field): Mature Leaf vs Root	282.086743	0.912075	10.7406	0.545927	1
Mzungu(Field): Mature Leaf vs Young Leaf	83.259582	-1.67637	11.3383	0.553685	1
Mzungu(Field): Root vs Young Leaf	282.086743	-0.994217	10.801	0.558948	1
Mzungu(Invitro): Root vs Young Leaf	130.3059153	1.20046	11.4834	0.560491	1
Mzungu(Field): Root vs Young Leaf	266.8722222	1.08151	12.5023	0.565281	1
Mzungu(Invitro): Root vs Young Leaf	457.7534591	-2.34073	8.56902	0.56598	1
Mzungu(Field): Mature Leaf vs Root	88.410897	-1.13954	19.2296	0.566958	1
Mzungu(Invitro): Root vs Young Leaf	348.770263	-1.51634	15.3395	0.567411	1
Mzungu(Invitro): Mature Leaf vs Young Leaf	319.8398899	-2.26944	8.5085	0.570866	1
Mzungu(Field): Mature Leaf vs Root	303.9183967	0.886854	11.0329	0.572738	1
Mzungu(Field): Root vs Young Leaf	308.3116563	-9.80281	6.84702	0.580311	1
Mzungu(Invitro): Mature Leaf vs Young Leaf	316.8416961	-1.23939	9.7637	0.580852	1
Mzungu(Invitro): Mature Leaf vs Young Leaf	123.8011672	-1.8947	8.80122	0.583224	1
Mzungu(Field): Mature Leaf vs Root	80.880107	1.53398	15.2416	0.583383	1
Mzungu(Field): Root vs Young Leaf	486.1657426	9.52509	6.57764	0.58358	1
Mzungu(Field): Mature Leaf vs Root	230.6970235	1.57065	9.63121	0.583793	1
Mzungu(Invitro): Mature Leaf vs Root	334.3525893	0.853082	9.81678	0.585225	1
Mzungu(Invitro): Mature Leaf vs Young Leaf	457.7534591	-2.21225	8.50649	0.593196	1
Mzungu(Field): Mature Leaf vs Young Leaf	130.3059153	-1.0204	11.162	0.593721	1
Mzungu(Field): Mature Leaf vs Young Leaf	470.7719365	-1.97135	8.71985	0.60542	1
Mzungu(Field): Root vs Young Leaf	373.3532393	-9.75979	6.80406	0.607978	1
Mzungu(Invitro): Mature Leaf vs Root	189.3098095	1.69113	8.41789	0.609234	1
Mzungu(Field): Root vs Young Leaf	83.259582	-1.50948	12.2155	0.615126	1
Mzungu(Invitro): Mature Leaf vs Young Leaf	141.3295009	-1.02051	11.0523	0.619459	1
Mzungu(Invitro): Mature Leaf vs Young Leaf	266.8722222	-1.00101	10.5166	0.622482	1
Mzungu(Invitro): Root vs Young Leaf	508.149547	-1.49269	8.98068	0.626659	1
Mzungu(Invitro): Mature Leaf vs Young Leaf	181.2855585	-1.03293	10.3123	0.628957	1
Mzungu(Invitro): Mature Leaf vs Root	365.0796616	0.429986	12.5664	0.63622	1
Mzungu(Field): Root vs Young Leaf	119.2684505	-1.11595	10.4523	0.637108	1
Mzungu(Invitro): Mature Leaf vs Root	141.3295009	-0.395741	11.0018	0.638742	1
Mzungu(Field): Root vs Young Leaf	109.5816011	1.5443	9.24091	0.638869	1
Mzungu(Invitro): Mature Leaf vs Root	263.978125	-0.996564	9.60454	0.639093	1
Mzungu(Invitro): Root vs Young Leaf	433.5015663	0.809965	10.5692	0.639716	1
Mzungu(Field): Mature Leaf vs Root	365.0796616	-0.711327	13.8703	0.641943	1
Mzungu(Invitro): Mature Leaf vs Young Leaf	435.0555128	0.822971	10.0221	0.642363	1
Mzungu(Invitro): Root vs Young Leaf	435.0555128	0.816071	10.2081	0.644841	1
Mzungu(Field): Mature Leaf vs Young Leaf	475.8546602	10.7157	7.71062	0.650439	1
Mzungu(Invitro): Mature Leaf vs Root	288.6200676	1.95521	8.24994	0.651537	1
Mzungu(Invitro): Root vs Young Leaf	417.6775517	1.05927	12.1768	0.653454	1
Mzungu(Field): Mature Leaf vs Young Leaf	55.240281	-0.807958	15.086	0.653829	1
Mzungu(Invitro): Mature Leaf vs Young Leaf	348.770263	-1.32153	15.1409	0.654721	1
Mzungu(Invitro): Root vs Young Leaf	123.8011672	-1.74978	8.64626	0.655881	1
Mzungu(Invitro): Mature Leaf vs Young Leaf	466.4270987	-1.32903	8.64553	0.660492	1
Mzungu(Field): Mature Leaf vs Young Leaf	245.5640164	-0.91108	10.8658	0.66221	1
Mzungu(Invitro): Mature Leaf vs Young Leaf	458.9518627	-1.8913	8.33742	0.669112	1
Mzungu(Invitro): Root vs Young Leaf	109.5816011	-1.64561	8.73721	0.67021	1
Mzungu(Field): Root vs Young Leaf	133.8671134	-0.774618	10.6671	0.673306	1
Mzungu(Invitro): Mature Leaf vs Young Leaf	288.6200676	2.06621	8.6243	0.674695	1
Mzungu(Field): Root vs Young Leaf	55.240281	0.822234	14.8276	0.675686	1
Mzungu(Field): Mature Leaf vs Young Leaf	341.4326428	2.18643	10.2154	0.675894	1
Mzungu(Invitro): Mature Leaf vs Root	319.8398899	-1.42868	8.40317	0.676462	1
Mzungu(Field): Mature Leaf vs Young Leaf	285.0131438	-0.905482	9.97874	0.677313	1
Mzungu(Field): Root vs Young Leaf	230.6970235	-1.09139	9.87799	0.678891	1
Mzungu(Invitro): Root vs Young Leaf	161.1483275	0.995645	12.814	0.679989	1
Mzungu(Field): Root vs Young Leaf	58.069093	0.859208	17.2064	0.680673	1
Mzungu(Invitro): Mature Leaf vs Young Leaf	290.6145989	0.891845	9.42904	0.681041	1
Mzungu(Field): Root vs Young Leaf	101.1418059	-0.79717	13.9347	0.685315	1
Mzungu(Invitro): Root vs Young Leaf	378.5835476	0.786732	11.3843	0.687988	1
Mzungu(Field): Root vs Young Leaf	433.5015663	0.807405	9.89439	0.691923	1
Mzungu(Invitro): Root vs Young Leaf	101.1418059	0.80056	14.2585	0.694966	1
Mzungu(Invitro): Mature Leaf vs Young Leaf	109.5816011	-1.45436	8.63918	0.696426	1
Mzungu(Invitro): Root vs Young Leaf	58.069093	-0.862414	17.0467	0.699984	1
Mzungu(Field): Mature Leaf vs Root	508.149547	-0.667438	9.33725	0.702157	1
Mzungu(Field): Mature Leaf vs Root	86.680869	2.53915	14.2839	0.702204	1
Mzungu(Invitro): Mature Leaf vs Young Leaf	101.1418059	-0.913054	14.9174	0.704885	1
Mzungu(Invitro): Mature Leaf vs Root	446.1851892	-0.356736	9.83447	0.705081	1
Mzungu(Field): Mature Leaf vs Root	334.3525893	10.167	7.27956	0.706857	1
Mzungu(Invitro): Root vs Young Leaf	198.5963673	-0.674342	11.9741	0.712074	1
Mzungu(Field): Mature Leaf vs Root	245.5640164	0.90293	12.1588	0.712901	1
Mzungu(Field): Mature Leaf vs Root	510.6046023	-1.80002	7.97006	0.713976	1
Mzungu(Field): Root vs Young Leaf	88.410897	0.766529	19.1334	0.714543	1
Mzungu(Field): Mature Leaf vs Young Leaf	398.6675	-1.04328	8.62038	0.718378	1
Mzungu(Invitro): Mature Leaf vs Young Leaf	83.259582	-0.918803	12.6763	0.72646	1
Mzungu(Invitro): Root vs Young Leaf	365.0796616	-0.67472	12.6515	0.72947	1
Mzungu(Field): Mature Leaf vs Root	514.3290654	1.42934	9.07392	0.731141	1
Mzungu(Field): Mature Leaf vs Young Leaf	466.4270987	-1.22075	8.42525	0.73269	1
Mzungu(Invitro): Mature Leaf vs Root	348.770263	0.378605	15.5697	0.73639	1
Mzungu(Field): Mature Leaf vs Root	266.8722222	-0.44687	11.8503	0.739237	1
Mzungu(Field): Mature Leaf vs Root	327.3812121	9.77005	6.89199	0.739858	1
Mzungu(Invitro): Root vs Young Leaf	316.8416961	-0.946594	9.66813	0.741414	1
Mzungu(Invitro): Mature Leaf vs Young Leaf	346.4151791	1.78374	15.1972	0.742221	1
Mzungu(Field): Root vs Young Leaf	123.8011672	-1.65085	8.57236	0.743245	1
Mzungu(Invitro): Root vs Young Leaf	331.8383007	-1.65432	7.86727	0.746056	1
Mzungu(Invitro): Mature Leaf vs Young Leaf	308.3116563	-1.75926	8.17929	0.746386	1
Mzungu(Field): Root vs Young Leaf	303.9183967	-0.50367	11.4254	0.748035	1
Mzungu(Invitro): Mature Leaf vs Young Leaf	282.086743	0.531353	10.5862	0.749394	1
Mzungu(Invitro): Mature Leaf vs Young Leaf	446.1851892	-0.695146	9.98291	0.753027	1
Mzungu(Invitro): Mature Leaf vs Young Leaf	417.6775517	-0.826261	12.8514	0.754618	1
Mzungu(Invitro): Root vs Young Leaf	466.4270987	-1.2237	8.73125	0.7549	1
Mzungu(Invitro): Root vs Young Leaf	88.410897	-0.746489	18.9901	0.755801	1
Mzungu(Invitro): Mature Leaf vs Root	92.5	0.297173	11.8493	0.75902	1
Mzungu(Invitro): Root vs Young Leaf	486.1657426	1.03032	9.17423	0.760065	1
Mzungu(Field): Mature Leaf vs Root	442.3945991	-0.696844	8.94376	0.760465	1
Mzungu(Invitro): Mature Leaf vs Young Leaf	486.1657426	-0.679023	9.75073	0.763793	1
Mzungu(Invitro): Mature Leaf vs Young Leaf	130.3059153	-0.795251	12.1972	0.765813	1
Mzungu(Field): Root vs Young Leaf	365.0796616	0.565529	13.9932	0.767005	1
Mzungu(Invitro): Root vs Young Leaf	311.1962252	-0.451545	10.9617	0.767497	1
Mzungu(Field): Root vs Young Leaf	510.6046023	2.05343	8.35034	0.768123	1
Mzungu(Field): Mature Leaf vs Young Leaf	58.069093	-0.462937	17.4846	0.768564	1
Mzungu(Invitro): Mature Leaf vs Root	521.1826282	-1.31908	7.92475	0.769143	1
Mzungu(Invitro): Mature Leaf vs Young Leaf	406.384375	-1.56275	7.86849	0.769847	1
Mzungu(Field): Mature Leaf vs Young Leaf	290.6145989	-1.03139	7.30951	0.771072	1
Mzungu(Invitro): Mature Leaf vs Young Leaf	119.2684505	-0.725484	11.8349	0.771677	1
Mzungu(Invitro): Mature Leaf vs Young Leaf	55.240281	-0.658558	11.7836	0.773496	1
Mzungu(Invitro): Mature Leaf vs Young Leaf	161.1483275	-0.781416	13.4123	0.774149	1
Mzungu(Field): Mature Leaf vs Young Leaf	441.1590426	-0.948473	7.50436	0.774486	1
Mzungu(Field): Mature Leaf vs Young Leaf	88.410897	-0.421659	19.3589	0.774591	1
Mzungu(Invitro): Mature Leaf vs Young Leaf	479.576325	-0.79371	9.06728	0.775665	1
Mzungu(Field): Mature Leaf vs Root	288.6200676	-0.909645	7.30358	0.777277	1
Mzungu(Invitro): Root vs Young Leaf	341.4326428	0.680684	13.1068	0.779134	1
Mzungu(Invitro): Mature Leaf vs Root	58.069093	0.339151	17.0974	0.780463	1
Mzungu(Field): Root vs Young Leaf	470.7719365	-1.16623	9.14145	0.781832	1
Mzungu(Invitro): Root vs Young Leaf	290.6145989	0.662375	9.71443	0.781903	1
Mzungu(Invitro): Mature Leaf vs Young Leaf	378.5835476	-0.555838	11.757	0.783366	1
Mzungu(Field): Mature Leaf vs Young Leaf	438.1876988	-0.834677	7.22696	0.784055	1
Mzungu(Invitro): Mature Leaf vs Young Leaf	58.069093	-0.713931	16.8919	0.791009	1
Mzungu(Field): Mature Leaf vs Young Leaf	288.6200676	-0.69353	7.23606	0.792331	1
Mzungu(Field): Root vs Young Leaf	441.1590426	-1.50655	8.81946	0.794467	1
Mzungu(Invitro): Root vs Young Leaf	80.880107	0.711385	16.2785	0.797308	1
Mzungu(Field): Mature Leaf vs Root	228.8329286	9.50735	6.63851	0.799774	1
Mzungu(Field): Mature Leaf vs Young Leaf	486.1657426	9.26612	6.30357	0.801586	1
Mzungu(Invitro): Mature Leaf vs Young Leaf	88.410897	-0.705258	18.9092	0.801646	1
Mzungu(Invitro): Root vs Young Leaf	479.576325	-0.633458	9.18096	0.803074	1
Mzungu(Invitro): Root vs Young Leaf	263.978125	-1.12049	8.95159	0.80317	1
Mzungu(Field): Mature Leaf vs Root	373.3532393	-0.482269	7.43854	0.80367	1
Mzungu(Invitro): Root vs Young Leaf	266.8722222	0.551806	9.82507	0.807552	1
Mzungu(Invitro): Mature Leaf vs Young Leaf	334.3525893	-0.753084	9.29312	0.809226	1
Mzungu(Invitro): Root vs Young Leaf	141.3295009	-0.490337	10.8051	0.810194	1
Mzungu(Field): Mature Leaf vs Young Leaf	123.8011672	10.0192	7.02914	0.811483	1
Mzungu(Invitro): Mature Leaf vs Young Leaf	80.880107	-0.738807	16.7594	0.812238	1
Mzungu(Field): Mature Leaf vs Root	433.5015663	-0.316152	9.38852	0.812995	1
Mzungu(Field): Mature Leaf vs Root	470.7719365	-0.294037	9.59526	0.81475	1
Mzungu(Field): Mature Leaf vs Young Leaf	378.5835476	9.1957	6.24102	0.815026	1
Mzungu(Field): Mature Leaf vs Young Leaf	109.5816011	-0.333731	9.67142	0.815417	1
Mzungu(Field): Mature Leaf vs Young Leaf	101.1418059	-0.315469	13.2081	0.815708	1
Mzungu(Field): Mature Leaf vs Young Leaf	327.3812121	9.1283	6.16812	0.81744	1
Mzungu(Invitro): Mature Leaf vs Young Leaf	86.680869	-0.98617	16.0694	0.825772	1
Mzungu(Field): Mature Leaf vs Young Leaf	365.0796616	-0.28113	13.8958	0.826609	1
Mzungu(Field): Mature Leaf vs Young Leaf	311.1962252	-0.178425	8.47813	0.827475	1
Mzungu(Field): Mature Leaf vs Root	308.3116563	9.425	6.55845	0.828032	1
Mzungu(Field): Mature Leaf vs Young Leaf	521.1826282	8.75799	5.82403	0.828574	1
Mzungu(Field): Mature Leaf vs Young Leaf	508.149547	-0.280191	9.34398	0.832773	1
Mzungu(Field): Root vs Young Leaf	438.1876988	-1.41198	8.53009	0.834918	1
Mzungu(Field): Mature Leaf vs Young Leaf	479.576325	-0.253754	9.84712	0.836534	1
Mzungu(Invitro): Mature Leaf vs Root	316.8416961	-0.304316	9.82199	0.838205	1
Mzungu(Field): Mature Leaf vs Young Leaf	309.8511607	-0.0250024	8.49185	0.839892	1
Mzungu(Field): Mature Leaf vs Young Leaf	266.8722222	0.681874	12.3355	0.839938	1
Mzungu(Field): Mature Leaf vs Root	101.1418059	0.55666	13.9429	0.841659	1
Mzungu(Field): Mature Leaf vs Root	290.6145989	-0.0622881	7.96179	0.843309	1
Mzungu(Field): Root vs Young Leaf	508.149547	0.452884	9.43255	0.843592	1
Mzungu(Field): Mature Leaf vs Young Leaf	348.770263	1.02241	15.1826	0.846246	1
Mzungu(Invitro): Mature Leaf vs Young Leaf	341.4326428	-0.529514	13.5041	0.847971	1
Mzungu(Invitro): Mature Leaf vs Young Leaf	365.0796616	-0.425858	12.4257	0.850264	1
Mzungu(Invitro): Mature Leaf vs Root	441.1590426	0.589776	8.45689	0.851031	1
Mzungu(Invitro): Mature Leaf vs Root	88.410897	0.236879	19.0552	0.852858	1
Mzungu(Invitro): Root vs Young Leaf	309.8511607	-0.296865	10.8635	0.860921	1
Mzungu(Field): Mature Leaf vs Young Leaf	417.6775517	-0.172899	10.5919	0.863372	1
Mzungu(Field): Mature Leaf vs Young Leaf	141.3295009	0.637685	12.6281	0.863383	1
Mzungu(Field): Root vs Young Leaf	466.4270987	-0.735641	9.06408	0.864164	1
Mzungu(Invitro): Mature Leaf vs Root	435.0555128	0.212351	9.37688	0.86463	1
Mzungu(Field): Mature Leaf vs Young Leaf	133.8671134	0.693783	9.69067	0.86904	1
Mzungu(Invitro): Mature Leaf vs Root	109.5816011	0.272391	9.03953	0.870433	1
Mzungu(Invitro): Mature Leaf vs Young Leaf	198.5963673	0.259257	11.38	0.871538	1
Mzungu(Field): Root vs Young Leaf	141.3295009	0.314287	13.0502	0.872076	1
Mzungu(Field): Root vs Young Leaf	435.0555128	0.496526	9.32272	0.875201	1
Mzungu(Field): Mature Leaf vs Young Leaf	181.2855585	-0.0334606	9.45002	0.875885	1
Mzungu(Field): Root vs Young Leaf	348.770263	0.542468	15.3746	0.877566	1
Mzungu(Invitro): Mature Leaf vs Young Leaf	351.8970308	0.689311	15.5534	0.87962	1
Mzungu(Field): Mature Leaf vs Root	446.1851892	9.1036	6.25225	0.882425	1
Mzungu(Invitro): Mature Leaf vs Young Leaf	245.5640164	-0.32705	13.8547	0.887417	1
Mzungu(Field): Mature Leaf vs Root	479.576325	-0.110238	10.1295	0.887826	1
Mzungu(Field): Mature Leaf vs Root	521.1826282	9.34797	6.48474	0.888409	1
Mzungu(Invitro): Root vs Young Leaf	319.8398899	-0.916699	7.47333	0.889903	1
Mzungu(Field): Root vs Young Leaf	351.8970308	0.467456	15.3091	0.889983	1
Mzungu(Invitro): Mature Leaf vs Root	290.6145989	0.32554	8.80321	0.89021	1
Mzungu(Invitro): Mature Leaf vs Young Leaf	133.8671134	0.219242	10.6658	0.895877	1
Mzungu(Invitro): Root vs Young Leaf	303.9183967	0.245745	11.3939	0.896794	1
Mzungu(Invitro): Mature Leaf vs Young Leaf	508.149547	0.704287	7.63859	0.905542	1
Mzungu(Field): Mature Leaf vs Young Leaf	303.9183967	0.520378	10.5764	0.907684	1
Mzungu(Field): Mature Leaf vs Young Leaf	346.4151791	0.780324	15.0482	0.90971	1
Mzungu(Field): Mature Leaf vs Root	466.4270987	-0.0231552	9.21911	0.914846	1
Mzungu(Invitro): Mature Leaf vs Root	457.7534591	0.17839	9.02183	0.915695	1
Mzungu(Field): Root vs Young Leaf	285.0131438	-0.252321	10.0543	0.915876	1
Mzungu(Invitro): Mature Leaf vs Root	479.576325	0.144338	9.19523	0.918436	1
Mzungu(Field): Root vs Young Leaf	346.4151791	0.349221	15.3151	0.919852	1
Mzungu(Field): Root vs Young Leaf	290.6145989	-0.614491	7.98015	0.93172	1
Mzungu(Invitro): Mature Leaf vs Young Leaf	470.7719365	-0.368953	8.3613	0.933037	1
Mzungu(Invitro): Root vs Young Leaf	288.6200676	0.245656	9.43154	0.937355	1
Mzungu(Invitro): Root vs Young Leaf	514.3290654	0.233762	9.54574	0.937403	1
Mzungu(Invitro): Root vs Young Leaf	438.1876988	0.479232	8.0711	0.940073	1
Mzungu(Invitro): Mature Leaf vs Young Leaf	441.1590426	0.297415	8.57961	0.941193	1
Mzungu(Invitro): Mature Leaf vs Young Leaf	438.1876988	0.511919	7.66154	0.943633	1
Mzungu(Field): Mature Leaf vs Young Leaf	198.5963673	0.175742	9.83325	0.943664	1
Mzungu(Field): Root vs Young Leaf	311.1962252	-0.303081	9.40188	0.944593	1
Mzungu(Field): Mature Leaf vs Young Leaf	316.8416961	0.13803	11.07	0.946065	1
Mzungu(Field): Mature Leaf vs Root	346.4151791	0.139462	14.8191	0.948029	1
Mzungu(Invitro): Mature Leaf vs Young Leaf	500.2048404	-0.499126	6.83207	0.948564	1
Mzungu(Field): Mature Leaf vs Young Leaf	282.086743	0.0775476	9.96882	0.951718	1
Mzungu(Field): Mature Leaf vs Root	441.1590426	0.996485	8.82844	0.954507	1
Mzungu(Field): Mature Leaf vs Root	83.259582	0.253823	12.4661	0.956512	1
Mzungu(Field): Root vs Young Leaf	309.8511607	-0.210222	9.42761	0.959498	1
Mzungu(Field): Root vs Young Leaf	327.3812121	-0.461383	7.95169	0.964132	1
Mzungu(Invitro): Root vs Young Leaf	446.1851892	-0.102099	9.84339	0.964306	1
Mzungu(Field): Root vs Young Leaf	334.3525893	0.268753	8.69249	0.965151	1
Mzungu(Invitro): Mature Leaf vs Root	438.1876988	0.282599	7.24559	0.966076	1
Mzungu(Field): Root vs Young Leaf	479.576325	-0.0794004	10.1827	0.966198	1
Mzungu(Invitro): Mature Leaf vs Root	303.9183967	-0.0357301	11.0507	0.966635	1
Mzungu(Invitro): Root vs Young Leaf	441.1590426	-0.131856	9.04786	0.970358	1
Mzungu(Field): Mature Leaf vs Root	348.770263	0.23923	14.8388	0.971926	1
Mzungu(Field): Root vs Young Leaf	288.6200676	0.332338	7.59722	0.976157	1
Mzungu(Invitro): Root vs Young Leaf	346.4151791	0.0920233	15.9347	0.978996	1
Mzungu(Field): Mature Leaf vs Young Leaf	433.5015663	0.360225	9.59534	0.979504	1
Mzungu(Field): Mature Leaf vs Root	130.3059153	0.117771	11.9635	0.981439	1
Mzungu(Invitro): Mature Leaf vs Root	123.8011672	-0.0346267	9.14814	0.983453	1
Mzungu(Invitro): Mature Leaf vs Young Leaf	303.9183967	-0.0415755	11.3351	0.983642	1
Mzungu(Invitro): Mature Leaf vs Root	466.4270987	-0.0484967	8.84589	0.984	1
Mzungu(Field): Mature Leaf vs Young Leaf	119.2684505	0.722879	9.52706	0.986171	1
Mzungu(Field): Root vs Young Leaf	198.5963673	-0.0364706	10.0908	0.987662	1
Mzungu(Field): Root vs Young Leaf	521.1826282	0.13277	7.27967	0.991837	1
Mzungu(Field): Mature Leaf vs Root	141.3295009	0.144398	12.4978	0.99507	1
Mzungu(Invitro): Mature Leaf vs Young Leaf	230.6970235	0.0173064	9.25034	0.996353	1
Mzungu(Invitro): Root vs Young Leaf	83.259582	0.00345691	12.3254	0.998936	1
Mzungu(Field): Mature Leaf vs Root	438.1876988	1.03908	8.52704	0.999595	1
Mzungu(Field): Mature Leaf vs Root	435.0555128	0.500246	8.70896	1	1
Mzungu(Field): Mature Leaf vs Root	309.8511607	0.463068	8.96843	1	1
Mzungu(Field): Mature Leaf vs Root	311.1962252	0.402787	9.00509	1	1
Mzungu(Field): Mature Leaf vs Root	198.5963673	0.111652	9.99135	1	1
Mzungu(Field): Mature Leaf vs Root	63.18	0	1.83886	1	1
Mzungu(Field): Mature Leaf vs Root	154.5674187	0	1.83886	1	1
Mzungu(Field): Mature Leaf vs Root	157.934391	0	1.87921	1	1
Mzungu(Field): Mature Leaf vs Root	246.8505769	0	1.87921	1	1
Mzungu(Field): Mature Leaf vs Root	259.3656098	0	1.82596	1	1
Mzungu(Field): Mature Leaf vs Root	263.978125	0	1.84449	1	1
Mzungu(Field): Mature Leaf vs Root	271.1559319	0	1.83886	1	1
Mzungu(Field): Mature Leaf vs Root	305.71	0	1.87921	1	1
Mzungu(Field): Mature Leaf vs Root	331.8383007	0	1.84449	1	1
Mzungu(Field): Mature Leaf vs Root	359.6641572	0	1.83886	1	1
Mzungu(Field): Mature Leaf vs Root	406.384375	0	1.83886	1	1
Mzungu(Field): Mature Leaf vs Root	429.6705882	0	1.82596	1	1
Mzungu(Field): Mature Leaf vs Root	431.4533333	0	1.84449	1	1
Mzungu(Field): Mature Leaf vs Root	457.7534591	0	1.83886	1	1
Mzungu(Field): Mature Leaf vs Root	458.9518627	0	1.87921	1	1
Mzungu(Field): Mature Leaf vs Root	475.8546602	0	1.86162	1	1
Mzungu(Field): Mature Leaf vs Root	486.1657426	0	1.87921	1	1
Mzungu(Field): Mature Leaf vs Root	500.2048404	0	1.82596	1	1
Mzungu(Field): Mature Leaf vs Young Leaf	435.0555128	0.879863	8.80522	1	1
Mzungu(Field): Mature Leaf vs Young Leaf	230.6970235	0.802365	8.80935	1	1
Mzungu(Field): Mature Leaf vs Young Leaf	161.1483275	0.376348	9.43235	1	1
Mzungu(Field): Mature Leaf vs Young Leaf	510.6046023	0.0507004	8.62666	1	1
Mzungu(Field): Mature Leaf vs Young Leaf	63.18	2.56274e-15	1.7922	1	1
Mzungu(Field): Mature Leaf vs Young Leaf	154.5674187	2.56274e-15	1.7922	1	1
Mzungu(Field): Mature Leaf vs Young Leaf	157.934391	2.56274e-15	1.84688	1	1
Mzungu(Field): Mature Leaf vs Young Leaf	228.8329286	2.56274e-15	1.90933	1	1
Mzungu(Field): Mature Leaf vs Young Leaf	246.8505769	2.56274e-15	1.84688	1	1
Mzungu(Field): Mature Leaf vs Young Leaf	259.3656098	2.56274e-15	1.73875	1	1
Mzungu(Field): Mature Leaf vs Young Leaf	263.978125	2.56274e-15	1.90933	1	1
Mzungu(Field): Mature Leaf vs Young Leaf	271.1559319	2.56274e-15	1.7922	1	1
Mzungu(Field): Mature Leaf vs Young Leaf	305.71	2.56274e-15	1.84688	1	1
Mzungu(Field): Mature Leaf vs Young Leaf	308.3116563	2.56274e-15	1.73875	1	1
Mzungu(Field): Mature Leaf vs Young Leaf	319.8398899	2.56274e-15	1.84688	1	1
Mzungu(Field): Mature Leaf vs Young Leaf	331.8383007	2.56274e-15	1.90933	1	1
Mzungu(Field): Mature Leaf vs Young Leaf	336.061875	2.56274e-15	1.7922	1	1
Mzungu(Field): Mature Leaf vs Young Leaf	359.6641572	2.56274e-15	1.7922	1	1
Mzungu(Field): Mature Leaf vs Young Leaf	406.384375	2.56274e-15	1.7922	1	1
Mzungu(Field): Mature Leaf vs Young Leaf	429.6705882	2.56274e-15	1.73875	1	1
Mzungu(Field): Mature Leaf vs Young Leaf	431.4533333	2.56274e-15	1.90933	1	1
Mzungu(Field): Mature Leaf vs Young Leaf	457.7534591	2.56274e-15	1.7922	1	1
Mzungu(Field): Mature Leaf vs Young Leaf	458.9518627	2.56274e-15	1.84688	1	1
Mzungu(Field): Mature Leaf vs Young Leaf	500.2048404	2.56274e-15	1.73875	1	1
Mzungu(Field): Root vs Young Leaf	63.18	0	2.03087	1	1
Mzungu(Field): Root vs Young Leaf	69.117253	0	2.03036	1	1
Mzungu(Field): Root vs Young Leaf	76.843673	0	2.02673	1	1
Mzungu(Field): Root vs Young Leaf	92.5	0	2.03036	1	1
Mzungu(Field): Root vs Young Leaf	154.5674187	0	2.01082	1	1
Mzungu(Field): Root vs Young Leaf	157.934391	0	1.9934	1	1
Mzungu(Field): Root vs Young Leaf	172.4963958	0	2.03087	1	1
Mzungu(Field): Root vs Young Leaf	189.3098095	0	2.02673	1	1
Mzungu(Field): Root vs Young Leaf	202.3875097	0	1.9934	1	1
Mzungu(Field): Root vs Young Leaf	246.8505769	0	2.02673	1	1
Mzungu(Field): Root vs Young Leaf	259.3656098	0	2.01082	1	1
Mzungu(Field): Root vs Young Leaf	263.978125	0	1.9934	1	1
Mzungu(Field): Root vs Young Leaf	271.1559319	0	2.03087	1	1
Mzungu(Field): Root vs Young Leaf	305.71	0	2.03087	1	1
Mzungu(Field): Root vs Young Leaf	331.8383007	0	2.03036	1	1
Mzungu(Field): Root vs Young Leaf	359.6641572	0	2.02673	1	1
Mzungu(Field): Root vs Young Leaf	406.384375	0	2.03036	1	1
Mzungu(Field): Root vs Young Leaf	429.6705882	0	2.01082	1	1
Mzungu(Field): Root vs Young Leaf	431.4533333	0	1.9934	1	1
Mzungu(Field): Root vs Young Leaf	457.7534591	0	2.01151	1	1
Mzungu(Field): Root vs Young Leaf	458.9518627	0	2.03087	1	1
Mzungu(Field): Root vs Young Leaf	500.2048404	0	2.03087	1	1
Mzungu(Invitro): Mature Leaf vs Root	63.18	0	1.93449	1	1
Mzungu(Invitro): Mature Leaf vs Root	69.117253	0	1.9217	1	1
Mzungu(Invitro): Mature Leaf vs Root	76.843673	0	1.93223	1	1
Mzungu(Invitro): Mature Leaf vs Root	154.5674187	0	1.9343	1	1
Mzungu(Invitro): Mature Leaf vs Root	157.934391	0	1.89619	1	1
Mzungu(Invitro): Mature Leaf vs Root	172.4963958	0	1.93449	1	1
Mzungu(Invitro): Mature Leaf vs Root	202.3875097	0	1.89619	1	1
Mzungu(Invitro): Mature Leaf vs Root	228.8329286	0	1.93906	1	1
Mzungu(Invitro): Mature Leaf vs Root	246.8505769	0	1.93223	1	1
Mzungu(Invitro): Mature Leaf vs Root	271.1559319	0	1.93449	1	1
Mzungu(Invitro): Mature Leaf vs Root	305.71	0	1.93449	1	1
Mzungu(Invitro): Mature Leaf vs Root	327.3812121	0	1.93449	1	1
Mzungu(Invitro): Mature Leaf vs Root	336.061875	0	1.9343	1	1
Mzungu(Invitro): Mature Leaf vs Root	359.6641572	0	1.93223	1	1
Mzungu(Invitro): Mature Leaf vs Root	373.3532393	0	1.89619	1	1
Mzungu(Invitro): Mature Leaf vs Root	429.6705882	0	1.9343	1	1
Mzungu(Invitro): Mature Leaf vs Root	431.4533333	0	1.89619	1	1
Mzungu(Invitro): Mature Leaf vs Root	475.8546602	0	1.9343	1	1
Mzungu(Invitro): Mature Leaf vs Young Leaf	63.18	-2.56274e-15	2.27163	1	1
Mzungu(Invitro): Mature Leaf vs Young Leaf	76.843673	-2.56274e-15	2.36343	1	1
Mzungu(Invitro): Mature Leaf vs Young Leaf	154.5674187	-2.56274e-15	2.21932	1	1
Mzungu(Invitro): Mature Leaf vs Young Leaf	172.4963958	-2.56274e-15	2.27163	1	1
Mzungu(Invitro): Mature Leaf vs Young Leaf	202.3875097	-2.56274e-15	2.05272	1	1
Mzungu(Invitro): Mature Leaf vs Young Leaf	228.8329286	-2.56274e-15	2.21247	1	1
Mzungu(Invitro): Mature Leaf vs Young Leaf	246.8505769	-2.56274e-15	2.36343	1	1
Mzungu(Invitro): Mature Leaf vs Young Leaf	271.1559319	-2.56274e-15	2.27163	1	1
Mzungu(Invitro): Mature Leaf vs Young Leaf	285.0131438	-2.56274e-15	2.36343	1	1
Mzungu(Invitro): Mature Leaf vs Young Leaf	305.71	-2.56274e-15	2.27163	1	1
Mzungu(Invitro): Mature Leaf vs Young Leaf	327.3812121	-2.56274e-15	2.27163	1	1
Mzungu(Invitro): Mature Leaf vs Young Leaf	336.061875	-2.56274e-15	2.21932	1	1
Mzungu(Invitro): Mature Leaf vs Young Leaf	359.6641572	-2.56274e-15	2.36343	1	1
Mzungu(Invitro): Mature Leaf vs Young Leaf	373.3532393	-2.56274e-15	2.05272	1	1
Mzungu(Invitro): Mature Leaf vs Young Leaf	429.6705882	-2.56274e-15	2.21932	1	1
Mzungu(Invitro): Mature Leaf vs Young Leaf	431.4533333	-2.56274e-15	2.05272	1	1
Mzungu(Invitro): Mature Leaf vs Young Leaf	510.6046023	-2.56274e-15	2.36343	1	1
Mzungu(Invitro): Root vs Young Leaf	63.18	0	2.31535	1	1
Mzungu(Invitro): Root vs Young Leaf	76.843673	0	2.34999	1	1
Mzungu(Invitro): Root vs Young Leaf	154.5674187	0	2.27993	1	1
Mzungu(Invitro): Root vs Young Leaf	172.4963958	0	2.31535	1	1
Mzungu(Invitro): Root vs Young Leaf	202.3875097	0	2.12009	1	1
Mzungu(Invitro): Root vs Young Leaf	228.8329286	0	2.2598	1	1
Mzungu(Invitro): Root vs Young Leaf	246.8505769	0	2.34999	1	1
Mzungu(Invitro): Root vs Young Leaf	259.3656098	0	2.27993	1	1
Mzungu(Invitro): Root vs Young Leaf	271.1559319	0	2.31535	1	1
Mzungu(Invitro): Root vs Young Leaf	305.71	0	2.31535	1	1
Mzungu(Invitro): Root vs Young Leaf	327.3812121	0	2.31535	1	1
Mzungu(Invitro): Root vs Young Leaf	336.061875	0	2.27993	1	1
Mzungu(Invitro): Root vs Young Leaf	359.6641572	0	2.34999	1	1
Mzungu(Invitro): Root vs Young Leaf	373.3532393	0	2.12009	1	1
Mzungu(Invitro): Root vs Young Leaf	398.6675	0	2.31535	1	1
Mzungu(Invitro): Root vs Young Leaf	429.6705882	0	2.27993	1	1
Mzungu(Invitro): Root vs Young Leaf	431.4533333	0	2.12009	1	1
Mzungu(Invitro): Root vs Young Leaf	442.3945991	0	2.27993	1	1
