# Supplementary material for: Meristem micropropagation of cassava (Manihot esculenta) evokes genome-wide changes in DNA methylation
Source: Front Plant Sci. 2015 Aug 13;6:590. doi: 10.3389/fpls.2015.00590 (PMC4534864; doi:10.3389/fpls.2015.00590)
Supplement: Supplementary file 4 [file Table_4.XLSX]

## Sheet: Sheet1
msGBS derived Differentially Methylated Regions between in vitro propagated and field grown cassava plants in at least four of the five cassava varieties. logFC negative value means the sequencing counts were significantly higher in the Field samples and vice versa if logFC is positive. Tag indicates the GBS sequence number as output by TASSEL. Tag values highlighted in red are those presenting t…
Variety		Mzungu				Kibandameno				Kizimbani				Mfaransa				Kiroba
Tag	Sequence	logFC	logCPM	PValue	FDR	logFC	logCPM	PValue	FDR	logFC	logCPM	PValue	FDR	logFC	logCPM	PValue	FDR	logFC	logCPM	PValue	FDR
42529	CGGACTCCATGGATGAAGAAAAACTATCACCAGACCTGAAAGCAGATTTCAGAGCGAAAGGAGA	-8.80444	4.82581	7.21339e-18	6.80168e-15	-2.70725	6.09218	4.88509e-06	0.000483973	-3.74464	5.84439	4.89516e-05	0.00137588	-6.77464	5.20637	2.00783e-12	9.17643e-09
127254	CGGCCCAATAGACCTAGAAATTGCAGGAATGGAACATAATAAGAACTATATGTCCTCAAAGATC	-8.62799	4.65962	2.53228e-16	9.08973e-14	-2.81682	5.5205	2.7952e-06	0.00030203	-1.94702	5.39144	0.00298496	0.042158	-6.55951	4.99543	2.80035e-10	5.0165e-07
323597	CGGTGTCCCAAACAATCCATAACCTCCTAGTTGCTTTCCTTTCCTTGAGAATCCATAGTTAGGA	-8.4826	4.54988	6.94661e-17	3.66746e-14	-2.44903	5.2672	0.00167439	0.0381743	-2.7658	4.63015	7.31623e-08	5.56664e-06	-2.7011	5.2243	0.000189536	0.0371493
74781	CGGATATCTGTAGTAATCGGGAAAAACTTTATTAAGGAATCGTCTGATTCCAAAAGGAGGGCGA	-8.33576	4.38781	1.18235e-16	5.16372e-14	-3.18453	5.26191	3.33231e-08	6.67991e-06	-2.90295	5.17124	6.00412e-06	0.00023532	-2.55435	5.3068	0.00018313	0.0362684
200408	CGGGATGCCCATCTGGCCTCAACAATGAGAGTCGAGTAGTATCAAGTAATTTCAAAACCGCCCC	-8.14495	4.23941	7.07399e-13	8.02418e-11	-2.86625	4.73961	3.12702e-06	0.000332462	-7.71652	4.87527	3.19196e-10	4.96117e-08	-6.18253	4.88521	1.83244e-07	0.000117489
251489	CGGGTTGCCGTGGAGATGGCCGAGTTGGTCTAAGGCGCCAGATTAAGGTTCTGGTCCGAAAGGG	-8.14425	4.23559	1.35062e-15	3.39669e-13	-3.74405	4.76585	2.7596e-12	1.94837e-09	-7.86174	4.99428	4.63737e-11	9.09684e-09	-6.07172	4.71664	7.93204e-08	6.13374e-05
322224	CGGTGGTTTTGTGTTTTTGAGGACTGTTTGTGAGCTATGAGCAGGAGTTCTCATGGTTCATTTG	-8.11848	4.24002	5.53015e-17	3.12109e-14	-3.32146	4.93597	4.46507e-09	1.10637e-06	-6.0889	5.65875	1.24858e-11	2.86876e-09	-6.11223	4.98903	1.08361e-07	7.75685e-05
189644	CGGGAATCTCGGAGAGCTTGCAGAGGAATATTCAATGGGGCCACTCTATGCTTCAGTCAAAAGC	-8.10681	4.20092	2.86923e-16	9.95763e-14	-3.13672	4.71401	1.23918e-05	0.00105369	-4.01245	5.6783	4.06957e-20	3.75497e-17	-5.90655	5.00552	2.54341e-05	0.00750326
109157	CGGCACTCCACCATCATCCACCACTCCAACCAACCCATCTTCCCCCTCTCCAACTACTGCTCCT	-8.03797	4.16675	4.06385e-15	8.40707e-13	-2.44877	5.58391	1.3025e-08	2.89485e-06	-3.0381	5.47131	5.37792e-06	0.000214048	-6.0078	4.68055	3.13651e-08	2.87128e-05
196181	CGGGAGCTAGCCAGAAAGAGAAAACCGAAACAAAGAGAAAGAGGCAGAGAATGGCCTCTAAACT	-7.91511	4.05173	2.68962e-15	5.91388e-13	-2.75813	4.84253	2.03014e-06	0.000230931	-2.57777	4.98717	5.66118e-05	0.00155411	-5.9952	4.54026	1.12252e-08	1.20895e-05
158719	CGGCGTGTATCAGTGATTAGAGAAATGCCTTTCCCATGAAAGTTAAAGGTGAAAGTCATCATGT	-7.84993	4.87794	4.0132e-18	4.34649e-15	-2.82494	6.17226	4.03055e-08	7.92596e-06	-3.02792	5.87645	7.40754e-06	0.000281591	-6.62325	5.32032	5.154e-07	0.000286188
119277	CGGCATTCATGTTATTAGAATGTCTGCCTATACGACAACTCGTATCATATAACTAGGAACTTAT	-7.82651	4.83086	3.55208e-17	2.28262e-14	-3.68772	5.70112	9.39734e-08	1.67887e-05	-4.78233	5.81898	9.32281e-08	6.86716e-06	-6.36615	4.92474	1.04895e-06	0.000515772
18863	CGGAAGAGTTTTCGTTAATGTTTAATTTGGAATTTAGCTCTTCAATATGGGTGGTGAACTCGTC	-7.73714	3.9154	1.22618e-15	3.13906e-13	-2.82839	4.78213	1.58067e-07	2.66047e-05	-2.9966	4.76084	9.80332e-06	0.000357469	-5.7241	4.60891	4.06074e-06	0.00163755
121097	CGGCCAAAGCTTAGGAATATTTTTTCGTTAGCACATCTTCAACCAACTTGTTGAGTTTAGTATA	-7.71666	3.87029	1.66488e-12	1.77404e-10	-1.7747	4.49474	0.00153018	0.0359277	-6.75657	4.29732	6.19701e-07	3.47378e-05	-5.79697	4.81486	2.01858e-06	0.00090515
259749	CGGTAATTTGTTGGCTCTATGTTCAACTTTTATCCAGAGATTAAATGCTTCGCTCTAATAGAGT	-7.45013	3.66346	1.02098e-13	1.39822e-11	-2.58772	5.27531	2.28894e-07	3.67491e-05	-3.04568	5.16987	2.25616e-05	0.000717976	-5.57616	4.47843	3.30429e-05	0.00931908
242920	CGGGTCGAGACTTAACCAGTGTGGTCTGAATTAGATCGGAAGAGCGGTTCAGCAGGAATGCCGA	-7.35729	3.60638	2.87747e-14	4.56927e-12	-3.49146	4.29747	1.92451e-09	5.3281e-07	-7.11062	4.31937	5.1005e-09	5.54881e-07	-5.74534	4.56965	9.30083e-06	0.00327953
112093	CGGCAGCTCCTTCCTCTTTCGCACACCAGGTCTGTCCTCCACGATTTTTTTTTTAATTGTTTAG	-7.35647	3.5689	2.47354e-13	3.10814e-11	-2.51393	4.49444	2.62696e-05	0.00191828	-7.05282	4.35662	3.95045e-08	3.27665e-06	-5.52507	4.39582	7.21598e-07	0.000377454
299649	CGGTCTTTGAAATATGTTGGGTGGAAGCCGCCAGAAATAGGCTGGGTGGTAGTGAATTAGATCG	-7.13187	3.38603	2.10716e-17	1.54861e-14	-1.88866	4.21595	0.000773198	0.0224752	-2.69013	4.3194	0.000285682	0.00600458					-2.30285	3.9805	0.000216671	0.0308978
94141	CGGATTGGGCTTCTTCTTGCTGGATTCGGACTCGCGGGTATAATGCAATACTTGTTTTATGCAT	-7.10998	3.36924	4.89353e-13	5.75808e-11	-2.29558	4.44028	6.00386e-06	0.000575358	-6.65864	4.12328	7.5526e-08	5.73023e-06	-5.45613	4.6934	1.45024e-05	0.00472566
251457	CGGGTTGCACCTTTTTCACGTGTTTTTTTATTGTTCACCTGCATGTATAATGCATGGCGTATAC	-6.8997	3.97853	4.9606e-12	4.8271e-10	-3.58462	5.03255	6.53631e-05	0.00380434	-2.53543	5.00829	0.000155729	0.00360584	-3.28981	5.27222	2.4672e-05	0.00734374
155743	CGGCGGGATTACAGTGGAGGCTGTTTATCCCCTGCTGCTCTTTGCAGTTAGGTTTCAGGCAGAA	-6.85735	3.18346	6.48652e-12	6.16449e-10	-4.81818	4.11436	2.84477e-09	7.50928e-07	-6.50999	4.16648	4.78606e-07	2.79004e-05	-5.11721	4.20395	1.95797e-05	0.00606946
349674	CGGTTTGCATAGCCATGGACAAGCAGGTGAATCAGGAACCTTGCGATAGAACAACCCTGAATAT	-6.83381	4.92273	6.43396e-33	2.25076e-28	-1.92418	5.64535	0.00103909	0.0275423	-2.85566	5.35959	0.00131329	0.0212917	-1.67936	6.18475	2.2882e-05	0.00691864
197129	CGGGAGTCGACGGCATTACTAGCAAACCAGGTATTGCTGCAAGTATCATTTCATTTTTCACTGT	-6.81554	3.993	3.0719e-14	4.82978e-12	-3.23936	4.90932	1.09167e-08	2.47637e-06	-3.34178	4.87669	8.46341e-08	6.30739e-06	-5.92237	4.95645	3.42094e-06	0.00141639
202451	CGGGATTTTATTAAATGGGTTCTCCAGAATATTGGCTTCTCAAAGGTGTGGATCTTGGTAATTA	-6.66337	5.12655	7.58883e-26	4.41065e-22	-2.22092	5.85316	3.79721e-06	0.000391875	-3.01714	5.65103	1.20785e-06	6.12225e-05					-1.75669	4.85521	0.000130838	0.0229622
129515	CGGCCCCGTTGTTGCCTTTTGAGTTTTGACTGTGGCTAAACTGGTAAGTCGAGCCATCACTAGG	-6.62632	3.85542	7.37006e-23	2.50314e-19	-2.14478	4.51484	6.15976e-05	0.0036339	-2.8879	5.28994	0.000257677	0.00550924					-1.89465	4.16555	0.000375562	0.0432619
21213	CGGAAGGAGCCCATCAATGGGTGGACGTGTTGCTGATAAAGGCAGATTGGTGGAACACAAAAGG	-6.4498	4.1834	9.54445e-27	6.95602e-23	-3.39279	4.33986	1.93121e-10	6.87968e-08	-3.02013	4.06759	7.66961e-05	0.0020015					-1.96924	4.48627	0.000318433	0.039151
275523	CGGTCAAAAATAACCTTTTCAGTTATCAATGATATTACTACTGCAGATAGTGGTAAAGGATCGA	-6.44234	2.90857	1.06378e-15	2.79803e-13	-1.91916	3.77711	0.00152399	0.0358496	-5.9599	3.63187	4.85914e-06	0.000196928					-3.04599	3.67879	1.69413e-05	0.00586296
98082	CGGATTTTTCAGGCAATTGATGTGGAACACAACGGTTGCATTTTGCCTGAGGAGTTATGGGATG	-6.42733	5.01096	6.20875e-17	3.40994e-14	-3.23277	5.77995	1.22867e-05	0.00104678	-4.46412	5.83393	1.59397e-09	2.03344e-07	-6.48585	5.16144	8.70512e-08	6.57467e-05
49191	CGGAGAAAGAAAAACATAGTAGACCCACAATTTTTGGACACATTGGTCGTTGCCCCTGTTTATT	-6.33545	3.49079	4.73081e-14	7.06642e-12	-1.78237	4.43718	0.000471726	0.0159862	-7.97343	5.04277	2.29876e-11	4.91575e-09	-5.43281	4.24855	1.27792e-05	0.00425359
143379	CGGCCTTTAACAAAACGGCCACTATATTGCAGGTGGAGCAAAATCAGAGCTGGATGACCCCTGT	-6.23754	2.72068	2.86926e-13	3.54678e-11	-2.38304	3.68406	0.000171795	0.00792601	-6.65837	4.29171	5.32579e-08	4.24762e-06					-2.76427	3.49564	2.59866e-05	0.00815799
139756	CGGCCTCGACAACCGTTCTGTCAAGCATCGGAATTAGATCGGAAGAGCGGTTCAGCAGGAATGC	-6.20919	2.70141	2.77462e-11	2.36855e-09	-2.60541	3.41471	0.000165238	0.00770537	-5.75557	3.42407	4.20476e-05	0.00121372					-2.63017	2.95082	0.000199906	0.0293739
91340	CGGATTCCAACGGGGATTCTGTCGAAAAGTTGGAATTAGATCGGAAGAGCGGTTCAGCAGGAAT	-6.12435	2.66529	1.64341e-11	1.45731e-09	-4.89908	3.24013	0.000231435	0.0097958	-5.65541	3.69466	4.83824e-05	0.00136246					-3.25274	3.0486	4.8972e-05	0.0134035
282891	CGGTCCAAATATCATTGGCTGGTGCTTGTGATCATGTGCCTGCGAAACGTTTGCTCTCCCTTCT	-6.0119	3.33259	4.11402e-20	7.9513e-17	-2.77949	4.1437	2.22691e-05	0.00168967	-2.29072	3.58339	0.000988855	0.0168511					-2.58281	3.14313	4.39428e-05	0.0123435
269696	CGGTAGTTTGATCTAAGCCTTTAAATGTTTTTAACATGGTAAAAAAGAAAAAGAAAAACTTGGT	-5.89725	2.53414	2.43903e-09	1.47823e-07	-2.72742	3.56666	0.000358722	0.0132279	-6.62116	4.09721	1.71365e-07	1.15629e-05					-3.29518	3.1849	0.000148736	0.0249476
144604	CGGCGAATCCCATTCTCCGTTCACAGAAAATCCGCCATCAGAGGAGGTATCAGAGTCCGTTTCT	-5.79085	5.18079	4.92488e-14	7.29093e-12	-1.55606	5.25492	0.00097445	0.0263819	-3.34798	5.66991	1.06487e-06	5.50146e-05	-2.08305	5.14435	0.000197991	0.0383591
299712	CGGTCTTTGAAGTATGTTGGGTGGAAGCCGCCAAAAGTAGGCAGGGTGGTAGTGAATTAGATCG	-5.66848	3.57713	2.38584e-12	2.46348e-10	-3.05594	4.06945	1.61307e-07	2.70852e-05	-3.08463	4.14398	0.000180767	0.00409214					-2.49742	3.98913	6.69843e-05	0.0155426
324073	CGGTGTGAAATAGATAGAGCAGAAAAGCCATCATTTGGTGAAATGGCTTGTCATATTCCGCTGA	-5.63972	3.07912	4.415e-10	3.04151e-08	-3.28313	4.55868	4.42241e-09	1.09657e-06	-3.88209	4.59967	2.32169e-08	2.06623e-06	-5.01734	4.6448	0.000261092	0.0467716
178895	CGGCTTCGACAACCGCGAGTCAGTTATTTTGCATTAGAATTAGATCGGAAGAGCGGTTCAGCAG	-5.53702	2.2499	2.39081e-08	1.17649e-06	-2.59898	3.27342	0.00133366	0.0327045	-5.06176	3.41169	0.00165444	0.0257921					-4.72982	2.75091	0.000109642	0.0203524
261456	CGGTACCCTCTTTGTAACGGTCCGACCCGTTCGGCACTAGGATCCAGATCGGCTTAAGGCCGCC	-5.40681	2.92122	1.15869e-08	6.11465e-07	-3.0864	3.69834	2.59298e-06	0.000284021	-3.41491	3.64253	0.000323905	0.00667215					-2.41155	3.68431	0.000189865	0.0284978
37825	CGGACCGCTATCGGCACTAGGATTTAGATCGACTTAAGGTCGCCG	-5.13155	3.14062	1.73421e-13	2.25695e-11	-3.00163	4.14268	6.63491e-07	8.99687e-05	-2.96668	4.14011	7.5483e-05	0.00197531					-2.54696	3.65567	3.22625e-05	0.00971818
138474	CGGCCTATTTAGAGGCACCACAGGACTTCGTGACTCAACTCAAGGGCTAGTGAATCAGCTTAAT	-5.09177	3.12418	3.42115e-10	2.40757e-08	-2.91866	3.86554	1.74261e-05	0.0013895	-2.50273	3.84653	0.00366831	0.0498453					-3.99622	3.58961	4.37613e-06	0.00188707
54230	CGGAGATAGATGAGGCGGAGGAACAAGGAGAGGCCATGCAAAGCAAAGGATCATATGGGAATTA	-5.01722	4.99763	4.58784e-11	3.77811e-09	-1.29892	5.70602	0.00121715	0.0307706	-2.52787	5.96432	8.70562e-05	0.00222402	-2.12427	6.23448	0.00016284	0.0331147
38477	CGGACCTGACTCCGCTCTTGCCGATGAGGCGATCAAAAAACTCACCGTATGGTTTTCTGTTTTG	-5.00554	4.72415	6.01679e-11	4.84871e-09	-2.93479	5.12684	1.16391e-05	0.0010018	-4.76943	5.29586	4.18581e-09	4.68074e-07	-2.51025	6.13606	5.44998e-07	0.000300749
260905	CGGTACCAACATTGTAGATCCCAACCTTTCCAGGCATTGCCTTTTCTAGGGCCTTCACATGAGC	-4.95486	3.01839	3.98857e-09	2.31432e-07	-2.74833	4.42016	8.92124e-08	1.60448e-05	-4.72124	4.60294	4.17688e-08	3.44318e-06	-4.81292	3.97476	3.12956e-05	0.00889598
5526	CGGAAACTTGAGGTTGAATCGGGTTCTACCTTCTGGGAGAATTAGATCGGAAGAGCGGTTCAGC	-4.95015	3.76492	1.03601e-07	4.43058e-06	-2.80287	4.20179	9.50148e-07	0.000120475	-3.26757	4.39805	7.18151e-05	0.00189439					-2.42046	4.10869	7.49438e-06	0.00298163
107669	CGGCACCGCCACCGCCAGGAACCACCGTCCGAACCTTGAACCTCTCGAGTCTCAAGGGAAATTG	-4.91957	3.8205	2.94597e-15	6.38126e-13	-2.7539	4.48826	1.01803e-07	1.80507e-05	-2.55722	4.50146	2.82591e-05	0.000869306					-2.18671	4.09574	6.7799e-05	0.0155426
298390	CGGTCTTTCTCTTAACATAACATATCATAACGTTCCAATGTGCCAGGGACGTAGAATGGGTACA	-4.91785	3.04911	1.01208e-08	5.3922e-07	-2.31747	3.44089	0.00184537	0.0407157	-3.12916	3.60538	0.000735258	0.0132119					-2.66078	4.10713	0.000123682	0.0220909
313206	CGGTGCTCCTCCGATTCCCTTGATCGGTGACTGGTCCCGAACCAGCTGTTCTTCTGGAATTAGA	-4.86173	1.95955	3.43092e-06	0.000101783	-2.99152	3.96901	2.79442e-05	0.00200172	-3.40927	3.80023	0.000146338	0.00342664					-4.36383	2.25104	0.000437378	0.0477402
153166	CGGCGGATGTTGATCACTTTCAGTCAATTTCATCTGGGAATGGATTTTCTTGTGGGATTTTGAT	-4.82234	3.8832	4.85582e-11	3.97912e-09	-2.34882	4.38049	3.02473e-05	0.00212363	-2.5121	5.26637	0.000390165	0.00780674					-1.885	4.0623	0.000104009	0.0196298
232999	CGGGTAGAATGTCAGCTGATGTGAGGGATGTAATACCCG	-4.80909	2.96504	2.9214e-08	1.40885e-06	-3.79327	3.53292	1.51707e-05	0.00123675	-5.80702	3.70237	2.27882e-05	0.000723997					-3.53644	3.05563	0.000178904	0.0276475
161350	CGGCTACATTATCGTCGAATTATCAGGAAATGTTAGATTTTTCTCTACCTTCTTACAATATAAA	-4.80664	2.9551	2.45522e-08	1.2048e-06	-2.42431	3.6197	0.000548867	0.017692	-3.18041	3.50605	0.000527587	0.010029					-2.46096	3.3468	0.00023335	0.0324353
299467	CGGTCTTTCTCTTATCATAACATAACATTCCAATGTGCCAGGGACGTAAAATGGGTACAACCTG	-4.65625	2.37668	5.8422e-09	3.27839e-07	-3.50277	3.62999	2.28227e-06	0.000254829	-3.50071	3.68456	5.13218e-05	0.00143239					-3.24451	3.65569	8.89794e-05	0.0178325
230112	CGGGGTTGTATACAATACAAATCTGCTTTGCCGACCTATCTTTATTCCATTGAATCCGTTAGTG	-4.6365	2.83478	2.69615e-10	1.9403e-08	-3.55211	3.28611	4.56918e-05	0.00290305	-5.17039	3.10458	0.000807682	0.0142562					-2.50303	2.56489	0.000214748	0.0307164
207669	CGGGCCCAATTAGGAATCTTTCTGGAACATTGAGCGAATTAGATCGGAAGAGCGGTTCAGCAGG	-4.5927	5.03599	1.35781e-07	5.64597e-06	-1.91662	5.60683	0.00169121	0.0384406	-2.66433	5.79143	0.000413812	0.00819585	-2.38108	6.00788	2.29244e-11	6.75388e-08
264442	CGGTAGATTGAACCAAATTGTTATAGAGTTGAGAACATAATCTAAGAACACAAGACGTATCAAG	-4.53096	4.81231	1.12351e-07	4.75942e-06	-2.83095	5.27943	0.000765987	0.0223376	-2.62412	5.91328	1.17371e-07	8.36124e-06	-2.1004	5.93255	0.000118092	0.0256852
197813	CGGGAGTTCATACTCCAGTGGTACCGTGTTTCTTTATAGACTAGAGTTTATGTGTTGTTATGAC	-4.50302	2.37685	0.000118288	0.00226072	-3.5924	3.37047	0.000113309	0.00579827	-5.62703	3.65705	4.73905e-05	0.00133999					-2.65612	3.33148	0.000129298	0.0227727
35466	CGGACCATAGTATTGAAGGAGATAATTTTTGGGCAGGGGAGTCTCAGGCTTAGCAAGGAAGAAT	-4.26496	2.1982	6.04077e-06	0.000168531	-1.82531	6.00059	0.000602544	0.0188636	-2.4127	5.2497	0.000287184	0.00602852	-2.66908	5.92648	0.000107244	0.0239297	-2.63329	5.0967	3.39401e-05	0.0101017
283346	CGGTCCACAACTTTTTCTTTTCGTTAGCTTAATGAGTTTTGGTTTCTGTTTTTAAGGAAAATTT	-4.21825	3.42994	2.31102e-07	9.12267e-06	-1.87926	4.2045	0.000523998	0.0171482	-3.31652	4.81198	5.11769e-06	0.000205473					-1.83143	4.40794	0.000268083	0.0354188
46027	CGGACTTCCATACCATGACATACAGTACCATATCACATCATATCATATGAGGACTAAAGGATCA	-4.10271	3.20851	3.30528e-07	1.25695e-05	-1.81322	3.55885	0.00242599	0.048748	-5.45472	3.51506	0.000194723	0.00435103					-3.6419	3.30809	3.75212e-05	0.0108266
289359	CGGTCGTTCTGTTACCGATGGGACAATTGGGCTTATGGAAGGAGAAGACTCCATCCTCCCGCAT	-4.1007	4.80483	8.64279e-19	1.23407e-15	-2.39809	5.19887	0.00049296	0.0164916	-5.54054	3.52281	0.000101997	0.00254448					-4.19004	4.9076	8.00353e-20	3.58844e-16
45915	CGGACTTCCATACCATATCATGCCCTATCATCATCATATCATATCATATGAGGACTAAAGGATC	-4.0245	3.7389	6.72781e-06	0.000185261	-2.78665	4.14535	1.71188e-05	0.00136984	-2.40193	3.89665	0.0022096	0.0328486					-2.73047	3.45652	2.35146e-05	0.00755836
31796	CGGACAATGGCCTTCGTTTCTGGACCTTACACTCGCGTATTTCAAACCTTATTTTGAAGGTCCG	-3.98238	4.05183	9.58871e-06	0.000253543	-2.71914	5.38557	4.19776e-09	1.04678e-06	-2.3616	5.32278	0.000220388	0.00482982					-2.06282	4.5192	3.39192e-05	0.0101017
119960	CGGCATTGTATCTTCTCGACGAGATTAACAGGTTAGTCTCATATCCTTCCTTTGAAATAAACGA	-3.2658	3.29288	2.79698e-11	2.38531e-09	-3.61232	4.06659	6.54342e-08	1.21666e-05	-2.75843	4.07044	8.06334e-05	0.00208583					-2.71912	3.57889	6.36354e-06	0.00257874
261450	CGGTACCCTCTTTGTAACGGCCCAAACTGCTCGGCACTAGGATCCAGATCGGCTTAAGGCCGCC	-3.02949	4.93675	2.99331e-10	2.13439e-08	-1.75871	5.29232	0.0022097	0.0458535	-3.30763	5.46689	5.40723e-08	4.3019e-06					-2.07846	5.25005	2.75442e-07	0.000167817
226499	CGGGGGTTCGAGACGGGCGCGCCGATCGTTCTGTTACCGATGGGATAATTGGGCTTATGGAAGG	-2.40229	4.05921	0.00136818	0.0178298	-2.42202	4.92162	4.41068e-06	0.000443978	-2.38779	5.15161	2.28751e-05	0.000726218	-2.39433	5.15743	3.90107e-05	0.010714	-2.99622	3.47026	1.28971e-06	0.000674192
143680	CGGCCTTTTCTCCTCCG	-2.32361	2.45324	0.000580901	0.00872385	-2.1985	3.46061	0.00251196	0.0499134	-3.2103	3.62948	0.00119561	0.0196996					-2.55707	2.94446	0.000308355	0.0383901
154545	CGGCGGCGAACCGCCCACGTCGCAGCGATCCGAACACTTCACCG	-2.26359	4.70172	0.000164053	0.00298718	-2.58991	4.99358	0.000384358	0.013875	-1.68544	4.00397	0.000707029	0.0127923	-2.76078	5.67899	8.49015e-08	6.4396e-05	-3.73815	5.93276	4.55721e-19	1.83189e-15
45708	CGGACTTCCATACCATACCATACCGTATCATATTACATCATATCATATTGAGGACTAAGGATCA	-1.80973	4.65386	5.82532e-07	2.09117e-05	-1.74475	4.66638	9.87262e-05	0.00522073	-2.45868	5.045	2.4348e-06	0.000110401					-1.78819	4.40756	5.00431e-05	0.0136301
11238	CGGAAATGGGGAAGAAACTCGCCCATTTTCGGCCATGGAGCTTCTTATAGGGGCTGGCCAGGCC	-1.79417	3.81615	2.20666e-06	6.87028e-05	-2.77192	4.22214	3.85797e-08	7.62926e-06	-2.81034	3.49644	0.00291727	0.0414082					-1.53173	4.38025	0.00017141	0.0268452
131849	CGGCCCTATTATGGGCACCACAGGACTTCGTACTCGGAAGGCTAATGAATCATCCTAATGTCCA	-1.76737	5.29171	1.8164e-08	9.1652e-07	-1.97808	5.58253	0.000145119	0.00699639	-2.4133	5.48932	1.34826e-07	9.40865e-06					-2.06435	5.2714	8.24788e-08	5.57919e-05
194356	CGGGACTTCAACGGGTCTTACAAGCTCATAAAAAAAAAAAGCAATTCTTCACGTTTGCCTCAGA	-1.69032	3.70074	0.000585668	0.00878263	-2.51628	4.00889	0.000123128	0.0061855	-4.30119	4.41682	1.20932e-07	8.56762e-06	-2.35428	5.32864	1.43485e-06	0.000671263	-2.46129	3.95824	2.77907e-06	0.00129241
47285	CGGACTTTCATACCATACCATACCGTATCATATTACATCGTATCATATTGAGGACTAAGGATCA	-1.68273	4.59449	1.83461e-05	0.000448838	-1.6199	4.92528	0.00175855	0.0394434	-2.60543	4.61428	4.34902e-07	2.56788e-05					-2.3758	4.14038	4.49608e-08	3.25541e-05
47271	CGGACTTTCATACCATAACATACCATATCATATCGCATCGTATCGTATCGAGGACTAAAGGATC	-1.61576	4.28542	3.7552e-06	0.000110216	-2.09215	4.60582	4.80869e-08	9.22904e-06	-2.89981	3.87487	1.46948e-05	0.000502031					-1.78188	3.86412	0.000219092	0.031096
297720	CGGTCTTTCTCTTAAACATAACATATCATAACATTCCAATGTGCCG	-1.50604	4.38589	0.000155206	0.00285327	-2.11771	5.04718	2.28254e-07	3.66798e-05	-3.43976	4.62062	1.94002e-07	1.28382e-05					-1.741	4.29858	0.000208214	0.0300895
192965	CGGGACGTAGAATGGGTACAACCAGTCTTTCTCTTAACATAACATATCATAACATTCCAATGTG	-1.48714	2.62489	0.000777999	0.0111332	-3.00886	3.60961	3.87177e-05	0.0025589	-2.4101	3.78094	0.00350582	0.0480499					-2.17611	3.34277	0.000242263	0.0332311
4486	CGGAAACCTGGTCTTACTATACCTGCCAGGCCGTAGAATGGGGTCCTGGACTTCCTATACCTGC	-1.48098	5.20061	0.00067247	0.00984173	-1.48655	5.49299	4.83158e-05	0.00303142	-2.38202	5.28816	1.35427e-07	9.44871e-06					-1.70814	4.56631	0.000460651	0.0491604
95022	CGGATTTAGGTGGTTGCTGTGTTAAGATCTGAACCTCATGCTGACTCAAGATGGATATTGTTTC	-1.45215	4.76764	2.56609e-08	1.25252e-06	-1.30681	5.25899	0.00118758	0.0302469	-1.4426	5.03313	0.00032897	0.00675963					-0.980247	5.03896	0.000154273	0.0254082
91333	CGGATTCCAACGGGGATTCCGTCGGAAGGTTGGAATTAGATCGGAAGAGCGGTTCAGCAGGAAT	-1.44995	4.23372	0.000236137	0.0040709	-2.11933	4.80943	8.15858e-08	1.48353e-05	-2.01677	5.12908	7.65043e-06	0.000289279					-1.49597	4.32966	0.000362671	0.0422917
321655	CGGTGGTGTTCGTTATGTGGAAACTGTGGGATGACTTTAAAGTTGAAACCGTGTACACGCCGCG	-1.33607	4.35443	2.20436e-06	6.86396e-05	-2.19852	4.70197	1.83581e-07	3.02192e-05	-3.09651	4.73404	3.80444e-09	4.31095e-07					-1.21831	4.39569	0.000253498	0.0341367
356343	CGGTTTTGATTATATGTCATCCCTTGATGCAATGTCTGGTTATCATCGAATTAGATCGGAAGAG	-1.25775	4.8361	1.82516e-05	0.000446745	-1.72832	4.77868	0.000587777	0.0185633	-1.87293	4.81398	4.30139e-05	0.0012369					-1.54392	4.41696	0.000117182	0.021333
132061	CGGCCCTATTATGGGCACCACAGGTCTTCGTATTGCCCGACCCTATTATGGGCACCACAGGACT	-1.25434	4.76429	0.00104483	0.0142604	-1.68499	4.99587	0.00234345	0.0476145	-4.34162	4.95198	2.52247e-13	9.71432e-11					-1.64169	4.65342	0.000324862	0.0395115
54265	CGGAGATAGTGCCAACAAGATATGATTCTCTGCTATAATTGCAAAGAAAGATTGACAAATCCAT	-1.24789	5.16571	4.88194e-05	0.00105656	-1.35407	5.46035	0.000289327	0.0114708	-2.21126	5.48803	2.56442e-08	2.24613e-06	-2.7047	5.21055	0.000210927	0.0398475
310441	CGGTGCCATTGCCTCTATTTCTCGCCCTGATCTCTTCTCTAAACTCATCTTGATCTGTGGCACT	-1.19246	5.15676	9.69304e-06	0.000255915	-1.53461	5.27131	0.000725286	0.0214601	-2.34117	5.37632	5.27426e-07	3.0221e-05	-2.52319	5.49194	4.53435e-06	0.00180204
260171	CGGTACACCCTGACGGCCCTAAGCAAGTCTTGGGACCAAACACCGTGCGAGTTTTCCCGTCTCC	-1.1739	4.54934	0.000137207	0.00256608	-1.41907	4.83331	0.000266234	0.0108031	-2.00029	4.8789	1.6032e-07	1.09104e-05					-1.29149	4.59763	0.000292461	0.0370844
116205	CGGCATCCTTTTGATCACCCGTTTCCTTCGATGGATCATCTTTAGCTGCCTTTTCTTGATCCCG	-1.13743	4.20203	9.52922e-05	0.00187878	-1.32786	4.54297	0.000826522	0.0235045	-2.58815	4.46452	1.12007e-05	0.000399855					-1.38784	4.3053	0.000323042	0.0394049
67585	CGGAGTGCAGATTAGTTACTGCATGACCAGAACTACTAGTCGCTGACAAGGCCCG	-1.1181	4.79339	0.00178102	0.0222024	-1.17592	4.70051	0.00104239	0.0276112	-2.41838	4.5716	2.38298e-06	0.000108574					-1.40751	4.38171	0.000131324	0.0229802
109915	CGGCAGAAAGTAGAAAGCAATATACACCTGCCGATCATAATATAGCCATAGCTCGGAACTTGAT	-1.1027	4.18733	0.000610742	0.00909292	-1.87128	4.50605	3.0375e-05	0.0021303	-1.65222	3.90343	0.00139109	0.0223258					-1.31403	4.5404	4.42611e-05	0.012413
297847	CGGTCTTTCTCTTAAACATATCATAACATAACATTTTCAAAGTGCCG	-1.0827	4.3707	0.000206604	0.00363997	-2.0658	4.78521	0.000138824	0.00677558	-1.40719	4.22313	0.000961629	0.0164563					-1.6969	4.44924	8.8527e-07	0.000482989
257040	CGGTAACTTTGCAAAAAATTGAACAATCAAAGATAGGATTGATAATTTTCTCGGAAAACTATAT	-1.06961	5.64108	5.15867e-06	0.000146326	-1.57762	5.64151	0.000562884	0.0180216	-1.25814	5.93808	0.000554337	0.0104435	-6.19516	5.00763	6.04598e-07	0.000327056	-0.810599	5.439	0.000418712	0.0464036
246882	CGGGTGCCATTTATGTTTATTTGAAGAAAAAAGAAGGGTGAATTAGATCGGAAGAGCGGTTCAG	-1.05064	5.6052	0.000101114	0.00197501	-1.56779	5.87567	0.000241856	0.0101043	-2.27243	5.75457	3.78499e-07	2.27804e-05	-2.25257	5.80395	0.000126472	0.0270457
57416	CGGAGCCACGATGATGATGATGATGATGATGATTAGGTACTACTCCTGCACCACCTGTCCCACG	-1.04472	5.63751	0.000979552	0.0135336	-1.65797	5.66115	1.57925e-06	0.000185673	-1.95568	5.69098	3.83328e-07	2.2995e-05					-1.43509	5.54823	3.54984e-05	0.0104148
62947	CGGAGGGACGAAATAAAGATTTTCATCAACAAACTCTATAGTGTCTCGAGCCATGATTTTGCTA	-1.04078	4.97842	0.000869013	0.0122256	-1.26249	4.60188	0.00160527	0.0370988	-3.27633	5.32061	2.37261e-13	9.21511e-11	-3.03386	5.93546	5.27372e-08	4.44445e-05
84556	CGGATGCTTTTCATCATATTAAATTTCACTGGCTACATTAGCAACAAAGAATGAAAGAAGATCC	-1.02147	5.02274	0.00195596	0.0240259	-1.07243	5.57277	0.000200508	0.00887124	-2.03575	5.36188	1.27041e-06	6.38738e-05	-2.50029	5.40189	0.000199599	0.0385868
138959	CGGCCTCCATCTTATGGGATGTAGAATAATTGAATTATTATTAGCAGTGATCATCTGTATTTCA	-1.01806	5.89229	2.42033e-05	0.000572593	-1.87899	6.02893	1.64982e-07	2.75968e-05	-1.50383	5.91947	4.76949e-05	0.00134696					-0.910029	5.98322	5.66392e-05	0.0150059
108710	CGGCACGTACTTGGATCGAAGATAAATTCAACTAGAATTAGATCGGAAGAGCGGTTCAGCAGGA	-1.00219	5.81741	1.74723e-05	0.000430289	-1.14024	6.08172	0.00101718	0.0271416	-1.46673	5.82619	0.000654254	0.0120043	-1.38548	5.64809	0.000262822	0.0470091
229318	CGGGGTTCCGAAAATGAAGATCATTGACAAGATAAATGCAGCTACTGGAGGAGTTGGACTACCA	-0.970653	5.54682	0.00301784	0.0341066	-2.4559	5.6317	5.63015e-05	0.00340428	-2.75679	5.07351	4.00354e-11	8.01578e-09					-2.9347	5.41825	1.46705e-07	9.90494e-05
270462	CGGTATACAAGGTCTGGCAGACCGACAGAAGCAGTGGTGATGGTATGGCCATGACACATGGGAT	-0.944283	5.83816	0.000202947	0.00358435	-1.38036	6.05652	0.000246503	0.0102292	-1.64383	5.98694	5.34282e-05	0.00148153					-1.03612	5.89818	3.68315e-05	0.0106902
156306	CGGCGGTATCCCAAATCTGAGCCTTGACGACCTTATCATCGACGTGGATGCTGCGGGTGGCGAA	-0.89862	6.07773	0.00118353	0.0158238	-1.42381	6.38904	0.000364829	0.013389	-1.62797	6.10011	2.00673e-05	0.000651682					-0.844416	6.31764	0.000151047	0.0251423
150503	CGGCGCGCTTTTGCCACACCCCAATGTGGGAATTAGATCGGAAGAGCGGTTCAGCAGGAATGCC	-0.838133	6.14734	8.05958e-05	0.0016304	-1.36933	6.35405	0.000112881	0.00578144	-1.23674	6.15993	0.000702872	0.0127283	-1.60941	6.3211	2.43599e-06	0.00106682
211044	CGGGCGTGTCACCGTGGAGCATTGTTGTGAAGATGAATGAAGGATTGACATCAGGAAGAGTTCC	-0.777052	5.45502	0.00340045	0.0376527	-1.39835	4.86975	0.00123458	0.0310859	-2.46106	4.9511	2.78143e-07	1.74519e-05					-5.49364	4.383	3.13997e-05	0.00891204
325779	CGGTGTTAGTAAACCATTAATTGAACGGACAAGCAAGGCTGCTTCTGAAGTACTATGCAATAAA	-0.672608	6.14086	0.000546101	0.00827764	-1.86284	5.45015	0.00083317	0.0236457	-5.86209	5.43471	3.08677e-27	5.05447e-24	-6.31836	4.88374	5.47229e-07	0.000301513
79481	CGGATCGGTCCAAACTTTATTTGAATTCTTGGTGCGGAACATAAAAAAATGAATTAGATCGGAA	3.21202	6.51983	0.000616945	0.00917263	4.4521	6.95988	2.59296e-06	0.000284021	4.82557	7.66257	5.78233e-06	0.000228011					3.58673	7.27205	0.000400395	0.0450655
29025	CGGAATTCCAAGTGACATTCTTCCTTCAGAAGCTAAAGTTGAATGATCGAAGTCTCCTTCAGGT	5.3854	2.37908	0.0012513	0.0165639	5.74567	3.24493	5.57817e-05	0.00338098	4.33475	2.61416	0.00337422	0.0465363					4.7226	3.53561	0.000157692	0.0256689
338422	CGGTTCTTTCGGAGGATGGATCTATAAGAATTCACCTATCCCAATAACAAAAAAACCTGACTTG	5.50753	3.55466	0.000825654	0.0117155	6.23711	3.51001	3.14144e-05	0.00218506	4.00646	2.64967	0.0026794	0.0386037					5.46313	3.94924	5.88519e-05	0.0153824
144694	CGGCGAATTCATTGGAGTGTACTATAGCGAGGAATTAAAATATGCAAGAGACATAGGGTACACT	5.98425	3.53307	1.18632e-05	0.000305649	4.34688	3.9258	0.00041842	0.0147325	4.79971	3.63411	3.08497e-05	0.000936118					4.71117	4.45639	0.000248724	0.0337146
13349	CGGAACAGGGATATCGTCGATCAAGCCATACTCGATTAGCCAATTAGTGTTTTCTGGGGATGCC	-8.90918	4.90703	6.51516e-20	1.21881e-16	-2.81678	5.59698	0.000322235	0.0123053	5.06592	2.98115	0.000136617	0.00323862	-7.1285	5.35978	1.03992e-13	1.02976e-09
176138	CGGCTGTTAACTGATTTTAACCTACTTGGTAGATTTGATTCATTCTGAATTAGATCGGAAGAGC	-8.75715	4.76681	5.97735e-18	5.87367e-15	5.41661	2.92995	0.000238092	0.00998302	6.21077	3.41972	5.21562e-05	0.00145261	-6.71192	5.3603	9.33704e-08	6.89133e-05
349109	CGGTTTGAGGATAGATTCGGTAGTTTAGATATTTTAGGAAGTTTAGTTTCTTACCGACAGTGAC	-8.12988	4.23545	1.35559e-15	3.4043e-13	5.03396	2.54294	0.000498093	0.0166144	4.14261	2.96587	0.000243118	0.00524554	-6.02268	4.87932	1.03564e-07	7.45839e-05
143768	CGGCGAAAAGAGGGAGGAAAGGAAGAGGGTTCAGGAGTGCGATGAACATGGGCGGACCAGCTCG	-7.36937	4.42794	8.95826e-16	2.44448e-13	4.81888	3.14071	0.000461774	0.0157922	5.50387	2.76045	0.00108272	0.0181467	-5.89718	4.52184	7.46144e-06	0.00271141
62950	CGGAGGGACGAAATAAAGATTTTCATGAACAAACTCTATAGTGTCTCGAGCCATGATTTTGCTA	-6.95612	5.06084	1.25087e-26	8.9303e-23	-2.11654	6.13699	0.00142309	0.0341705	5.46639	2.60569	0.000760088	0.0135679					-2.1015	4.41618	0.00046666	0.0496194
245053	CGGGTCTCCTGGGTGAAAGCCAGATATCCTAACCGCTGGACGACAACGGATTCTTGCTGTGTAA	-5.54498	4.51499	1.69495e-14	2.85525e-12	5.74434	3.36317	1.61631e-05	0.00130705	5.36792	3.20668	2.58676e-06	0.000116069	5.65516	4.90405	0.000205793	0.03912
37969	CGGACCGTTTTCTCCATCTGCTTAAACTCTATCGGATCTAAGATGATCCTGTTCATACCGACTT	-5.00231	4.83302	5.08571e-11	4.15098e-09	-3.67669	5.56781	1.69861e-08	3.66181e-06	-3.76646	5.77438	1.39194e-06	6.90286e-05	5.44321	4.69442	0.000211923	0.0399722
28147	CGGAATGCTAAGCTACAAGCTCAGCAACAGGAAAGTCATGATGATTTGAAAGATGTACAAGAAG	-4.97869	4.89506	1.79733e-10	1.33238e-08	-3.76716	5.41055	3.42777e-10	1.15775e-07	-2.91918	5.8705	6.91194e-05	0.00183703	-6.68951	5.07205	3.15746e-11	8.52716e-08	5.32416	3.23478	0.000191397	0.0286414
67	CGGAAAAAAAAACTGCTACTAAAAAAAAGGCCATGACCTCATTATGATCGTTACAGATCTTGGA	-4.97829	4.26489	2.40345e-10	1.74437e-08	6.13736	3.60979	2.22716e-08	4.65274e-06	5.37872	3.28426	2.18781e-05	0.000700187	6.21555	5.26938	3.11283e-05	0.00888453
217725	CGGGGACAACGGTCAACCGCATCGCACCATCATTGCGCGACACGTAACCACATTGGTGGCTCGA	-4.65439	5.17397	2.25782e-08	1.11629e-06	-3.1423	5.45059	0.00019004	0.00854574	4.48302	2.79796	6.74922e-05	0.0018012	-2.14264	5.64626	2.71728e-05	0.00793991
138806	CGGCCTCATCAGCATCGGATTTCTATGAAAAACCCATTCTTCTTCACTATTCTCTCTATCTTTC	-4.63926	4.90158	3.35079e-07	1.27274e-05	5.60527	3.04925	0.000265774	0.0107907	5.7205	3.64713	1.95127e-08	1.77878e-06	4.22232	4.94891	2.88186e-05	0.00834557
191144	CGGGACATCATGGTTGTGCTTCCCTTCGTAGGTTGTGATCACTGCTCTGAAATCATGAGATGCT	-3.69358	1.44695	0.00127948	0.0168827	-2.60376	4.78829	0.000755378	0.0221034	5.24254	3.34837	2.13514e-05	0.000687113	5.63325	4.89999	0.000193974	0.0378069	-2.09674	4.48552	1.75219e-05	0.0060253
188622	CGGGAAGGATGAAGAGTGGTCCAGCCCACACAAAAGGAAGTCAGCAAACACGGCTCAACGTAAT	-5.37929	5.14163	8.08365e-14	1.13296e-11	-2.79207	5.43383	2.30297e-06	0.000256733	-1.84366	5.59422	0.00169107	0.0262791	4.51035	4.981	1.9411e-05	0.00602241	-1.96002	5.01619	0.000347193	0.0412075
154648	CGGCGGCGAACCGCCCACGTCTCCGCGATCCGAACACTTCACCG	1.47707	4.41182	0.0028344	0.0323732	2.23436	4.62745	0.00188924	0.041341	-2.16583	3.81609	0.001908	0.0290585					2.30453	4.38376	0.000282118	0.036515
36080	CGGACCATTCAATCGGTAGGATCGACGGGCGGTGTGTACAAAGGGCAGGGACGTAGTCAACGCG	2.25505	5.19167	1.0705e-05	0.000279532	2.68039	5.47096	0.000433411	0.0151021	-1.80946	3.92537	0.00163438	0.0255256					3.07805	5.84887	5.75487e-21	2.75697e-17
177000	CGGCTTAGGGCATTTGCCACAACATTCGCCTTACCCG	2.5758	2.26698	0.00109592	0.0148382	-1.81664	3.66002	0.000377554	0.0136926	-5.16135	3.18282	0.000755746	0.013507					-2.27047	3.00166	0.000282793	0.0365477
156633	CGGCGGTGATGATAGCCTGCGCCGCCATGACTTTGTTGTATGTGGCTATTCTCTATGCTCCCAG	2.80917	4.831	0.00446323	0.0465727	-2.54477	5.34415	1.96223e-05	0.00152876	-1.61528	5.67013	6.13479e-06	0.000239741	-1.7235	5.53697	0.000110964	0.0244783
123279	CGGCCACCTATGCTGATCCAGAGGGCTCGAATTAGATCGGAAGAGCGGTTCAGCAGGAATGCCG	5.34183	5.32798	4.19576e-12	4.12646e-10	6.3596	3.85769	3.07026e-05	0.00214734					-6.94734	5.39594	1.90963e-11	5.97153e-08	6.47154	3.82393	9.89831e-05	0.0190095
302119	CGGTGAATCCATTCCCACCTAATTGCAATGACTTCAAACGTGTAAGATTATTGAATTAGATCGG	5.65159	4.43368	1.349e-08	7.01208e-07	4.48607	4.76689	0.00092245	0.025348	-8.42575	5.37069	8.13136e-28	1.37672e-24	-2.44585	5.6091	0.000112654	0.0247593	5.95881	3.55034	0.00021428	0.0306909
93789	CGGATTGGACACGGTTAATCAAGAATCAGAGCTCGGTCTAGTACAGTTTAACAATCAAAACCCT	6.12656	4.3634	9.91717e-09	5.29579e-07					-6.25853	5.72646	5.63953e-31	1.32902e-27	-6.52189	5.08419	2.06262e-07	0.000129226	5.61283	3.25414	0.000416436	0.0462488
282792	CGGTCATTTTTACCCACTTGCCAAAATAGACAGTAATCCTTGAATGCGATTCAAGAAGTGAATT	6.13121	4.84768	5.61164e-08	2.53597e-06					-8.70461	5.6031	2.94142e-34	7.89157e-30	-6.73471	5.33253	1.74966e-07	0.000113819	6.27938	3.37912	0.00015089	0.0251399
67198	CGGAGTCTCCAATTCTTCGCCAAATCGATGTACAACTCATGACAAGGAGAAACCCAACCCCAAC	6.27366	4.52182	5.36344e-09	3.03259e-07	-2.43216	5.44769	0.000536637	0.0173999	-5.17624	5.59318	1.96777e-28	3.51958e-25	-6.61635	5.31499	7.58393e-10	1.13595e-06
216359	CGGGGAAAGTTGTCAGGCTCGGTAGACTGAATTAGATCGGAAGAGCGGTTCAGCAGGAATGCCG	6.46486	4.46366	8.30005e-11	6.52633e-09	-2.43729	5.1842	0.000258414	0.0105786	-9.01569	5.87021	1.02001e-30	2.28049e-27	-6.78482	5.21585	1.02394e-07	7.40403e-05
11891	CGGAAATTAGTGTTTTGGTGGGTCTGAGTTCTGAAGTGAATAGAGAATGCACAAAATGAATAAT	6.49975	4.18047	1.55686e-10	1.16573e-08	-2.61056	5.15507	2.7281e-05	0.00196986	-5.59342	5.29	9.20703e-22	9.58573e-19	-4.72761	4.94116	2.83109e-09	3.57887e-06
160074	CGGCTAACACATCACCTGCCATTCAAAAAACATGATCATTCTTTGATAAAAGAGAAAAGATCAT	6.67884	4.72459	2.52215e-11	2.17153e-09					-8.41619	5.29675	4.29951e-28	7.42366e-25	-6.72655	5.37486	9.3908e-11	2.01668e-07	5.41796	3.44274	6.81079e-05	0.0155426
230071	CGGGGTTGGTTGTTGCGGCCGCGGTGAGCACGCGGGGCGAGGGCGGGCCTCCGCACCG	6.76979	5.5053	4.40546e-14	6.62287e-12	4.91595	3.88861	0.000442328	0.0153145	-6.33933	3.96628	0.00322218	0.0448402	5.40812	4.53664	5.271e-05	0.0142126
121586	CGGCCAACTTCTAGCTTGGAACACTTGTCTTTCCACTGACGAAATCCAAAATATTTATTGTCAG	6.83275	3.09165	2.14837e-13	2.7379e-11	-1.74781	3.89331	0.000217299	0.00938157	-1.8821	4.18449	0.00121587	0.0199806	-5.26031	4.62234	5.30664e-06	0.00205178
318371	CGGTGGCTGTGGGCTTTAGTAAGGATAACATTTGTACTCCAAAGTAAATTGCAATCGGAATTAG	7.02347	4.46604	3.03492e-14	4.77595e-12	6.2611	3.69548	5.78676e-06	0.000556677					-6.47233	4.97639	3.5246e-07	0.000205761	5.01906	3.01851	0.000382037	0.0436762
340231	CGGTTGCCGACGGCCACCTTATAATTGATTACGTAATGGTCTGAATTAGATCGGAAGAGCGGTT	7.04708	4.58019	1.11442e-12	1.22479e-10	-2.86632	4.8562	7.63094e-08	1.39598e-05	-8.11759	5.1605	1.35897e-19	1.18199e-16	-6.45378	5.18477	3.5634e-07	0.000206492
28279	CGGAATGGACAGCTGTAGAAAAGACAGAGGAAGAGGTTTTGCCATTGAGAAGATCCCCTGAATT	7.08785	4.60671	2.61435e-13	3.26164e-11	-2.3814	5.69503	4.39593e-05	0.00282358	-2.11006	5.68867	0.000128769	0.00308099	-6.94239	5.52696	3.45985e-08	3.10676e-05
155231	CGGCGGCTTCATTCGCCAAACCAATGACCCTCAACCAAATCCAAACCCGAATTAGATCGGAAGA	7.10542	4.96682	8.63504e-14	1.20062e-11	-2.62577	5.81876	0.000518181	0.0170371	-5.07548	5.92183	2.66041e-21	2.68178e-18	-7.24267	5.60067	3.23223e-14	3.8408e-10
17371	CGGAAGAAGTTTGGGGAACTCATTCCGCATCTTCAAAAGTGTATATGAAGCAATCCCCAAACGA	7.43092	4.41418	1.59372e-13	2.09674e-11	-1.99225	5.47098	7.02855e-06	0.000657873	-1.97769	5.55419	9.35105e-05	0.00236594	-6.91851	5.21692	2.69234e-13	2.06202e-09
315968	CGGTGGAGCCTGTGATAACGGGGATGATAGATTAAGTGGGTCTTCTGTCACAGCTTCGAATTAG	7.63155	5.41916	4.5956e-15	9.35771e-13	6.8628	4.03951	1.151e-05	0.00099239					-6.98134	5.29538	1.18796e-13	1.14457e-09	6.57223	3.57102	9.63036e-05	0.018766
247633	CGGGTGGCTCTTCCAATCATCCCAGTAGCGGCAGGCATCCGAGTTATAGGGGAATTAGATCGGA	7.68589	4.67306	2.21841e-13	2.81078e-11					-6.39085	5.90226	1.81204e-27	3.00953e-24	-7.00976	5.53522	5.24292e-13	3.27899e-09	5.78084	3.28774	0.000307367	0.0383079
10099	CGGAAATCTGATTGAAAGAGAGGTCAAGAACTGCTAGCGAATTAGATCGGAAGAGCGGTTCAGC	7.83709	4.79065	3.73883e-14	5.73656e-12	-3.07521	5.721	1.10461e-05	0.000959928	-6.00886	5.54298	1.83628e-29	3.57797e-26	-6.99797	5.42109	4.88489e-13	3.10963e-09
34373	CGGACCAACATGGGAGGTAAGGTTTTGTTTGAGAGGTCCACCAGATCGGAATTAGATCGGAAGA	7.94038	4.75339	2.14843e-17	1.57233e-14	-4.77159	3.14698	0.000415665	0.0146707	-2.68946	5.65183	8.96676e-10	1.22117e-07	-6.8862	5.24655	6.30851e-11	1.46986e-07	6.30099	3.41908	0.00014106	0.0241229
62276	CGGAGGCATCAATCAATAGCGAAGATGCTAAAGAGCTTTCAAAAACACCTGTGGAAAATATTCC	8.04553	4.14263	8.83354e-16	2.41421e-13	5.61763	3.1333	5.0124e-05	0.00312148					-6.17129	4.76439	4.19475e-06	0.00168777	5.66958	3.1575	0.000406017	0.0455191
36959	CGGACCCGCACCTTCACCCTACCGATTTCCGATTTGCACCTATGATTCTATTCTGCAGAACAGA	8.15152	4.23176	3.84546e-16	1.26195e-13					-3.9895	5.05736	3.30977e-17	2.27688e-14	-6.67287	5.27271	1.22629e-13	1.1504e-09	5.15488	3.27699	0.000226373	0.0317811
10650	CGGAAATGGCAATTAAAACTTGGTGGGCTTTGACTAAAACCTATTGAATTAGATCGGAAGAGCG	8.19832	4.24555	3.70908e-16	1.22745e-13					-5.69897	5.3184	8.49171e-24	1.0392e-20	-6.81753	5.3147	1.17843e-12	6.00132e-09	6.02037	3.14287	0.000238801	0.0329311
324722	CGGTGTGGAGGGTGTTCAATAAAAGCATGTCTTGTTAGAGCGGGGAGCTTCATCAATTCATATT	8.3677	4.39451	1.99188e-16	7.65725e-14	4.66909	3.51275	7.00371e-07	9.43502e-05	6.74421	3.47491	3.07334e-07	1.90699e-05	-3.00888	5.81933	1.50314e-05	0.00488019
304790	CGGTGAGAAATCATTTTAGAGGGCTGTTACTGAGTCTGTGTCACAGAGAGCCAGAATTAGATCG	8.4515	4.47405	1.30901e-16	5.50391e-14	-2.95423	5.28767	1.70883e-06	0.000198689	-4.93491	5.84923	2.08733e-17	1.47971e-14	-6.94453	5.38566	5.96084e-15	9.23892e-11
107630	CGGCACCGACTGCTGGGATTGGCATGTTTTGGACGCGTGGTCTCCTTCCTTTGAATTAGATCGG	8.65047	4.65232	4.0848e-17	2.52467e-14	5.83466	3.21181	0.000646596	0.0198028	-2.22235	5.50072	0.000120523	0.00291673	-6.66886	5.00432	2.22692e-07	0.000137585	6.42424	3.72543	0.000108851	0.0202809
12840	CGGAACAATCCACGCATATGGCCCATGCAAGCTTCCGCACCGTTCACGCACACGGGAATTAGAT	9.24412	5.2239	1.23865e-17	1.03031e-14					-2.59267	5.98816	6.25902e-07	3.50067e-05	-7.41742	5.59957	2.59106e-13	2.05261e-09	6.14001	4.0091	4.92931e-05	0.0134715
