# Supplementary material for: Meristem micropropagation of cassava (Manihot esculenta) evokes genome-wide changes in DNA methylation
Source: Front Plant Sci. 2015 Aug 13;6:590. doi: 10.3389/fpls.2015.00590 (PMC4534864; doi:10.3389/fpls.2015.00590)
Supplement: Supplementary file 5 [file Table_5.XLSX]

## Sheet: FiledvsInvitro_DMRs.blastn.toph
	Query	Hit	Hit description	E-value	Methylation	Reference	Function	Sequence
Field	269696	scaffold10305	ADAPTOR PROTEIN-3 MU-ADAPTIN, AP3M, ZIG SUPPRESSOR 4, ZIP4 Golgi vesicle transport, cellulose biosynthetic process, gravitropism, intracellular protein transport, protein targeting to vacuole	2.59111e-26	Regulated by DNA methylation in mice	Lisanti 2013	Gravitropism	CGGTAGTTTGATCTAAGCCTTTAAATGTTTTTAACATGGTAAAAAAGAAAAAGAAAAACTTGGT
Field	211044	scaffold11882	Alkaline-phosphatase-like family protein	2.59111e-26	Regulated by DNA methylation in mice	Escalante-Alcalde et al 1996	Required for the availability of inorganic phosphate (Pi) for cellular metabolism	CGGGCGTGTCACCGTGGAGCATTGTTGTGAAGATGAATGAAGGATTGACATCAGGAAGAGTTCC
Field	138474	scaffold08515	ankyrin repeat family protein	2.3e-10	Required for the de novo DNA methylation of the key regulator of pluripotency in mouse	Bittencourt et al, 2014	Required for the de novo DNA methylation of the key regulator of pluripotency in mouse	CGGCCTATTTAGAGGCACCACAGGACTTCGTGACTCAACTCAAGGGCTAGTGAATCAGCTTAAT
Field	79481	scaffold03581	Arabidopsis thaliana CBL-interacting protein kinase 23. CIPK23 serves as a positive regulator of the potassium transporter AKT1 by directly phosphorylating AKT1. CIPK23 is activated by the binding of two calcineurin B-like proteins, CBL1 and CBL9.	4.2e-07	DNA binding blocked by CpG methylation	Shan et al, 2013	Control Nitrate uptake	CGGATCGGTCCAAACTTTATTTGAATTCTTGGTGCGGAACATAAAAAAATGAATTAGATCGGAA
Field	132061	scaffold12401	ATBZIP1, BASIC LEUCINE-ZIPPER 1, BZIP1, Encodes a transcription activator	1.20552e-24	Methylation binding Domain	Derreumaux et al, 2001	Positive regulator of plant tolerance to salt, osmotic and drought stresses.	CGGCCCTATTATGGGCACCACAGGTCTTCGTATTGCCCGACCCTATTATGGGCACCACAGGACT
Field	121097	scaffold02658	ATPERK10, PERK10, PROLINE-RICH EXTENSIN-LIKE RECEPTOR KINASE 10 Encodes a member of the proline-rich extensin-like receptor kinase (PERK) family.	2.59111e-26	Possible target for RNA-directed DNA methylation		Regulation of starch synthesis	CGGCCAAAGCTTAGGAATATTTTTTCGTTAGCACATCTTCAACCAACTTGTTGAGTTTAGTATA
Field	200408	scaffold02658	ATPERK10, PERK10, PROLINE-RICH EXTENSIN-LIKE RECEPTOR KINASE 10 Encodes a member of the proline-rich extensin-like receptor kinase (PERK) family.	2.59111e-26	Possible target for RNA-directed DNA methylation		Regulation of starch synthesis	CGGGATGCCCATCTGGCCTCAACAATGAGAGTCGAGTAGTATCAAGTAATTTCAAAACCGCCCC
Field	156306	scaffold11784	ATRABA1F, RAB GTPASE HOMOLOG A1F, RABA1F, RAB GTPase homolog A1F (RABA1f); GTP binding; protein transport, small GTPase mediated signal transduction	2.59111e-26	Possible target for RNA-directed DNA methylation		Regulation of starch metabolism	CGGCGGTATCCCAAATCTGAGCCTTGACGACCTTATCATCGACGTGGATGCTGCGGGTGGCGAA
Field	242920	scaffold09876	AUXIN RESPONSE FACTOR 2	1.5e-06	Target for sRNA	Zhang et al, 2014	Repressor of cell division and organ growth	CGGGTCGAGACTTAACCAGTGTGGTCTGAATTAGATCGGAAGAGCGGTTCAGCAGGAATGCCGA
Field	47271	scaffold07402	BAN, BANYULS: mutants accumulate flavonoid pigments in their seed coat, putative oxidoreductase. It is thought that a ternary complex composed of TT2, TT8 and TTG1 is necessary for correct expression of BAN in seed endothelium	3.2e-21	Possible regulation by epigenetic modifications in the endosperm	Weinhofer et al 2010	Negative regulator of flavonoid biosynthesis	CGGACTTTCATACCATAACATACCATATCATATCGCATCGTATCGTATCGAGGACTAAAGGATC
Field	57416	scaffold12279	bZIP protein	2.59111e-26	DNA binding blocked by CpG methylation	Derreumaux et al, 2001	DNA binding, sequence-specific DNA binding transcription factor activity	CGGAGCCACGATGATGATGATGATGATGATGATTAGGTACTACTCCTGCACCACCTGTCCCACG
Field	321655	scaffold00341	Calcium-dependent lipid-binding (CaLB domain) family protein	1.20552e-24	Possible regulation by DNA methylation	Dubin et al 2014	Abiotic Stress SignalingAbiotic Stress Signaling	CGGTGGTGTTCGTTATGTGGAAACTGTGGGATGACTTTAAAGTTGAAACCGTGTACACGCCGCG
Field	323597	scaffold07543	Cassava Galactose oxidase/kelch repeat superfamily protein with F-box domain	5.64858e-18	Possible target for RNA-directed DNA methylation	Luo et al, 2013	Carbohydrate metabolism and transport	CGGTGTCCCAAACAATCCATAACCTCCTAGTTGCTTTCCTTTCCTTGAGAATCCATAGTTAGGA
Field	98082	scaffold09876	Cassava Predicted mitochondrial carrier protein (ADENINE NUCLEOTIDE TRANSPORTER 1, ADNT1)	2.59111e-26	Regulated by DNA methylation in mice	Suzuki et al 2007	Photosynthesis and energy metabolism. Root growth and respiration	CGGATTTTTCAGGCAATTGATGTGGAACACAACGGTTGCATTTTGCCTGAGGAGTTATGGGATG
Field	138959	scaffold10173	Cassava protein containing a transcription factor GT-2 and related proteins, contains trihelix DNA-binding/SANT domain similar to A. thaliana Homeodomain-like superfamily protein with MYB-like protein	2.59111e-26	Regulated by DNA methylation in poplar	Song et al, 2012	Organ morphogenesis	CGGCCTCCATCTTATGGGATGTAGAATAATTGAATTATTATTAGCAGTGATCATCTGTATTTCA
Field	108710	scaffold05618	Cassava protein contains region similar to GFS9, GREEN FLUORESCENT SEED 9, TRANSPARENT TESTA 9, TT9 Encodes a peripheral membrane protein localized at the Golgi apparatus that is involved in membrane trafficking, vacuole development and in flavonoid accumulation in the seed coat. Mutant seed color is pale brown.	2.04601e-12	Possible regulation by epigenetic modifications in the endosperm	Weinhofer et al 2010	Expressed in seed coat	CGGCACGTACTTGGATCGAAGATAAATTCAACTAGAATTAGATCGGAAGAGCGGTTCAGCAGGA
Field	275523	scaffold06145	Cassava UDP-glucoronosyl and UDP-glucosyl transferase	5.6e-23	Regulated by DNA methylation in A. thaliana	Lister et al, 2008	Secondary metabolism	CGGTCAAAAATAACCTTTTCAGTTATCAATGATATTACTACTGCAGATAGTGGTAAAGGATCGA
Field	153166	scaffold10689	CRINKLY4 related 2 (CCR2); FUNCTIONS IN: protein serine/threonine kinase activity, protein kinase activity, receptor activity, kinase activity, ATP binding; INVOLVED IN: protein amino acid phosphorylation; LOCATED IN: endomembrane system	2.59111e-26	Possibly regulated by DNA methylation in endosperm	Zemach et al, 2010	Signalling response	CGGCGGATGTTGATCACTTTCAGTCAATTTCATCTGGGAATGGATTTTCTTGTGGGATTTTGAT
Field	91340	scaffold05875	CRK8, CYSTEINE-RICH RLK (RECEPTOR-LIKE PROTEIN KINASE) 8, Gag-Pol-related retrotransposon family protein	2.8e-09	Methylated in rice	Akimoto et al, 2007	Transposon	CGGATTCCAACGGGGATTCTGTCGAAAAGTTGGAATTAGATCGGAAGAGCGGTTCAGCAGGAAT
Field	11238	scaffold09709	CWF19,	2.59111e-26	Methylated	Jeon et al, 2015	cell cycle control protein	CGGAAATGGGGAAGAAACTCGCCCATTTTCGGCCATGGAGCTTCTTATAGGGGCTGGCCAGGCC
Field	158719	scaffold09086	EARLY FLOWERING MYB PROTEIN, EFM Encodes a nuclear localized member of the MYB family of transcriptional regulators that is involved in negative regulation of flowering. It is expressed in vascular tissues and at low levels in the shoot apex during the transition to flowering.	2.59111e-26	Regulated by histone modifications	Yan et al 2014	Involved in negative regulation of flowering.	CGGCGTGTATCAGTGATTAGAGAAATGCCTTTCCCATGAAAGTTAAAGGTGAAAGTCATCATGT
In vitro	226499	scaffold03699	EMB71, EMBRYO DEFECTIVE 71, MAP KINASE KINASE KINASE 4, MAPKKK4, YDA, YODA, MITOGEN-ACTIVATED KINASE KINASE KINASE	5.60876e-23	Possible regulation by DNA methylation in A. thaliana	Tricker personal communication	Embryo and in stomata developmental programmes	CGGGGGTTCGAGACGGGCGCGCCGATCGTTCTGTTACCGATGGGATAATTGGGCTTATGGAAGG
Field	289359	scaffold03699	EMB71, EMBRYO DEFECTIVE 71, MAP KINASE KINASE KINASE 4, MAPKKK4, YDA, YODA, MITOGEN-ACTIVATED KINASE KINASE KINASE	1.20552e-24	Possible regulation by DNA methylation in A. thaliana	Tricker personal communication	Embryo and in stomata developmental programmes	CGGTCGTTCTGTTACCGATGGGACAATTGGGCTTATGGAAGGAGAAGACTCCATCCTCCCGCAT
Field	119960	scaffold01086	GENOMES UNCOUPLED 4, GUN4 is necessary for coupling the expression of some nuclear genes to the functional state of the chloroplast.	1.5e-25	Regulated by DNA methylation in rice	Li et al 2014	Chlorophyll biosynthesis	CGGCATTGTATCTTCTCGACGAGATTAACAGGTTAGTCTCATATCCTTCCTTTGAAATAAACGA
Field	5526	scaffold12793	LEUCINE-RICH REPEAT RECEPTOR-LIKE PROTEIN KINASE	2.64669e-11	Regulated by DNA methylation in A. thaliana	Yu et al 2013	Disease resistance	CGGAAACTTGAGGTTGAATCGGGTTCTACCTTCTGGGAGAATTAGATCGGAAGAGCGGTTCAGC
Field	21213	scaffold02933	LEUCINE-RICH REPEAT RECEPTOR-LIKE PROTEIN KINASE	2.59111e-26	Regulated by DNA methylation in A. thaliana	Yu et al 2013	Disease resistance	CGGAAGGAGCCCATCAATGGGTGGACGTGTTGCTGATAAAGGCAGATTGGTGGAACACAAAAGG
Field	257040	scaffold06650	LEUCINE-RICH REPEAT-CONTAINING PROTEIN similar to Disease resistance protein (TIR-NBS-LRR class) family	5.60876e-23	Regulated by DNA methylation in A. thaliana	Yu et al 2013	Disease resistance	CGGTAACTTTGCAAAAAATTGAACAATCAAAGATAGGATTGATAATTTTCTCGGAAAACTATAT
Field	229318	scaffold03203	METHYLENETETRAHYDROFOLATE REDUCTASE 1, MTHFR1	2.59111e-26	Involved in DNA methylation	Friso et al 2002	Involved in DNA methylation	CGGGGTTCCGAAAATGAAGATCATTGACAAGATAAATGCAGCTACTGGAGGAGTTGGACTACCA
Field	11238	scaffold 11638	MuDR family transposase; zinc ion binding	2.59111e-26	Regulated by DNA methylation	Lisch 2009	Transposon	CGGAAATGGGGAAGAAACTCGCCCATTTTCGGCCATGGAGCTTCTTATAGGGGCTGGCCAGGCC
Field	131849	scaffold06292	MuDR family transposase; zinc ion binding	7.5e-23	Regulated by DNA methylation	Lisch 2009	Transposon	CGGCCCTATTATGGGCACCACAGGACTTCGTACTCGGAAGGCTAATGAATCATCCTAATGTCCA
Field	261456	scaffold04291	O. sativa zinc knuckle family protein	1.20552e-24	Regulation by Histone modifications	Zheng and Chen 2011	Transposon	CGGTACCCTCTTTGTAACGGTCCGACCCGTTCGGCACTAGGATCCAGATCGGCTTAAGGCCGCC
Field	260171	scaffold06916	PENTATRICOPEPTIDE (PPR) REPEAT-CONTAINING PROTEIN: zinc ion binding	2.59111e-26	Possibly regulated by miRNA	Kimatu et al, 2011	Possibly RNA editing	CGGTACACCCTGACGGCCCTAAGCAAGTCTTGGGACCAAACACCGTGCGAGTTTTCCCGTCTCC
Field	261450	scaffold07851	PENTATRICOPEPTIDE (PPR) REPEAT-CONTAINING PROTEIN: zinc ion binding	2.59111e-26	Possibly regulated by miRNA	Kimatu et al, 2011	Possibly RNA editing	CGGTACCCTCTTTGTAACGGCCCAAACTGCTCGGCACTAGGATCCAGATCGGCTTAAGGCCGCC
Field	18863	scaffold08359	Phosphoribulokinase / Uridine kinase family	1.20552e-24	Differentially methylated under cold stress in rice	Pan et al, 2011	Photosynthesis and energy metabolism	CGGAAGAGTTTTCGTTAATGTTTAATTTGGAATTTAGCTCTTCAATATGGGTGGTGAACTCGTC
Field	94141	scaffold02630	Plastocyanin-like domain	6.2e-05	Differentially methylated	Kimatu et al, 2011	Low pH and Aluminium stress in sorghum	CGGATTGGGCTTCTTCTTGCTGGATTCGGACTCGCGGGTATAATGCAATACTTGTTTTATGCAT
Field	299649	scaffold07520	Polynucleotidyl transferase, ribonuclease H-like superfamily protein	1.4e-19	Involved in DNA methylation	Zheng et al, 2007	Involved in DNA methylation	CGGTCTTTGAAATATGTTGGGTGGAAGCCGCCAGAAATAGGCTGGGTGGTAGTGAATTAGATCG
Field	299712	scaffold00247	Polynucleotidyl transferase, ribonuclease H-like superfamily protein	5.64858e-18	Involved in DNA methylation	Zheng et al, 2007	Involved in DNA methylation	CGGTCTTTGAAGTATGTTGGGTGGAAGCCGCCAAAAGTAGGCAGGGTGGTAGTGAATTAGATCG
Field	202451	scaffold02853	Polynucleotidyl transferase, ribonuclease H-like superfamily protein; FUNCTIONS IN: ribonuclease H activity, nucleic acid binding	2.6095e-21	Involved in DNA methylation	Zheng et al, 2007	Involved in DNA methylation	CGGGATTTTATTAAATGGGTTCTCCAGAATATTGGCTTCTCAAAGGTGTGGATCTTGGTAATTA
Field	161350	scaffold03136	Ribonuclease H-like superfamily protein	5.60876e-23	Involved in DNA methylation	Zheng et al, 2007	Involved in DNA methylation	CGGCTACATTATCGTCGAATTATCAGGAAATGTTAGATTTTTCTCTACCTTCTTACAATATAAA
Field	47285	scaffold11252	Ribonuclease H-like superfamily protein, RNA-dependent DNA replication	6.2e-24	Involved in DNA methylation	Zheng et al, 2007	Involved in DNA methylation	CGGACTTTCATACCATACCATACCGTATCATATTACATCGTATCATATTGAGGACTAAGGATCA
Field	299649	scaffold04450	Ribonuclease H-like superfamily protein; FUNCTIONS IN: RNA binding, RNA-directed DNA polymerase activity, nucleic acid binding	1.4e-19	Involved in DNA methylation	Zheng et al, 2007	Involved in DNA methylation	CGGTCTTTGAAATATGTTGGGTGGAAGCCGCCAGAAATAGGCTGGGTGGTAGTGAATTAGATCG
Field	138474	scaffold00016	S-adenosyl-L-methionine-dependent methyltransferases superfamily protein	3.4e-08	Involved in DNA methylation	Lister et al, 2008	Involved in DNA methylation	CGGCCTATTTAGAGGCACCACAGGACTTCGTGACTCAACTCAAGGGCTAGTGAATCAGCTTAAT
Field	322224	scaffold09876	Sterile alpha motif (SAM) domain-containing protein	4.33584e-24	Regulated by DNA methylation in mice	Sun et al, 2008	regulation of developmental processes	CGGTGGTTTTGTGTTTTTGAGGACTGTTTGTGAGCTATGAGCAGGAGTTCTCATGGTTCATTTG
Field	264442	scaffold07519	WD40 REPEAT PROTEIN transducin family protein	2.59111e-26	Involved in histone/chromatin-modification	Suganuma et al, 2008	Involved in histone/chromatin-modification	CGGTAGATTGAACCAAATTGTTATAGAGTTGAGAACATAATCTAAGAACACAAGACGTATCAAG
Field	35466	scaffold05309	XTH1, XYLOGLUCAN ENDOTRANSGLUCOSYLASE/HYDROLASE 1	2.6095e-21	Regulated by DNA methylation in potato	Da et al, 2012	Response to biotic stress	CGGACCATAGTATTGAAGGAGATAATTTTTGGGCAGGGGAGTCTCAGGCTTAGCAAGGAAGAAT
Field	299649	scaffold03606	A member of EXO70 gene family, putative exocyst subunits	1.4e-19			cell type specific	CGGTCTTTGAAATATGTTGGGTGGAAGCCGCCAGAAATAGGCTGGGTGGTAGTGAATTAGATCG
Field	31796	scaffold03368	A.Th Plant protein of unknown function (DUF247)	9.31928e-26			Response to biotic stimulus	CGGACAATGGCCTTCGTTTCTGGACCTTACACTCGCGTATTTCAAACCTTATTTTGAAGGTCCG
Field	299467	scaffold09565	A/N-INVI, ALKALINE/NEUTRAL INVERTASE I, CINV2, CYTOSOLIC INVERTASE 2	5.60876e-23			Cell wall modifications	CGGTCTTTCTCTTATCATAACATAACATTCCAATGTGCCAGGGACGTAAAATGGGTACAACCTG
Field	127254	scaffold05206	ARABIDOPSIS THALIANA HOMOLOG OF YEAST AUTOPHAGY 18 (ATG18) F, ATATG18F, ATG18F, G18F, HOMOLOG OF YEAST AUTOPHAGY 18 (ATG18) F	2.59111e-26			Response to starvation	CGGCCCAATAGACCTAGAAATTGCAGGAATGGAACATAATAAGAACTATATGTCCTCAAAGATC
Field	109157	scaffold05884	ATBCB, BCB, BLUE COPPER BINDING PROTEIN, BLUE-COPPER-BINDING PROTEIN, SAG14, SENESCENCE ASSOCIATED GENE 14	2.59111e-26			pathogen defense	CGGCACTCCACCATCATCCACCACTCCAACCAACCCATCTTCCCCCTCTCCAACTACTGCTCCT
Field	91340	scaffold01197	ATHCHIB, B-CHI, BASIC CHITINASE, CHI-B, HCHIB, PATHOGENESIS-RELATED 3, PR-3, PR3	2.8e-09			pathogen defense	CGGATTCCAACGGGGATTCTGTCGAAAAGTTGGAATTAGATCGGAAGAGCGGTTCAGCAGGAAT
Field	154545	scaffold07267	ATMGL, METHIONINE GAMMA-LYASE, MGL Encodes a functional methionine gamma-lyase	8.6e-06			pathogen defense	CGGCGGCGAACCGCCCACGTCGCAGCGATCCGAACACTTCACCG
Field	197129	scaffold08359	ATTTM2, TRIPHOSPHATE TUNNEL METALLOENZYME 2, TTM2, adenylate cyclase activity, kinase activity, phosphotransferase activity	1.20552e-24			pathogen defense	CGGGAGTCGACGGCATTACTAGCAAACCAGGTATTGCTGCAAGTATCATTTCATTTTTCACTGT
Field	275523	scaffold12092	Cassava Transferase family protein, transferring acyl groups other than amino-acyl groups	5.60876e-23				CGGTCAAAAATAACCTTTTCAGTTATCAATGATATTACTACTGCAGATAGTGGTAAAGGATCGA
Field	189644	scaffold09372	Cassava XPMC2. Exonuclease family protein	1.20552e-24			Cell cycle	CGGGAATCTCGGAGAGCTTGCAGAGGAATATTCAATGGGGCCACTCTATGCTTCAGTCAAAAGC
Field	119277	scaffold09876	CBS / octicosapeptide/Phox/Bemp1 (PB1) domains-containing protein; LOCATED IN: chloroplast; EXPRESSED IN: cultured cells	1.20552e-24				CGGCATTCATGTTATTAGAATGTCTGCCTATACGACAACTCGTATCATATAACTAGGAACTTAT
Field	197813	scaffold11635	CCT motif family protein with protein binding activity	2.59111e-26				CGGGAGTTCATACTCCAGTGGTACCGTGTTTCTTTATAGACTAGAGTTTATGTGTTGTTATGAC
Field	62947	scaffold09788	Cytochrome P450 CYP2 subfamily	3.7e-14			Photosyntesys	CGGAGGGACGAAATAAAGATTTTCATCAACAAACTCTATAGTGTCTCGAGCCATGATTTTGCTA
Field	196181	scaffold08359	CYTOCHROME P450, FAMILY 81, SUBFAMILY F, POLYPEPTIDE 4", CYP81F4	1.20552e-24			Photosyntesys	CGGGAGCTAGCCAGAAAGAGAAAACCGAAACAAAGAGAAAGAGGCAGAGAATGGCCTCTAAACT
Field	270462	scaffold10305	ECH, ECHIDNA function unkonw	2.59111e-26				CGGTATACAAGGTCTGGCAGACCGACAGAAGCAGTGGTGATGGTATGGCCATGACACATGGGAT
Field	11238	scaffold 10424	Encodes a member of the TBL (TRICHOME BIREFRINGENCE-LIKE) gene family containing a plant-specific DUF231	2.59111e-26			Cell wall modifications	CGGAAATGGGGAAGAAACTCGCCCATTTTCGGCCATGGAGCTTCTTATAGGGGCTGGCCAGGCC
Field	42529	scaffold05005	Encodes a root-secreted purple acid phosphatase precursor involved in extracellular phosphate-scavenging	1.20552e-24			Plant nutrition	CGGACTCCATGGATGAAGAAAAACTATCACCAGACCTGAAAGCAGATTTCAGAGCGAAAGGAGA
Field	37825	scaffold04300	Enhancer of polycomb-like transcription factor protein	9.45207e-16			Plant development	CGGACCGCTATCGGCACTAGGATTTAGATCGACTTAAGGTCGCCG
Field	74781	scaffold11998	Guanylate-binding family protein; GTP binding,	5.60876e-23			GTPase activity	CGGATATCTGTAGTAATCGGGAAAAACTTTATTAAGGAATCGTCTGATTCCAAAAGGAGGGCGA
Field	38477	scaffold10689	Haloacid dehalogenase-like hydrolase (HAD) superfamily protein	2.59111e-26				CGGACCTGACTCCGCTCTTGCCGATGAGGCGATCAAAAAACTCACCGTATGGTTTTCTGTTTTG
Field	84556	scaffold07007	HIGH LEAF TEMPERATURE 1, HT1. Expressed in guard cells	5.60876e-23			Stomatal opening in response to abiotic stress	CGGATGCTTTTCATCATATTAAATTTCACTGGCTACATTAGCAACAAAGAATGAAAGAAGATCC
Field	259749	scaffold10322	HIGH SUGAR RESPONSE8, HSR8, MUR4, MURUS 4, UDP-D-XYLOSE 4-EPIMERASE 1, UXE1, NAD DEPENDENT EPIMERASE/DEHYDRATASE	2.59111e-26			Sugar metabolism, cell division, cell wall modifications	CGGTAATTTGTTGGCTCTATGTTCAACTTTTATCCAGAGATTAAATGCTTCGCTCTAATAGAGT
Field	260905	scaffold10322	HIGH SUGAR RESPONSE8, HSR8, MUR4, MURUS 4, UDP-D-XYLOSE 4-EPIMERASE 1, UXE1, NAD DEPENDENT EPIMERASE/DEHYDRATASE	2.59111e-26			Sugar metabolism, cell division, cell wall modifications	CGGTACCAACATTGTAGATCCCAACCTTTCCAGGCATTGCCTTTTCTAGGGCCTTCACATGAGC
Field	270462	scaffold08873	Hydroxyindole-O-methyltransferase and related SAM-dependent methyltransferases A caffeic acid/5-hydroxyferulic acid O-methyltransferase	2.59111e-26			Metabolism	CGGTATACAAGGTCTGGCAGACCGACAGAAGCAGTGGTGATGGTATGGCCATGACACATGGGAT
Field	298390	scaffold09354	MLP-LIKE PROTEIN 28, MLP28 Pathogenesis-related protein Bet v I family defense response to biotic stimulus	1.20552e-24			pathogen defense	CGGTCTTTCTCTTAACATAACATATCATAACGTTCCAATGTGCCAGGGACGTAGAATGGGTACA
Field	95022	scaffold04065	OSBP(oxysterol binding protein)-related protein 1C (ORP1C); FUNCTIONS IN: phosphoinositide binding, oxysterol binding; INVOLVED IN:	2.59111e-26			signal transduction	CGGATTTAGGTGGTTGCTGTGTTAAGATCTGAACCTCATGCTGACTCAAGATGGATATTGTTTC
Field	49191	scaffold00341	PAR1 protein, PHYTOCHROME RAPIDLY REGULATED1, controls plant development and as a negative regulator of shade avoidance response. Functions as transcriptional repressor of auxin-responsive genes	4.33584e-24			steroid metabolic process, signal transduction	CGGAGAAAGAAAAACATAGTAGACCCACAATTTTTGGACACATTGGTCGTTGCCCCTGTTTATT
Field	67585	scaffold06512	PAR1 protein, PHYTOCHROME RAPIDLY REGULATED1, controls plant development and as a negative regulator of shade avoidance response. Functions as transcriptional repressor of auxin-responsive genes	1.21408e-19			steroid metabolic process, signal transduction	CGGAGTGCAGATTAGTTACTGCATGACCAGAACTACTAGTCGCTGACAAGGCCCG
Field	261450	scaffold10643	PASA assambled EST asmbl_4139.cassava4_1_pasa3	2.59111e-26				CGGTACCCTCTTTGTAACGGCCCAAACTGCTCGGCACTAGGATCCAGATCGGCTTAAGGCCGCC
Field	338422	scaffold09492	Peroxidase superfamily protein	2.6095e-21			response to oxidative stress	CGGTTCTTTCGGAGGATGGATCTATAAGAATTCACCTATCCCAATAACAAAAAAACCTGACTTG
Field	299649	scaffold12118	Phosphorylated adapter RNA export protein, RNA-binding domain	1.4e-19			RNA export protein	CGGTCTTTGAAATATGTTGGGTGGAAGCCGCCAGAAATAGGCTGGGTGGTAGTGAATTAGATCG
Field	116205	scaffold05916	POL-LIKE 3 POLTERGEIST (POL) protein phosphatase 2C.	1.20552e-24			protein.postranslational modification	CGGCATCCTTTTGATCACCCGTTTCCTTCGATGGATCATCTTTAGCTGCCTTTTCTTGATCCCG
Field	283346	scaffold05019	Possible A. thaliana transcription factor	1.20552e-24				CGGTCCACAACTTTTTCTTTTCGTTAGCTTAATGAGTTTTGGTTTCTGTTTTTAAGGAAAATTT
Field	338422	scaffold09492	Possible cassava cytochrome b6-f complex subunit 4	2.6095e-21			Photosyntesys	CGGTTCTTTCGGAGGATGGATCTATAAGAATTCACCTATCCCAATAACAAAAAAACCTGACTTG
Field	297720	scaffold12753	Possible Cassava Heat Shock Protein	2.62803e-16				CGGTCTTTCTCTTAAACATAACATATCATAACATTCCAATGTGCCG
Field	297720	scaffold06318	Possible Cassava Heat Shock Protein	2.62803e-16				CGGTCTTTCTCTTAAACATAACATATCATAACATTCCAATGTGCCG
Field	310441	scaffold03363	Predicted hydrolase/acyltransferase (alpha/beta hydrolase superfamily)	2.59111e-26				CGGTGCCATTGCCTCTATTTCTCGCCCTGATCTCTTCTCTAAACTCATCTTGATCTGTGGCACT
Field	275523	scaffold11635	Prenyltransferase superfamily protein, terpenoid cyclase	5.6e-23			Metabolism	CGGTCAAAAATAACCTTTTCAGTTATCAATGATATTACTACTGCAGATAGTGGTAAAGGATCGA
Field	119960	scaffold00621	RNA polymerase Rpb4, DNA-DIRECTED RNA POLYMERASE II	1.5e-25			RNA polymerase subunit	CGGCATTGTATCTTCTCGACGAGATTAACAGGTTAGTCTCATATCCTTCCTTTGAAATAAACGA
Field	246882	scaffold09761	SERINE CARBOXYPEPTIDASE II (CARBOXYPEPTIDASE D)	9.51918e-11			Protein modification and catabolism	CGGGTGCCATTTATGTTTATTTGAAGAAAAAAGAAGGGTGAATTAGATCGGAAGAGCGGTTCAG
Field	150503	scaffold03037	SHINE3, SHN3 member of the ERF (ethylene response factor) subfamily B-6 of ERF/AP2 transcription factor family. The protein contains one AP2 domain.	1.23138e-09			Cell wall modifications	CGGCGCGCTTTTGCCACACCCCAATGTGGGAATTAGATCGGAAGAGCGGTTCAGCAGGAATGCC
Field	282891	scaffold02598	TAP42-like family, IMMUNOGLOBULIN-BINDING PROTEIN 1, Protein phosphatase 2A-associated protein, response to cold, toxin catabolic process	2.59111e-26			cell-growth program in response to nutrients	CGGTCCAAATATCATTGGCTGGTGCTTGTGATCATGTGCCTGCGAAACGTTTGCTCTCCCTTCT
Field	109157	scaffold05884	UCC1, UCLACYANIN 1 Encodes a uclacyanin, a protein precursor that is closely related to precursors of stellacyanins and a blue copper protein from pea pods.	6.2e-24			root hair cell differentiation, root hair elongation	CGGCACTCCACCATCATCCACCACTCCAACCAACCCATCTTCCCCCTCTCCAACTACTGCTCCT
Field	299467	scaffold07967	Zinc-binding dehydrogenase Predicted NAD-dependent oxidoreductase	5.60876e-23			Sugar catabolism	CGGTCTTTCTCTTATCATAACATAACATTCCAATGTGCCAGGGACGTAAAATGGGTACAACCTG
Field	349674	scaffold11495	cassava4.1_012215m unknown protein	0.000216				CGGTTTGCATAGCCATGGACAAGCAGGTGAATCAGGAACCTTGCGATAGAACAACCCTGAATAT
Field	91333	scaffold12436	cassava4.1_017917m unknown protein	2.64669e-11				CGGATTCCAACGGGGATTCCGTCGGAAGGTTGGAATTAGATCGGAAGAGCGGTTCAGCAGGAAT
Field	325779	scaffold11584	Cassava4.1_018004m unknown protein	2.59111e-26				CGGTGTTAGTAAACCATTAATTGAACGGACAAGCAAGGCTGCTTCTGAAGTACTATGCAATAAA
Field	129515	scaffold10305	cassava4.1_019682m unknown protein with IGR protein motif	2.59111e-26				CGGCCCCGTTGTTGCCTTTTGAGTTTTGACTGTGGCTAAACTGGTAAGTCGAGCCATCACTAGG
Field	112093	cassava4.1_019811m	cassava4.1_019811m unknown protein	1.1e-20				CGGCAGCTCCTTCCTCTTTCGCACACCAGGTCTGTCCTCCACGATTTTTTTTTTAATTGTTTAG
Field	297847	scaffold10673	Cassava4.1_020088m unknown protein	3.39957e-15				CGGTCTTTCTCTTAAACATATCATAACATAACATTTTCAAAGTGCCG
Field	144604	scaffold10648	cassava4.1_021992m unknown protein	1.7e-18				CGGCGAATCCCATTCTCCGTTCACAGAAAATCCGCCATCAGAGGAGGTATCAGAGTCCGTTTCT
Field	207669	scaffold03410	Cassava4.1_022811m unknown protein	5.68868e-13				CGGGCCCAATTAGGAATCTTTCTGGAACATTGAGCGAATTAGATCGGAAGAGCGGTTCAGCAGG
Field	107669	scaffold10097	cassava4.1_023695m unknown protein	1.20552e-24				CGGCACCGCCACCGCCAGGAACCACCGTCCGAACCTTGAACCTCTCGAGTCTCAAGGGAAATTG
Field	230112	scaffold03454	cassava4.1_026081m with F-Box Domain	5.60876e-23				CGGGGTTGTATACAATACAAATCTGCTTTGCCGACCTATCTTTATTCCATTGAATCCGTTAGTG
Field	129515	scaffold10305	cassava4.1_026414m unknown protein	2.59111e-26				CGGCCCCGTTGTTGCCTTTTGAGTTTTGACTGTGGCTAAACTGGTAAGTCGAGCCATCACTAGG
Field	324073	scaffold00520	Cassava4.1_029927m unknown protein	2.59111e-26				CGGTGTGAAATAGATAGAGCAGAAAAGCCATCATTTGGTGAAATGGCTTGTCATATTCCGCTGA
Field	155743	scaffold02658	Cassava4.1_032230m unknown protein	2.59111e-26				CGGCGGGATTACAGTGGAGGCTGTTTATCCCCTGCTGCTCTTTGCAGTTAGGTTTCAGGCAGAA
Field	143379	scaffold04165		3.37561e-20				CGGCCTTTAACAAAACGGCCACTATATTGCAGGTGGAGCAAAATCAGAGCTGGATGACCCCTGT
Field	54265	scaffold07087		1.20552e-24				CGGAGATAGTGCCAACAAGATATGATTCTCTGCTATAATTGCAAAGAAAGATTGACAAATCCAT
Field	54230	scaffold08446		2.01727e-22				CGGAGATAGATGAGGCGGAGGAACAAGGAGAGGCCATGCAAAGCAAAGGATCATATGGGAATTA
Field	4486	scaffold07290		2.59111e-26				CGGAAACCTGGTCTTACTATACCTGCCAGGCCGTAGAATGGGGTCCTGGACTTCCTATACCTGC
Field	29025	scaffold07684		3.2e-21				CGGAATTCCAAGTGACATTCTTCCTTCAGAAGCTAAAGTTGAATGATCGAAGTCTCCTTCAGGT
Field	45708	scaffold02829		2.59111e-26				CGGACTTCCATACCATACCATACCGTATCATATTACATCATATCATATTGAGGACTAAGGATCA
Field	45915	scaffold12303		2.59111e-26				CGGACTTCCATACCATATCATGCCCTATCATCATCATATCATATCATATGAGGACTAAAGGATC
Field	46027	scaffold10089		1.20552e-24				CGGACTTCCATACCATGACATACAGTACCATATCACATCATATCATATGAGGACTAAAGGATCA
Field	79481	scaffold03581		2.3e-10				CGGATCGGTCCAAACTTTATTTGAATTCTTGGTGCGGAACATAAAAAAATGAATTAGATCGGAA
Field	139756	scaffold09769		4.2e-07				CGGCCTCGACAACCGTTCTGTCAAGCATCGGAATTAGATCGGAAGAGCGGTTCAGCAGGAATGC
Field	178895	scaffold01475		7.35878e-12				CGGCTTCGACAACCGCGAGTCAGTTATTTTGCATTAGAATTAGATCGGAAGAGCGGTTCAGCAG
Field	188622	scaffold03481		2.59111e-26				CGGGAAGGATGAAGAGTGGTCCAGCCCACACAAAAGGAAGTCAGCAAACACGGCTCAACGTAAT
Field	192965	scaffold07519		2.59111e-26				CGGGACGTAGAATGGGTACAACCAGTCTTTCTCTTAACATAACATATCATAACATTCCAATGTG
Field	197813	scaffold04018		2.59111e-26				CGGGAGTTCATACTCCAGTGGTACCGTGTTTCTTTATAGACTAGAGTTTATGTGTTGTTATGAC
Field	232999	scaffold00984		2.04601e-12				CGGGTAGAATGTCAGCTGATGTGAGGGATGTAATACCCG
Field	251457	scaffold06702		6.2e-24				CGGGTTGCACCTTTTTCACGTGTTTTTTTATTGTTCACCTGCATGTATAATGCATGGCGTATAC
Field	251489	scaffold09876		1.55944e-23				CGGGTTGCCGTGGAGATGGCCGAGTTGGTCTAAGGCGCCAGATTAAGGTTCTGGTCCGAAAGGG
Field	313206	scaffold08049		2.6095e-21				CGGTGCTCCTCCGATTCCCTTGATCGGTGACTGGTCCCGAACCAGCTGTTCTTCTGGAATTAGA
Field	356343	scaffold08395		1.21408e-19				CGGTTTTGATTATATGTCATCCCTTGATGCAATGTCTGGTTATCATCGAATTAGATCGGAAGAG
Field	109915	No hit						CGGCAGAAAGTAGAAAGCAATATACACCTGCCGATCATAATATAGCCATAGCTCGGAACTTGAT
Field	143680	No hit						CGGCCTTTTCTCCTCCG
Field	144694	No hit						CGGCGAATTCATTGGAGTGTACTATAGCGAGGAATTAAAATATGCAAGAGACATAGGGTACACT
In vitro	194356	No hit						CGGGACTTCAACGGGTCTTACAAGCTCATAAAAAAAAAAAGCAATTCTTCACGTTTGCCTCAGA

## Sheet: Sheet1
scaffold06034
scaffold05373
scaffold04622
scaffold04067
scaffold03902
scaffold03427
scaffold01481
